# Supplementary material for: Three-Dimensional Proteome-Wide Scale Screening for the 5-Alpha Reductase Inhibitor Finasteride: Identification of a Novel Off-Target
Source: J Med Chem. 2021 Apr 12;64(8):4553–66. doi: 10.1021/acs.jmedchem.0c02039 (PMC8154553; doi:10.1021/acs.jmedchem.0c02039)
Supplement: Supplementary file 2 — jm0c02039_si_002.csv [file jm0c02039_si_002.csv]

Compound	SMILE	Residual PNMT Activity (%) with 50 μM of compound (mean ± SEM)
Finasteride	CC12CCC3C(C1CCC2C(=O)NC(C)(C)C)CCC4C3(C=CC(=O)N4)C	65.28 ± 4.65
LY 78335	ClC(C([C@@H](C)N)=CC=C1)=C1Cl.Cl	43.07 ± 1.16
