# Supplementary material for: Three-Dimensional Proteome-Wide Scale Screening for the 5-Alpha Reductase Inhibitor Finasteride: Identification of a Novel Off-Target
Source: J Med Chem. 2021 Apr 12;64(8):4553–66. doi: 10.1021/acs.jmedchem.0c02039 (PMC8154553; doi:10.1021/acs.jmedchem.0c02039)
Supplement: Supplementary file 3 — jm0c02039_si_003.pdb [file jm0c02039_si_003.pdb]

REMARK  99                                                                      
REMARK  99 MOE v2019.01 (Chemical Computing Group ULC) Fri Nov 20 11:14:08 2020 
ATOM      1  N   TYR    13       9.323  17.895   2.100  1.00  0.00           N  
ATOM      2  CA  TYR    13       9.626  16.682   2.801  1.00  0.00           C  
ATOM      3  CB  TYR    13      10.111  15.618   1.822  1.00  0.00           C  
ATOM      4  CG  TYR    13       9.236  14.955   0.773  1.00  0.00           C  
ATOM      5  CD1 TYR    13       8.040  14.430   1.261  1.00  0.00           C  
ATOM      6  CE1 TYR    13       7.244  13.666   0.357  1.00  0.00           C  
ATOM      7  CZ  TYR    13       7.730  13.219  -0.855  1.00  0.00           C  
ATOM      8  OH  TYR    13       6.973  12.476  -1.647  1.00  0.00           O  
ATOM      9  CE2 TYR    13       9.004  13.685  -1.315  1.00  0.00           C  
ATOM     10  CD2 TYR    13       9.675  14.678  -0.526  1.00  0.00           C  
ATOM     11  C   TYR    13      10.481  16.743   4.060  1.00  0.00           C  
ATOM     12  O   TYR    13      10.448  15.754   4.835  1.00  0.00           O  
ATOM     13  H   TYR    13       9.663  18.081   1.167  1.00  0.00           H  
ATOM     14  HH  TYR    13       6.155  12.296  -1.177  1.00  0.00           H  
ATOM     15  N   TYR    21      -0.776  13.352   8.889  1.00  0.00           N  
ATOM     16  CA  TYR    21      -1.146  12.709   7.608  1.00  0.00           C  
ATOM     17  CB  TYR    21       0.117  12.120   6.999  1.00  0.00           C  
ATOM     18  CG  TYR    21      -0.034  11.226   5.791  1.00  0.00           C  
ATOM     19  CD1 TYR    21      -0.947  11.523   4.772  1.00  0.00           C  
ATOM     20  CE1 TYR    21      -1.052  10.735   3.585  1.00  0.00           C  
ATOM     21  CZ  TYR    21      -0.245   9.559   3.516  1.00  0.00           C  
ATOM     22  OH  TYR    21      -0.198   8.794   2.356  1.00  0.00           O  
ATOM     23  CE2 TYR    21       0.514   9.077   4.591  1.00  0.00           C  
ATOM     24  CD2 TYR    21       0.640  10.013   5.703  1.00  0.00           C  
ATOM     25  C   TYR    21      -2.208  11.568   7.829  1.00  0.00           C  
ATOM     26  O   TYR    21      -3.149  11.486   6.982  1.00  0.00           O  
ATOM     27  H   TYR    21       0.218  13.488   9.007  1.00  0.00           H  
ATOM     28  HH  TYR    21       0.617   8.288   2.400  1.00  0.00           H  
ATOM     29  N   VAL    39     -13.990   3.642   1.182  1.00  0.00           N  
ATOM     30  CA  VAL    39     -12.919   2.857   0.457  1.00  0.00           C  
ATOM     31  CB  VAL    39     -12.076   3.978  -0.130  1.00  0.00           C  
ATOM     32  CG1 VAL    39     -11.348   4.866   0.915  1.00  0.00           C  
ATOM     33  CG2 VAL    39     -11.124   3.444  -1.241  1.00  0.00           C  
ATOM     34  C   VAL    39     -12.152   1.924   1.398  1.00  0.00           C  
ATOM     35  O   VAL    39     -11.591   0.963   0.836  1.00  0.00           O  
ATOM     36  H   VAL    39     -13.929   4.644   1.073  1.00  0.00           H  
ATOM     37  N   LYS    43     -11.577  -1.969   0.110  1.00  0.00           N  
ATOM     38  CA  LYS    43     -10.189  -2.505  -0.011  1.00  0.00           C  
ATOM     39  CB  LYS    43      -9.188  -1.415   0.358  1.00  0.00           C  
ATOM     40  CG  LYS    43      -8.940  -0.422  -0.746  1.00  0.00           C  
ATOM     41  CD  LYS    43      -7.791   0.602  -0.472  1.00  0.00           C  
ATOM     42  CE  LYS    43      -7.978   1.353   0.886  1.00  0.00           C  
ATOM     43  NZ  LYS    43      -7.089   2.547   1.145  1.00  0.00           N1+
ATOM     44  C   LYS    43      -9.875  -3.650   0.890  1.00  0.00           C  
ATOM     45  O   LYS    43      -9.208  -4.555   0.446  1.00  0.00           O  
ATOM     46  H   LYS    43     -11.687  -1.009   0.407  1.00  0.00           H  
ATOM     47  HZ1 LYS    43      -6.099   2.365   1.235  1.00  0.00           H  
ATOM     48  HZ2 LYS    43      -7.434   3.334   0.614  1.00  0.00           H  
ATOM     49  HZ3 LYS    43      -7.285   2.806   2.101  1.00  0.00           H  
ATOM     50  N   ILE    64       5.555  -2.656  -0.202  1.00  0.00           N  
ATOM     51  CA  ILE    64       6.206  -1.574  -0.860  1.00  0.00           C  
ATOM     52  CB  ILE    64       6.220  -1.866  -2.339  1.00  0.00           C  
ATOM     53  CG2 ILE    64       6.951  -0.794  -3.109  1.00  0.00           C  
ATOM     54  CG1 ILE    64       6.940  -3.220  -2.637  1.00  0.00           C  
ATOM     55  CD1 ILE    64       8.369  -3.371  -2.049  1.00  0.00           C  
ATOM     56  C   ILE    64       5.551  -0.267  -0.415  1.00  0.00           C  
ATOM     57  O   ILE    64       4.344  -0.180  -0.368  1.00  0.00           O  
ATOM     58  H   ILE    64       5.150  -3.328  -0.838  1.00  0.00           H  
ATOM     59  N   GLY    65       6.391   0.799  -0.116  1.00  0.00           N  
ATOM     60  CA  GLY    65       5.945   2.167   0.035  1.00  0.00           C  
ATOM     61  C   GLY    65       4.822   2.459   1.017  1.00  0.00           C  
ATOM     62  O   GLY    65       4.054   3.428   0.874  1.00  0.00           O  
ATOM     63  H   GLY    65       7.379   0.604  -0.036  1.00  0.00           H  
ATOM     64  N   SER    66       4.749   1.561   1.993  1.00  0.00           N  
ATOM     65  CA  SER    66       3.771   1.713   3.067  1.00  0.00           C  
ATOM     66  CB  SER    66       3.399   0.288   3.587  1.00  0.00           C  
ATOM     67  OG  SER    66       4.430  -0.271   4.241  1.00  0.00           O  
ATOM     68  C   SER    66       3.985   2.550   4.359  1.00  0.00           C  
ATOM     69  O   SER    66       3.129   3.360   4.631  1.00  0.00           O  
ATOM     70  H   SER    66       5.478   0.872   2.110  1.00  0.00           H  
ATOM     71  HG  SER    66       4.272  -1.214   4.323  1.00  0.00           H  
ATOM     72  N   TYR    71      -3.059  -1.280   7.242  1.00  0.00           N  
ATOM     73  CA  TYR    71      -4.316  -1.986   7.010  1.00  0.00           C  
ATOM     74  CB  TYR    71      -5.318  -0.886   6.705  1.00  0.00           C  
ATOM     75  CG  TYR    71      -5.371  -0.399   5.236  1.00  0.00           C  
ATOM     76  CD1 TYR    71      -4.551   0.678   4.855  1.00  0.00           C  
ATOM     77  CE1 TYR    71      -4.307   0.944   3.450  1.00  0.00           C  
ATOM     78  CZ  TYR    71      -4.999   0.167   2.458  1.00  0.00           C  
ATOM     79  OH  TYR    71      -4.950   0.529   1.219  1.00  0.00           O  
ATOM     80  CE2 TYR    71      -5.884  -0.879   2.837  1.00  0.00           C  
ATOM     81  CD2 TYR    71      -5.973  -1.180   4.251  1.00  0.00           C  
ATOM     82  C   TYR    71      -4.239  -3.130   5.950  1.00  0.00           C  
ATOM     83  O   TYR    71      -5.032  -4.072   5.951  1.00  0.00           O  
ATOM     84  H   TYR    71      -3.069  -0.274   7.162  1.00  0.00           H  
ATOM     85  HH  TYR    71      -4.286   1.216   1.124  1.00  0.00           H  
ATOM     86  N   THR    86       8.157  -0.857   4.136  1.00  0.00           N  
ATOM     87  CA  THR    86       9.098   0.057   3.445  1.00  0.00           C  
ATOM     88  CB  THR    86       9.663  -0.542   2.135  1.00  0.00           C  
ATOM     89  CG2 THR    86      10.240  -1.965   2.115  1.00  0.00           C  
ATOM     90  OG1 THR    86       8.643  -0.645   1.185  1.00  0.00           O  
ATOM     91  C   THR    86       8.565   1.427   3.145  1.00  0.00           C  
ATOM     92  O   THR    86       7.400   1.616   2.766  1.00  0.00           O  
ATOM     93  H   THR    86       7.222  -0.973   3.771  1.00  0.00           H  
ATOM     94  HG1 THR    86       8.008  -1.226   1.609  1.00  0.00           H  
ATOM     95  N   ASP    87       9.459   2.509   3.271  1.00  0.00           N  
ATOM     96  CA  ASP    87       9.005   3.848   2.950  1.00  0.00           C  
ATOM     97  CB  ASP    87       8.243   4.524   4.110  1.00  0.00           C  
ATOM     98  CG  ASP    87       7.092   5.320   3.570  1.00  0.00           C  
ATOM     99  OD1 ASP    87       6.111   5.540   4.294  1.00  0.00           O  
ATOM    100  OD2 ASP    87       7.128   5.598   2.348  1.00  0.00           O1-
ATOM    101  C   ASP    87      10.164   4.739   2.406  1.00  0.00           C  
ATOM    102  O   ASP    87      11.315   4.565   2.768  1.00  0.00           O  
ATOM    103  H   ASP    87      10.397   2.275   3.565  1.00  0.00           H  
ATOM    104  N   PHE    88       9.824   5.781   1.635  1.00  0.00           N  
ATOM    105  CA  PHE    88      10.839   6.614   1.006  1.00  0.00           C  
ATOM    106  CB  PHE    88      10.372   7.135  -0.367  1.00  0.00           C  
ATOM    107  CG  PHE    88      11.302   8.170  -0.952  1.00  0.00           C  
ATOM    108  CD1 PHE    88      12.260   7.717  -1.891  1.00  0.00           C  
ATOM    109  CE1 PHE    88      13.035   8.649  -2.607  1.00  0.00           C  
ATOM    110  CZ  PHE    88      12.920   9.969  -2.300  1.00  0.00           C  
ATOM    111  CE2 PHE    88      12.074  10.427  -1.246  1.00  0.00           C  
ATOM    112  CD2 PHE    88      11.181   9.553  -0.648  1.00  0.00           C  
ATOM    113  C   PHE    88      11.350   7.673   2.004  1.00  0.00           C  
ATOM    114  O   PHE    88      12.533   8.081   1.963  1.00  0.00           O  
ATOM    115  H   PHE    88       8.849   6.041   1.591  1.00  0.00           H  
ATOM    116  N   LEU    89      10.512   8.159   2.952  1.00  0.00           N  
ATOM    117  CA  LEU    89      10.814   9.019   4.076  1.00  0.00           C  
ATOM    118  CB  LEU    89       9.590   9.924   4.461  1.00  0.00           C  
ATOM    119  CG  LEU    89       9.270  10.914   3.292  1.00  0.00           C  
ATOM    120  CD1 LEU    89       8.125  11.836   3.803  1.00  0.00           C  
ATOM    121  CD2 LEU    89      10.351  11.849   2.852  1.00  0.00           C  
ATOM    122  C   LEU    89      11.327   8.261   5.331  1.00  0.00           C  
ATOM    123  O   LEU    89      10.630   7.297   5.699  1.00  0.00           O  
ATOM    124  H   LEU    89       9.537   7.902   2.892  1.00  0.00           H  
ATOM    125  N   ASN    92       8.456   8.430   8.420  1.00  0.00           N  
ATOM    126  CA  ASN    92       7.477   7.373   8.225  1.00  0.00           C  
ATOM    127  CB  ASN    92       7.233   7.227   6.766  1.00  0.00           C  
ATOM    128  CG  ASN    92       6.379   8.319   6.244  1.00  0.00           C  
ATOM    129  OD1 ASN    92       6.504   9.456   6.592  1.00  0.00           O  
ATOM    130  ND2 ASN    92       5.472   7.995   5.372  1.00  0.00           N  
ATOM    131  C   ASN    92       7.903   6.004   8.811  1.00  0.00           C  
ATOM    132  O   ASN    92       7.220   5.442   9.681  1.00  0.00           O  
ATOM    133  H   ASN    92       8.940   8.778   7.605  1.00  0.00           H  
ATOM    134 HD21 ASN    92       4.969   8.788   5.000  1.00  0.00           H  
ATOM    135 HD22 ASN    92       5.322   7.054   5.036  1.00  0.00           H  
ATOM    136  N   ILE   143      13.632   2.472   0.719  1.00  0.00           N  
ATOM    137  CA  ILE   143      13.277   2.034  -0.652  1.00  0.00           C  
ATOM    138  CB  ILE   143      11.880   1.280  -0.491  1.00  0.00           C  
ATOM    139  CG2 ILE   143      10.684   2.191  -0.194  1.00  0.00           C  
ATOM    140  CG1 ILE   143      11.553   0.496  -1.820  1.00  0.00           C  
ATOM    141  CD1 ILE   143      10.910  -0.880  -1.586  1.00  0.00           C  
ATOM    142  C   ILE   143      13.204   3.200  -1.654  1.00  0.00           C  
ATOM    143  O   ILE   143      12.855   4.311  -1.278  1.00  0.00           O  
ATOM    144  H   ILE   143      13.437   3.438   0.942  1.00  0.00           H  
ATOM    145  N   ASP   144      13.481   2.941  -2.954  1.00  0.00           N  
ATOM    146  CA  ASP   144      13.268   3.868  -4.140  1.00  0.00           C  
ATOM    147  CB  ASP   144      14.375   4.912  -4.273  1.00  0.00           C  
ATOM    148  CG  ASP   144      14.299   5.846  -5.419  1.00  0.00           C  
ATOM    149  OD1 ASP   144      13.281   5.760  -6.138  1.00  0.00           O  
ATOM    150  OD2 ASP   144      15.204   6.716  -5.574  1.00  0.00           O1-
ATOM    151  C   ASP   144      13.051   2.974  -5.398  1.00  0.00           C  
ATOM    152  O   ASP   144      13.952   2.190  -5.697  1.00  0.00           O  
ATOM    153  H   ASP   144      13.869   2.032  -3.164  1.00  0.00           H  
ATOM    154  N   VAL   145      11.892   3.141  -5.965  1.00  0.00           N  
ATOM    155  CA  VAL   145      11.538   2.266  -7.143  1.00  0.00           C  
ATOM    156  CB  VAL   145      10.030   1.926  -7.008  1.00  0.00           C  
ATOM    157  CG1 VAL   145       9.430   1.175  -8.200  1.00  0.00           C  
ATOM    158  CG2 VAL   145       9.714   1.077  -5.737  1.00  0.00           C  
ATOM    159  C   VAL   145      11.990   2.749  -8.486  1.00  0.00           C  
ATOM    160  O   VAL   145      11.945   2.061  -9.492  1.00  0.00           O  
ATOM    161  H   VAL   145      11.248   3.769  -5.505  1.00  0.00           H  
ATOM    162  N   HIE   146      12.531   3.938  -8.603  1.00  0.00           N  
ATOM    163  CA  HIE   146      13.316   4.382  -9.809  1.00  0.00           C  
ATOM    164  CB  HIE   146      13.601   5.885  -9.604  1.00  0.00           C  
ATOM    165  CG  HIE   146      14.208   6.494 -10.838  1.00  0.00           C  
ATOM    166  ND1 HIE   146      13.578   6.906 -12.015  1.00  0.00           N  
ATOM    167  CE1 HIE   146      14.557   7.370 -12.832  1.00  0.00           C  
ATOM    168  NE2 HIE   146      15.742   7.235 -12.220  1.00  0.00           N  
ATOM    169  CD2 HIE   146      15.556   6.698 -10.949  1.00  0.00           C  
ATOM    170  C   HIE   146      14.556   3.549 -10.120  1.00  0.00           C  
ATOM    171  O   HIE   146      14.871   3.308 -11.281  1.00  0.00           O  
ATOM    172  H   HIE   146      12.668   4.551  -7.812  1.00  0.00           H  
ATOM    173  HE2 HIE   146      16.581   7.702 -12.532  1.00  0.00           H  
ATOM    174  N   PHE   168      -0.787   1.962  -4.119  1.00  0.00           N  
ATOM    175  CA  PHE   168      -0.671   3.360  -4.452  1.00  0.00           C  
ATOM    176  CB  PHE   168      -1.613   4.259  -3.602  1.00  0.00           C  
ATOM    177  CG  PHE   168      -3.021   3.733  -3.367  1.00  0.00           C  
ATOM    178  CD1 PHE   168      -4.047   4.094  -4.290  1.00  0.00           C  
ATOM    179  CE1 PHE   168      -5.336   3.495  -4.097  1.00  0.00           C  
ATOM    180  CZ  PHE   168      -5.648   2.737  -2.962  1.00  0.00           C  
ATOM    181  CE2 PHE   168      -4.592   2.396  -2.087  1.00  0.00           C  
ATOM    182  CD2 PHE   168      -3.334   2.928  -2.275  1.00  0.00           C  
ATOM    183  C   PHE   168       0.755   3.987  -4.628  1.00  0.00           C  
ATOM    184  O   PHE   168       0.973   4.960  -5.344  1.00  0.00           O  
ATOM    185  H   PHE   168      -1.394   1.446  -4.739  1.00  0.00           H  
ATOM    186  N   CYS   169       1.724   3.452  -3.894  1.00  0.00           N  
ATOM    187  CA  CYS   169       3.136   3.836  -3.763  1.00  0.00           C  
ATOM    188  CB  CYS   169       3.862   2.861  -2.860  1.00  0.00           C  
ATOM    189  SG  CYS   169       3.659   1.111  -3.361  1.00  0.00           S  
ATOM    190  C   CYS   169       3.775   4.043  -5.176  1.00  0.00           C  
ATOM    191  O   CYS   169       4.397   5.102  -5.416  1.00  0.00           O  
ATOM    192  H   CYS   169       1.504   2.624  -3.359  1.00  0.00           H  
ATOM    193  HG  CYS   169       4.011   0.596  -2.179  1.00  0.00           H  
ATOM    194  N   GLU   171       2.521   5.179  -8.042  1.00  0.00           N  
ATOM    195  CA  GLU   171       2.217   6.485  -8.711  1.00  0.00           C  
ATOM    196  CB  GLU   171       0.863   6.900  -8.141  1.00  0.00           C  
ATOM    197  CG  GLU   171      -0.319   5.871  -8.420  1.00  0.00           C  
ATOM    198  CD  GLU   171      -1.404   6.069  -7.364  1.00  0.00           C  
ATOM    199  OE1 GLU   171      -2.054   5.049  -7.029  1.00  0.00           O  
ATOM    200  OE2 GLU   171      -1.545   7.078  -6.638  1.00  0.00           O1-
ATOM    201  C   GLU   171       3.166   7.602  -8.524  1.00  0.00           C  
ATOM    202  O   GLU   171       3.191   8.546  -9.325  1.00  0.00           O  
ATOM    203  H   GLU   171       1.871   4.891  -7.324  1.00  0.00           H  
ATOM    204  N   ALA   172       3.983   7.568  -7.487  1.00  0.00           N  
ATOM    205  CA  ALA   172       4.923   8.668  -7.076  1.00  0.00           C  
ATOM    206  CB  ALA   172       5.320   8.499  -5.628  1.00  0.00           C  
ATOM    207  C   ALA   172       6.183   8.715  -7.952  1.00  0.00           C  
ATOM    208  O   ALA   172       6.992   9.679  -7.790  1.00  0.00           O  
ATOM    209  H   ALA   172       3.883   6.812  -6.826  1.00  0.00           H  
ATOM    210  N   VAL   173       6.379   7.684  -8.692  1.00  0.00           N  
ATOM    211  CA  VAL   173       7.481   7.464  -9.642  1.00  0.00           C  
ATOM    212  CB  VAL   173       8.490   6.416  -9.021  1.00  0.00           C  
ATOM    213  CG1 VAL   173       9.081   6.764  -7.642  1.00  0.00           C  
ATOM    214  CG2 VAL   173       7.893   5.010  -9.062  1.00  0.00           C  
ATOM    215  C   VAL   173       7.107   7.128 -11.125  1.00  0.00           C  
ATOM    216  O   VAL   173       7.891   6.555 -11.844  1.00  0.00           O  
ATOM    217  H   VAL   173       5.710   6.930  -8.645  1.00  0.00           H  
ATOM    218  N   ALA   202      -4.606   4.113  -7.659  1.00  0.00           N  
ATOM    219  CA  ALA   202      -5.575   5.197  -8.076  1.00  0.00           C  
ATOM    220  CB  ALA   202      -5.021   6.569  -7.690  1.00  0.00           C  
ATOM    221  C   ALA   202      -5.751   5.126  -9.593  1.00  0.00           C  
ATOM    222  O   ALA   202      -4.856   5.283 -10.422  1.00  0.00           O  
ATOM    223  H   ALA   202      -3.634   4.383  -7.610  1.00  0.00           H  
ATOM    224  N   GLU   205      -5.465   9.204 -12.219  1.00  0.00           N  
ATOM    225  CA  GLU   205      -4.704  10.361 -11.620  1.00  0.00           C  
ATOM    226  CB  GLU   205      -4.188   9.903 -10.264  1.00  0.00           C  
ATOM    227  CG  GLU   205      -3.198  10.733  -9.588  1.00  0.00           C  
ATOM    228  CD  GLU   205      -3.119  10.428  -8.088  1.00  0.00           C  
ATOM    229  OE1 GLU   205      -1.995  10.260  -7.538  1.00  0.00           O  
ATOM    230  OE2 GLU   205      -4.113  10.539  -7.311  1.00  0.00           O1-
ATOM    231  C   GLU   205      -3.639  10.923 -12.565  1.00  0.00           C  
ATOM    232  O   GLU   205      -2.664  10.265 -12.884  1.00  0.00           O  
ATOM    233  H   GLU   205      -5.098   8.267 -12.133  1.00  0.00           H  
ATOM    234  N   TYR   208      -0.561  14.823  -8.127  1.00  0.00           N  
ATOM    235  CA  TYR   208      -0.850  14.862  -6.694  1.00  0.00           C  
ATOM    236  CB  TYR   208      -0.694  13.442  -6.125  1.00  0.00           C  
ATOM    237  CG  TYR   208       0.732  13.117  -5.609  1.00  0.00           C  
ATOM    238  CD1 TYR   208       1.762  12.830  -6.501  1.00  0.00           C  
ATOM    239  CE1 TYR   208       3.015  12.346  -6.104  1.00  0.00           C  
ATOM    240  CZ  TYR   208       3.285  12.352  -4.754  1.00  0.00           C  
ATOM    241  OH  TYR   208       4.514  11.937  -4.356  1.00  0.00           O  
ATOM    242  CE2 TYR   208       2.370  12.677  -3.795  1.00  0.00           C  
ATOM    243  CD2 TYR   208       1.092  13.092  -4.207  1.00  0.00           C  
ATOM    244  C   TYR   208       0.006  15.824  -5.941  1.00  0.00           C  
ATOM    245  O   TYR   208       1.069  16.310  -6.394  1.00  0.00           O  
ATOM    246  H   TYR   208       0.278  15.314  -8.402  1.00  0.00           H  
ATOM    247  HH  TYR   208       4.743  12.299  -3.496  1.00  0.00           H  
ATOM    248  N   VAL   217       1.467  12.263 -12.387  1.00  0.00           N  
ATOM    249  CA  VAL   217       1.258  10.786 -12.285  1.00  0.00           C  
ATOM    250  CB  VAL   217       0.322  10.484 -11.081  1.00  0.00           C  
ATOM    251  CG1 VAL   217       0.041   8.909 -11.110  1.00  0.00           C  
ATOM    252  CG2 VAL   217       0.716  11.099  -9.827  1.00  0.00           C  
ATOM    253  C   VAL   217       0.640  10.358 -13.672  1.00  0.00           C  
ATOM    254  O   VAL   217       0.033  11.248 -14.386  1.00  0.00           O  
ATOM    255  H   VAL   217       0.658  12.831 -12.595  1.00  0.00           H  
ATOM    256  N   MET   244     -14.594   6.374  -6.834  1.00  0.00           N  
ATOM    257  CA  MET   244     -14.512   7.250  -5.693  1.00  0.00           C  
ATOM    258  CB  MET   244     -13.054   7.759  -5.546  1.00  0.00           C  
ATOM    259  CG  MET   244     -12.810   8.442  -4.186  1.00  0.00           C  
ATOM    260  SD  MET   244     -11.182   9.133  -3.729  1.00  0.00           S  
ATOM    261  CE  MET   244     -10.441   7.478  -3.609  1.00  0.00           C  
ATOM    262  C   MET   244     -15.422   8.492  -5.755  1.00  0.00           C  
ATOM    263  O   MET   244     -15.119   9.504  -6.432  1.00  0.00           O  
ATOM    264  H   MET   244     -13.836   6.411  -7.500  1.00  0.00           H  
ATOM    265  N   ASP   253      -5.155  15.600  -4.408  1.00  0.00           N  
ATOM    266  CA  ASP   253      -4.645  14.631  -5.445  1.00  0.00           C  
ATOM    267  CB  ASP   253      -4.065  13.365  -4.784  1.00  0.00           C  
ATOM    268  CG  ASP   253      -5.017  12.409  -4.114  1.00  0.00           C  
ATOM    269  OD1 ASP   253      -4.389  11.436  -3.563  1.00  0.00           O  
ATOM    270  OD2 ASP   253      -6.199  12.646  -3.920  1.00  0.00           O1-
ATOM    271  C   ASP   253      -5.789  14.447  -6.451  1.00  0.00           C  
ATOM    272  O   ASP   253      -6.894  14.935  -6.271  1.00  0.00           O  
ATOM    273  H   ASP   253      -6.160  15.541  -4.330  1.00  0.00           H  
ATOM    274  N   ASP   254      -5.524  13.665  -7.522  1.00  0.00           N  
ATOM    275  CA  ASP   254      -6.264  13.642  -8.751  1.00  0.00           C  
ATOM    276  CB  ASP   254      -5.388  14.120  -9.892  1.00  0.00           C  
ATOM    277  CG  ASP   254      -6.262  14.552 -11.090  1.00  0.00           C  
ATOM    278  OD1 ASP   254      -5.815  14.257 -12.205  1.00  0.00           O  
ATOM    279  OD2 ASP   254      -7.270  15.186 -10.921  1.00  0.00           O1-
ATOM    280  C   ASP   254      -7.013  12.329  -9.071  1.00  0.00           C  
ATOM    281  O   ASP   254      -7.539  12.157 -10.228  1.00  0.00           O  
ATOM    282  H   ASP   254      -4.599  13.281  -7.656  1.00  0.00           H  
ATOM    283  N   VAL   255      -7.115  11.457  -8.060  1.00  0.00           N  
ATOM    284  CA  VAL   255      -7.781  10.127  -8.116  1.00  0.00           C  
ATOM    285  CB  VAL   255      -7.625   9.160  -6.858  1.00  0.00           C  
ATOM    286  CG1 VAL   255      -8.068   9.968  -5.633  1.00  0.00           C  
ATOM    287  CG2 VAL   255      -8.582   7.929  -6.913  1.00  0.00           C  
ATOM    288  C   VAL   255      -9.304  10.137  -8.476  1.00  0.00           C  
ATOM    289  O   VAL   255     -10.103  10.767  -7.802  1.00  0.00           O  
ATOM    290  H   VAL   255      -6.729  11.554  -7.131  1.00  0.00           H  
ATOM    291  N   VAL   258     -10.508   3.533  -7.692  1.00  0.00           N  
ATOM    292  CA  VAL   258      -9.453   2.542  -7.290  1.00  0.00           C  
ATOM    293  CB  VAL   258      -9.559   2.194  -5.704  1.00  0.00           C  
ATOM    294  CG1 VAL   258      -8.397   1.274  -5.167  1.00  0.00           C  
ATOM    295  CG2 VAL   258      -9.643   3.555  -5.017  1.00  0.00           C  
ATOM    296  C   VAL   258      -9.456   1.240  -8.077  1.00  0.00           C  
ATOM    297  O   VAL   258     -10.539   0.737  -8.515  1.00  0.00           O  
ATOM    298  H   VAL   258     -11.447   3.167  -7.762  1.00  0.00           H  
TER     299      VAL   258 
HETATM  300  O01 JIL   268       3.591   5.512  -0.696  1.00  0.00           O  
HETATM  301  C02 JIL   268       4.358   6.710  -0.319  1.00  0.00           C  
HETATM  302  C03 JIL   268       5.795   6.553  -0.697  1.00  0.00           C  
HETATM  303  C04 JIL   268       5.637   6.755  -2.214  1.00  0.00           C  
HETATM  304  O05 JIL   268       4.673   7.766  -2.474  1.00  0.00           O  
HETATM  305  C06 JIL   268       3.950   7.871  -1.201  1.00  0.00           C  
HETATM  306  C07 JIL   268       2.440   7.807  -1.700  1.00  0.00           C  
HETATM  307  S08 JIL   268       2.066   9.121  -2.768  1.00  0.00           S  
HETATM  308  C09 JIL   268       1.656   8.234  -4.310  1.00  0.00           C  
HETATM  309  C10 JIL   268       1.189   9.241  -5.381  1.00  0.00           C  
HETATM  310  N11 JIL   268      -0.267   9.419  -5.638  1.00  0.00           N1+
HETATM  311  C12 JIL   268      -0.997   9.915  -4.363  1.00  0.00           C  
HETATM  312  C13 JIL   268      -2.354   9.359  -4.027  1.00  0.00           C  
HETATM  313  N14 JIL   268      -3.233   9.041  -5.184  1.00  0.00           N1+
HETATM  314  C15 JIL   268      -4.613   8.539  -4.694  1.00  0.00           C  
HETATM  315  C16 JIL   268      -4.599   7.435  -3.669  1.00  0.00           C  
HETATM  316  C17 JIL   268      -5.831   6.876  -3.304  1.00  0.00           C  
HETATM  317  C18 JIL   268      -5.879   5.974  -2.235  1.00  0.00           C  
HETATM  318  N19 JIL   268      -7.184   5.389  -1.865  1.00  0.00           N1+
HETATM  319  O20 JIL   268      -8.021   5.494  -2.718  1.00  0.00           O  
HETATM  320  O21 JIL   268      -7.317   4.496  -1.024  1.00  0.00           O1-
HETATM  321  C22 JIL   268      -4.709   5.694  -1.472  1.00  0.00           C  
HETATM  322  C23 JIL   268      -3.492   6.310  -1.811  1.00  0.00           C  
HETATM  323  C24 JIL   268      -3.435   7.240  -2.857  1.00  0.00           C  
HETATM  324  C25 JIL   268      -2.154   8.030  -3.215  1.00  0.00           C  
HETATM  325  N26 JIL   268       6.852   7.016  -2.930  1.00  0.00           N  
HETATM  326  C27 JIL   268       7.736   6.055  -3.373  1.00  0.00           C  
HETATM  327  C28 JIL   268       8.876   6.783  -3.695  1.00  0.00           C  
HETATM  328  N29 JIL   268       8.829   8.110  -3.427  1.00  0.00           N  
HETATM  329  C30 JIL   268       7.620   8.195  -2.757  1.00  0.00           C  
HETATM  330  C31 JIL   268       9.866   5.985  -4.322  1.00  0.00           C  
HETATM  331  N32 JIL   268      10.934   6.576  -4.875  1.00  0.00           N  
HETATM  332  N33 JIL   268       9.829   4.648  -4.547  1.00  0.00           N  
HETATM  333  C34 JIL   268       8.633   4.103  -4.158  1.00  0.00           C  
HETATM  334  N35 JIL   268       7.590   4.755  -3.590  1.00  0.00           N  
HETATM  335  O36 JIL   268       6.388   5.311  -0.261  1.00  0.00           O  
HETATM  336 H112 JIL   268      -0.450  10.152  -6.339  1.00  0.00           H  
HETATM  337 H111 JIL   268      -0.616   8.561  -6.090  1.00  0.00           H  
HETATM  338 H142 JIL   268      -3.389   9.780  -5.885  1.00  0.00           H  
HETATM  339 H141 JIL   268      -2.820   8.275  -5.737  1.00  0.00           H  
HETATM  340 H011 JIL   268       3.971   4.787  -0.170  1.00  0.00           H  
HETATM  341 H321 JIL   268      10.877   7.579  -5.000  1.00  0.00           H  
HETATM  342 H322 JIL   268      11.762   6.119  -5.236  1.00  0.00           H  
HETATM  343 H361 JIL   268       6.776   5.509   0.609  1.00  0.00           H  
HETATM  344  O   WAT   271       0.464   5.788  -0.464  1.00  0.00           O  
HETATM  345  H1  WAT   271       1.374   5.856  -0.753  1.00  0.00           H  
HETATM  346  H2  WAT   271       0.514   5.347   0.384  1.00  0.00           H  
HETATM  347  O   WAT   272      10.504  10.119  -4.598  1.00  0.00           O  
HETATM  348  H1  WAT   272      10.066   9.477  -4.040  1.00  0.00           H  
HETATM  349  H2  WAT   272      11.437   9.934  -4.491  1.00  0.00           H  
HETATM  350  O   WAT   273      -3.897  10.656  -1.124  1.00  0.00           O  
HETATM  351  H1  WAT   273      -2.996  10.747  -0.815  1.00  0.00           H  
HETATM  352  H2  WAT   273      -3.891  11.045  -1.999  1.00  0.00           H  
HETATM  353  O   WAT   274       2.804   7.997   2.409  1.00  0.00           O  
HETATM  354  H1  WAT   274       3.026   7.083   2.587  1.00  0.00           H  
HETATM  355  H2  WAT   274       3.417   8.501   2.943  1.00  0.00           H  
HETATM  356  O   WAT   275      -6.921  10.269  -2.755  1.00  0.00           O  
HETATM  357  H1  WAT   275      -6.771  10.969  -3.390  1.00  0.00           H  
HETATM  358  H2  WAT   275      -6.339  10.479  -2.024  1.00  0.00           H  
HETATM  359  O   WAT   276      13.020   8.674  -6.563  1.00  0.00           O  
HETATM  360  H1  WAT   276      13.256   7.819  -6.204  1.00  0.00           H  
HETATM  361  H2  WAT   276      13.409   8.683  -7.437  1.00  0.00           H  
HETATM  362  O   WAT   277       4.377  11.880  -0.509  1.00  0.00           O  
HETATM  363  H1  WAT   277       3.857  11.178  -0.120  1.00  0.00           H  
HETATM  364  H2  WAT   277       3.899  12.681  -0.293  1.00  0.00           H  
HETATM  365  O   WAT   278       7.285   8.218   2.177  1.00  0.00           O  
HETATM  366  H1  WAT   278       7.009   7.316   2.341  1.00  0.00           H  
HETATM  367  H2  WAT   278       6.609   8.754   2.593  1.00  0.00           H  
HETATM  368  O   WAT   279      -4.608   3.654   1.480  1.00  0.00           O  
HETATM  369  H1  WAT   279      -3.660   3.603   1.602  1.00  0.00           H  
HETATM  370  H2  WAT   279      -4.843   4.528   1.792  1.00  0.00           H  
HETATM  371  O   WAT   280       3.782   5.671   3.200  1.00  0.00           O  
HETATM  372  H1  WAT   280       3.331   5.273   3.944  1.00  0.00           H  
HETATM  373  H2  WAT   280       4.706   5.673   3.453  1.00  0.00           H  
HETATM  374  O   WAT   281       1.434   4.533   1.880  1.00  0.00           O  
HETATM  375  H1  WAT   281       1.453   3.612   1.621  1.00  0.00           H  
HETATM  376  H2  WAT   281       2.343   4.739   2.101  1.00  0.00           H  
HETATM  377  O   WAT   282       2.790  10.670   1.183  1.00  0.00           O  
HETATM  378  H1  WAT   282       2.187   9.963   1.412  1.00  0.00           H  
HETATM  379  H2  WAT   282       2.226  11.431   1.046  1.00  0.00           H  
HETATM  380  O   WAT   283      -5.188   6.713   1.759  1.00  0.00           O  
HETATM  381  H1  WAT   283      -5.413   7.522   1.301  1.00  0.00           H  
HETATM  382  H2  WAT   283      -4.479   6.962   2.352  1.00  0.00           H  
HETATM  383  O   WAT   284      -8.068   8.545  -0.853  1.00  0.00           O  
HETATM  384  H1  WAT   284      -7.911   9.129  -1.595  1.00  0.00           H  
HETATM  385  H2  WAT   284      -7.340   8.716  -0.255  1.00  0.00           H  
HETATM  386  O   WAT   285      -7.541   4.826   2.614  1.00  0.00           O  
HETATM  387  H1  WAT   285      -6.870   5.428   2.293  1.00  0.00           H  
HETATM  388  H2  WAT   285      -8.122   5.375   3.141  1.00  0.00           H  
HETATM  389  O   WAT   286      -1.185  11.504  -0.547  1.00  0.00           O  
HETATM  390  H1  WAT   286      -1.059  12.360  -0.955  1.00  0.00           H  
HETATM  391  H2  WAT   286      -0.597  11.510   0.208  1.00  0.00           H  
HETATM  392  O   WAT   287      -1.900   3.171   1.563  1.00  0.00           O  
HETATM  393  H1  WAT   287      -1.299   3.771   1.121  1.00  0.00           H  
HETATM  394  H2  WAT   287      -1.430   2.337   1.588  1.00  0.00           H  
HETATM  395  O   WAT   288       4.320   9.998   3.373  1.00  0.00           O  
HETATM  396  H1  WAT   288       3.922  10.341   2.573  1.00  0.00           H  
HETATM  397  H2  WAT   288       4.461  10.771   3.921  1.00  0.00           H  
HETATM  398  O   WAT   289       8.871  11.466  -6.867  1.00  0.00           O  
HETATM  399  H1  WAT   289       9.315  10.761  -6.396  1.00  0.00           H  
HETATM  400  H2  WAT   289       7.971  11.157  -6.966  1.00  0.00           H  
HETATM  401  O   WAT   290      -5.945   9.476   0.403  1.00  0.00           O  
HETATM  402  H1  WAT   290      -5.982  10.085   1.140  1.00  0.00           H  
HETATM  403  H2  WAT   290      -5.385   9.911  -0.240  1.00  0.00           H  
HETATM  404  O   WAT   291      -1.927  14.150  -2.020  1.00  0.00           O  
HETATM  405  H1  WAT   291      -2.389  14.575  -2.743  1.00  0.00           H  
HETATM  406  H2  WAT   291      -1.432  14.856  -1.604  1.00  0.00           H  
HETATM  407  O   WAT   292       0.813   2.124   0.472  1.00  0.00           O  
HETATM  408  H1  WAT   292       0.869   2.094  -0.483  1.00  0.00           H  
HETATM  409  H2  WAT   292       0.786   1.206   0.740  1.00  0.00           H  
HETATM  410  O   WAT   293      -2.837   7.749   3.018  1.00  0.00           O  
HETATM  411  H1  WAT   293      -2.525   8.644   2.880  1.00  0.00           H  
HETATM  412  H2  WAT   293      -2.054   7.206   2.926  1.00  0.00           H  
HETATM  413  O   WAT   294      11.706  12.802  -4.784  1.00  0.00           O  
HETATM  414  H1  WAT   294      11.382  11.901  -4.800  1.00  0.00           H  
HETATM  415  H2  WAT   294      12.534  12.766  -5.262  1.00  0.00           H  
HETATM  416  O   WAT   295      -3.833  13.393   0.203  1.00  0.00           O  
HETATM  417  H1  WAT   295      -4.309  12.645  -0.158  1.00  0.00           H  
HETATM  418  H2  WAT   295      -3.248  13.668  -0.503  1.00  0.00           H  
HETATM  419  O   WAT   296      -8.513  13.321  -4.714  1.00  0.00           O  
HETATM  420  H1  WAT   296      -7.693  12.958  -4.380  1.00  0.00           H  
HETATM  421  H2  WAT   296      -8.243  13.943  -5.390  1.00  0.00           H  
CONECT  300  301  340
CONECT  301  300  302  305
CONECT  302  301  303  335
CONECT  303  302  304  325
CONECT  304  303  305
CONECT  305  301  304  306
CONECT  306  305  307
CONECT  307  306  308
CONECT  308  307  309
CONECT  309  308  310
CONECT  310  309  311  336  337
CONECT  311  310  312
CONECT  312  311  313  324
CONECT  313  312  314  338  339
CONECT  314  313  315
CONECT  315  314  316  323  323
CONECT  316  315  317  317
CONECT  317  316  316  318  321
CONECT  318  317  319  319  320
CONECT  319  318  318
CONECT  320  318
CONECT  321  317  322  322
CONECT  322  321  321  323
CONECT  323  315  315  322  324
CONECT  324  312  323
CONECT  325  303  326  329
CONECT  326  325  327  334  334
CONECT  327  326  328  330  330
CONECT  328  327  329  329
CONECT  329  325  328  328
CONECT  330  327  327  331  332
CONECT  331  330  341  342
CONECT  332  330  333  333
CONECT  333  332  332  334
CONECT  334  326  326  333
CONECT  335  302  343
CONECT  336  310
CONECT  337  310
CONECT  338  313
CONECT  339  313
CONECT  340  300
CONECT  341  331
CONECT  342  331
CONECT  343  335
CONECT  344  345  346
CONECT  345  344
CONECT  346  344
CONECT  347  348  349
CONECT  348  347
CONECT  349  347
CONECT  350  351  352
CONECT  351  350
CONECT  352  350
CONECT  353  354  355
CONECT  354  353
CONECT  355  353
CONECT  356  357  358
CONECT  357  356
CONECT  358  356
CONECT  359  360  361
CONECT  360  359
CONECT  361  359
CONECT  362  363  364
CONECT  363  362
CONECT  364  362
CONECT  365  366  367
CONECT  366  365
CONECT  367  365
CONECT  368  369  370
CONECT  369  368
CONECT  370  368
CONECT  371  372  373
CONECT  372  371
CONECT  373  371
CONECT  374  375  376
CONECT  375  374
CONECT  376  374
CONECT  377  378  379
CONECT  378  377
CONECT  379  377
CONECT  380  381  382
CONECT  381  380
CONECT  382  380
CONECT  383  384  385
CONECT  384  383
CONECT  385  383
CONECT  386  387  388
CONECT  387  386
CONECT  388  386
CONECT  389  390  391
CONECT  390  389
CONECT  391  389
CONECT  392  393  394
CONECT  393  392
CONECT  394  392
CONECT  395  396  397
CONECT  396  395
CONECT  397  395
CONECT  398  399  400
CONECT  399  398
CONECT  400  398
CONECT  401  402  403
CONECT  402  401
CONECT  403  401
CONECT  404  405  406
CONECT  405  404
CONECT  406  404
CONECT  407  408  409
CONECT  408  407
CONECT  409  407
CONECT  410  411  412
CONECT  411  410
CONECT  412  410
CONECT  413  414  415
CONECT  414  413
CONECT  415  413
CONECT  416  417  418
CONECT  417  416
CONECT  418  416
CONECT  419  420  421
CONECT  420  419
CONECT  421  419
END
