# Supplementary material for: Three-Dimensional Proteome-Wide Scale Screening for the 5-Alpha Reductase Inhibitor Finasteride: Identification of a Novel Off-Target
Source: J Med Chem. 2021 Apr 12;64(8):4553–66. doi: 10.1021/acs.jmedchem.0c02039 (PMC8154553; doi:10.1021/acs.jmedchem.0c02039)
Supplement: Supplementary file 4 — jm0c02039_si_004.pdb [file jm0c02039_si_004.pdb]

REMARK  99                                                                      
REMARK  99 MOE v2019.01 (Chemical Computing Group ULC) Fri Nov 20 09:53:58 2020 
ATOM      1  N   TYR    13      -7.746   7.695  11.856  1.00  0.00           N1+
ATOM      2  CA  TYR    13      -6.447   7.158  11.321  1.00  0.00           C  
ATOM      3  CB  TYR    13      -6.329   7.469   9.787  1.00  0.00           C  
ATOM      4  CG  TYR    13      -7.449   6.869   8.939  1.00  0.00           C  
ATOM      5  CD1 TYR    13      -7.250   5.697   8.181  1.00  0.00           C  
ATOM      6  CE1 TYR    13      -8.346   5.077   7.543  1.00  0.00           C  
ATOM      7  CZ  TYR    13      -9.603   5.713   7.637  1.00  0.00           C  
ATOM      8  OH  TYR    13     -10.670   5.045   7.060  1.00  0.00           O  
ATOM      9  CE2 TYR    13      -9.782   6.953   8.354  1.00  0.00           C  
ATOM     10  CD2 TYR    13      -8.715   7.493   8.972  1.00  0.00           C  
ATOM     11  C   TYR    13      -5.245   7.754  12.086  1.00  0.00           C  
ATOM     12  O   TYR    13      -4.277   7.074  12.308  1.00  0.00           O  
ATOM     13  H   TYR    13      -8.275   8.357  11.307  1.00  0.00           H  
ATOM     14  HH  TYR    13     -11.086   5.572   6.375  1.00  0.00           H  
ATOM     15  N   PHE    16      -5.270   5.451  15.022  1.00  0.00           N1+
ATOM     16  CA  PHE    16      -4.935   4.044  14.795  1.00  0.00           C  
ATOM     17  CB  PHE    16      -4.870   3.713  13.325  1.00  0.00           C  
ATOM     18  CG  PHE    16      -4.044   2.472  12.999  1.00  0.00           C  
ATOM     19  CD1 PHE    16      -2.715   2.541  12.507  1.00  0.00           C  
ATOM     20  CE1 PHE    16      -1.974   1.367  12.196  1.00  0.00           C  
ATOM     21  CZ  PHE    16      -2.673   0.184  12.220  1.00  0.00           C  
ATOM     22  CE2 PHE    16      -4.001   0.094  12.559  1.00  0.00           C  
ATOM     23  CD2 PHE    16      -4.740   1.225  12.936  1.00  0.00           C  
ATOM     24  C   PHE    16      -3.647   3.571  15.586  1.00  0.00           C  
ATOM     25  O   PHE    16      -2.663   4.303  15.808  1.00  0.00           O  
ATOM     26  H   PHE    16      -5.450   5.992  14.189  1.00  0.00           H  
ATOM     27  N   TYR    21      -4.258  -3.371  16.958  1.00  0.00           N1+
ATOM     28  CA  TYR    21      -4.695  -4.098  15.801  1.00  0.00           C  
ATOM     29  CB  TYR    21      -4.179  -3.347  14.559  1.00  0.00           C  
ATOM     30  CG  TYR    21      -4.707  -3.904  13.282  1.00  0.00           C  
ATOM     31  CD1 TYR    21      -4.010  -4.775  12.461  1.00  0.00           C  
ATOM     32  CE1 TYR    21      -4.478  -5.158  11.193  1.00  0.00           C  
ATOM     33  CZ  TYR    21      -5.824  -4.792  10.773  1.00  0.00           C  
ATOM     34  OH  TYR    21      -6.323  -5.353   9.683  1.00  0.00           O  
ATOM     35  CE2 TYR    21      -6.582  -4.010  11.644  1.00  0.00           C  
ATOM     36  CD2 TYR    21      -6.030  -3.468  12.852  1.00  0.00           C  
ATOM     37  C   TYR    21      -4.102  -5.483  15.886  1.00  0.00           C  
ATOM     38  O   TYR    21      -4.861  -6.418  15.602  1.00  0.00           O  
ATOM     39  H   TYR    21      -3.989  -2.408  16.813  1.00  0.00           H  
ATOM     40  HH  TYR    21      -7.267  -5.465   9.551  1.00  0.00           H  
ATOM     41  N   TYR    26      -5.712  -8.730  13.971  1.00  0.00           N1+
ATOM     42  CA  TYR    26      -4.601  -9.430  13.408  1.00  0.00           C  
ATOM     43  CB  TYR    26      -3.654  -8.418  12.748  1.00  0.00           C  
ATOM     44  CG  TYR    26      -3.249  -8.804  11.319  1.00  0.00           C  
ATOM     45  CD1 TYR    26      -4.189  -8.895  10.248  1.00  0.00           C  
ATOM     46  CE1 TYR    26      -3.777  -9.241   8.946  1.00  0.00           C  
ATOM     47  CZ  TYR    26      -2.413  -9.466   8.637  1.00  0.00           C  
ATOM     48  OH  TYR    26      -2.001  -9.621   7.348  1.00  0.00           O  
ATOM     49  CE2 TYR    26      -1.485  -9.338   9.634  1.00  0.00           C  
ATOM     50  CD2 TYR    26      -1.885  -9.084  10.996  1.00  0.00           C  
ATOM     51  C   TYR    26      -3.921 -10.397  14.324  1.00  0.00           C  
ATOM     52  O   TYR    26      -2.720 -10.732  14.216  1.00  0.00           O  
ATOM     53  H   TYR    26      -5.556  -8.043  14.695  1.00  0.00           H  
ATOM     54  HH  TYR    26      -1.086  -9.912   7.364  1.00  0.00           H  
ATOM     55  N   ARG    30      -5.352 -15.893  12.890  1.00  0.00           N1+
ATOM     56  CA  ARG    30      -5.841 -15.243  11.652  1.00  0.00           C  
ATOM     57  CB  ARG    30      -7.167 -14.511  12.104  1.00  0.00           C  
ATOM     58  CG  ARG    30      -7.970 -13.876  10.925  1.00  0.00           C  
ATOM     59  CD  ARG    30      -8.507 -12.529  11.275  1.00  0.00           C  
ATOM     60  NE  ARG    30      -9.509 -12.006  10.311  1.00  0.00           N  
ATOM     61  CZ  ARG    30     -10.076 -10.836  10.266  1.00  0.00           C  
ATOM     62  NH1 ARG    30      -9.694  -9.845  11.055  1.00  0.00           N  
ATOM     63  NH2 ARG    30     -11.141 -10.672   9.508  1.00  0.00           N1+
ATOM     64  C   ARG    30      -4.814 -14.293  10.961  1.00  0.00           C  
ATOM     65  O   ARG    30      -4.541 -14.469   9.766  1.00  0.00           O  
ATOM     66  H   ARG    30      -6.021 -16.003  13.639  1.00  0.00           H  
ATOM     67  HE  ARG    30      -9.765 -12.552   9.501  1.00  0.00           H  
ATOM     68 HH11 ARG    30      -8.858  -9.906  11.618  1.00  0.00           H  
ATOM     69 HH12 ARG    30     -10.166  -8.977  10.842  1.00  0.00           H  
ATOM     70 HH21 ARG    30     -11.732  -9.876   9.701  1.00  0.00           H  
ATOM     71 HH22 ARG    30     -11.469 -11.410   8.902  1.00  0.00           H  
ATOM     72  N   VAL    39      -3.079 -14.794   4.381  1.00  0.00           N1+
ATOM     73  CA  VAL    39      -3.141 -13.522   3.604  1.00  0.00           C  
ATOM     74  CB  VAL    39      -4.232 -12.589   4.065  1.00  0.00           C  
ATOM     75  CG1 VAL    39      -3.970 -11.863   5.387  1.00  0.00           C  
ATOM     76  CG2 VAL    39      -4.558 -11.590   2.997  1.00  0.00           C  
ATOM     77  C   VAL    39      -1.781 -12.799   3.617  1.00  0.00           C  
ATOM     78  O   VAL    39      -1.493 -11.996   2.732  1.00  0.00           O  
ATOM     79  H   VAL    39      -3.548 -14.880   5.271  1.00  0.00           H  
ATOM     80  N   LYS    43       0.212 -11.407   0.066  1.00  0.00           N1+
ATOM     81  CA  LYS    43       0.351  -9.979  -0.262  1.00  0.00           C  
ATOM     82  CB  LYS    43       0.120  -9.127   0.997  1.00  0.00           C  
ATOM     83  CG  LYS    43      -1.415  -8.924   1.233  1.00  0.00           C  
ATOM     84  CD  LYS    43      -1.490  -8.150   2.566  1.00  0.00           C  
ATOM     85  CE  LYS    43      -1.095  -8.887   3.867  1.00  0.00           C  
ATOM     86  NZ  LYS    43      -1.236  -7.956   5.029  1.00  0.00           N1+
ATOM     87  C   LYS    43       1.766  -9.645  -0.751  1.00  0.00           C  
ATOM     88  O   LYS    43       1.967  -8.823  -1.661  1.00  0.00           O  
ATOM     89  H   LYS    43       0.073 -11.723   1.015  1.00  0.00           H  
ATOM     90  HZ1 LYS    43      -2.150  -7.577   5.230  1.00  0.00           H  
ATOM     91  HZ2 LYS    43      -1.075  -8.455   5.893  1.00  0.00           H  
ATOM     92  HZ3 LYS    43      -0.604  -7.204   4.796  1.00  0.00           H  
ATOM     93  N   THR    69       5.361   2.056   6.429  1.00  0.00           N1+
ATOM     94  CA  THR    69       5.322   0.678   5.913  1.00  0.00           C  
ATOM     95  CB  THR    69       3.815   0.247   5.584  1.00  0.00           C  
ATOM     96  CG2 THR    69       3.787  -1.128   5.055  1.00  0.00           C  
ATOM     97  OG1 THR    69       3.089   0.158   6.776  1.00  0.00           O  
ATOM     98  C   THR    69       6.130   0.606   4.676  1.00  0.00           C  
ATOM     99  O   THR    69       5.975   1.391   3.741  1.00  0.00           O  
ATOM    100  H   THR    69       5.012   2.771   5.807  1.00  0.00           H  
ATOM    101  HG1 THR    69       2.915   1.055   7.069  1.00  0.00           H  
ATOM    102  N   ASN    92       2.551  10.890  10.331  1.00  0.00           N1+
ATOM    103  CA  ASN    92       3.044   9.698   9.729  1.00  0.00           C  
ATOM    104  CB  ASN    92       1.867   8.908   9.134  1.00  0.00           C  
ATOM    105  CG  ASN    92       1.136   8.098  10.191  1.00  0.00           C  
ATOM    106  OD1 ASN    92       1.715   7.596  11.129  1.00  0.00           O  
ATOM    107  ND2 ASN    92      -0.129   7.857   9.794  1.00  0.00           N  
ATOM    108  C   ASN    92       4.203   9.883   8.694  1.00  0.00           C  
ATOM    109  O   ASN    92       5.048   8.983   8.511  1.00  0.00           O  
ATOM    110  H   ASN    92       1.778  11.381   9.905  1.00  0.00           H  
ATOM    111 HD21 ASN    92      -0.627   7.236  10.415  1.00  0.00           H  
ATOM    112 HD22 ASN    92      -0.567   8.159   8.936  1.00  0.00           H  
ATOM    113  N   TRP   109       7.110  -2.510  10.771  1.00  0.00           N1+
ATOM    114  CA  TRP   109       6.433  -3.761  10.329  1.00  0.00           C  
ATOM    115  CB  TRP   109       5.277  -3.459   9.385  1.00  0.00           C  
ATOM    116  CG  TRP   109       4.168  -2.645  10.025  1.00  0.00           C  
ATOM    117  CD1 TRP   109       4.146  -1.314  10.040  1.00  0.00           C  
ATOM    118  NE1 TRP   109       2.959  -0.869  10.519  1.00  0.00           N  
ATOM    119  CE2 TRP   109       2.099  -1.861  10.827  1.00  0.00           C  
ATOM    120  CZ2 TRP   109       0.767  -1.892  11.264  1.00  0.00           C  
ATOM    121  CH2 TRP   109       0.222  -3.131  11.606  1.00  0.00           C  
ATOM    122  CZ3 TRP   109       1.021  -4.306  11.434  1.00  0.00           C  
ATOM    123  CE3 TRP   109       2.331  -4.225  11.003  1.00  0.00           C  
ATOM    124  CD2 TRP   109       2.877  -2.980  10.695  1.00  0.00           C  
ATOM    125  C   TRP   109       7.449  -4.633   9.654  1.00  0.00           C  
ATOM    126  O   TRP   109       7.413  -5.001   8.497  1.00  0.00           O  
ATOM    127  H   TRP   109       7.042  -1.612  10.314  1.00  0.00           H  
ATOM    128  HE1 TRP   109       2.687   0.104  10.539  1.00  0.00           H  
ATOM    129  N   TYR   112       7.083  -8.365   8.045  1.00  0.00           N1+
ATOM    130  CA  TYR   112       6.745  -8.394   6.636  1.00  0.00           C  
ATOM    131  CB  TYR   112       5.451  -7.495   6.331  1.00  0.00           C  
ATOM    132  CG  TYR   112       4.248  -7.808   7.245  1.00  0.00           C  
ATOM    133  CD1 TYR   112       3.523  -6.678   7.660  1.00  0.00           C  
ATOM    134  CE1 TYR   112       2.629  -6.842   8.703  1.00  0.00           C  
ATOM    135  CZ  TYR   112       2.487  -8.057   9.341  1.00  0.00           C  
ATOM    136  OH  TYR   112       1.569  -8.061  10.330  1.00  0.00           O  
ATOM    137  CE2 TYR   112       3.086  -9.246   8.776  1.00  0.00           C  
ATOM    138  CD2 TYR   112       4.020  -9.056   7.819  1.00  0.00           C  
ATOM    139  C   TYR   112       7.850  -8.027   5.693  1.00  0.00           C  
ATOM    140  O   TYR   112       7.966  -8.643   4.663  1.00  0.00           O  
ATOM    141  H   TYR   112       6.647  -7.632   8.585  1.00  0.00           H  
ATOM    142  HH  TYR   112       1.566  -8.924  10.751  1.00  0.00           H  
ATOM    143  N   PHE   168      -3.953  -0.391   0.503  1.00  0.00           N1+
ATOM    144  CA  PHE   168      -4.823  -0.044   1.620  1.00  0.00           C  
ATOM    145  CB  PHE   168      -4.418  -0.922   2.837  1.00  0.00           C  
ATOM    146  CG  PHE   168      -4.003  -2.342   2.389  1.00  0.00           C  
ATOM    147  CD1 PHE   168      -5.024  -3.274   2.112  1.00  0.00           C  
ATOM    148  CE1 PHE   168      -4.653  -4.576   1.697  1.00  0.00           C  
ATOM    149  CZ  PHE   168      -3.265  -4.985   1.583  1.00  0.00           C  
ATOM    150  CE2 PHE   168      -2.322  -3.957   1.797  1.00  0.00           C  
ATOM    151  CD2 PHE   168      -2.675  -2.673   2.223  1.00  0.00           C  
ATOM    152  C   PHE   168      -4.867   1.421   2.012  1.00  0.00           C  
ATOM    153  O   PHE   168      -4.941   1.805   3.183  1.00  0.00           O  
ATOM    154  H   PHE   168      -4.353  -1.003  -0.194  1.00  0.00           H  
ATOM    155  N   ALA   202      -8.526  -4.573   0.822  1.00  0.00           N1+
ATOM    156  CA  ALA   202      -9.462  -5.445   1.454  1.00  0.00           C  
ATOM    157  CB  ALA   202      -9.852  -4.861   2.832  1.00  0.00           C  
ATOM    158  C   ALA   202     -10.724  -5.648   0.584  1.00  0.00           C  
ATOM    159  O   ALA   202     -11.038  -4.943  -0.347  1.00  0.00           O  
ATOM    160  H   ALA   202      -8.643  -3.611   1.105  1.00  0.00           H  
ATOM    161  N   LEU   203     -11.395  -6.790   0.924  1.00  0.00           N  
ATOM    162  CA  LEU   203     -12.701  -7.167   0.401  1.00  0.00           C  
ATOM    163  CB  LEU   203     -12.603  -8.444  -0.396  1.00  0.00           C  
ATOM    164  CG  LEU   203     -11.655  -8.304  -1.619  1.00  0.00           C  
ATOM    165  CD1 LEU   203     -11.256  -9.629  -2.203  1.00  0.00           C  
ATOM    166  CD2 LEU   203     -12.438  -7.467  -2.632  1.00  0.00           C  
ATOM    167  C   LEU   203     -13.780  -7.530   1.398  1.00  0.00           C  
ATOM    168  O   LEU   203     -13.536  -8.168   2.409  1.00  0.00           O  
ATOM    169  H   LEU   203     -11.079  -7.362   1.695  1.00  0.00           H  
ATOM    170  N   TYR   208     -14.854  -0.777   9.881  1.00  0.00           N1+
ATOM    171  CA  TYR   208     -14.208  -1.828  10.793  1.00  0.00           C  
ATOM    172  CB  TYR   208     -13.212  -2.710  10.016  1.00  0.00           C  
ATOM    173  CG  TYR   208     -11.978  -2.182   9.389  1.00  0.00           C  
ATOM    174  CD1 TYR   208     -12.093  -1.304   8.276  1.00  0.00           C  
ATOM    175  CE1 TYR   208     -10.887  -0.837   7.748  1.00  0.00           C  
ATOM    176  CZ  TYR   208      -9.598  -1.158   8.323  1.00  0.00           C  
ATOM    177  OH  TYR   208      -8.564  -0.463   7.822  1.00  0.00           O  
ATOM    178  CE2 TYR   208      -9.559  -2.017   9.359  1.00  0.00           C  
ATOM    179  CD2 TYR   208     -10.712  -2.539   9.897  1.00  0.00           C  
ATOM    180  C   TYR   208     -13.517  -1.178  12.022  1.00  0.00           C  
ATOM    181  O   TYR   208     -12.822  -0.182  11.959  1.00  0.00           O  
ATOM    182  H   TYR   208     -14.347   0.074   9.682  1.00  0.00           H  
ATOM    183  HH  TYR   208      -8.811   0.109   7.092  1.00  0.00           H  
ATOM    184  N   LEU   215     -12.306   2.453  11.315  1.00  0.00           N1+
ATOM    185  CA  LEU   215     -11.813   2.853   9.926  1.00  0.00           C  
ATOM    186  CB  LEU   215     -10.490   2.112   9.578  1.00  0.00           C  
ATOM    187  CG  LEU   215      -9.368   2.301  10.650  1.00  0.00           C  
ATOM    188  CD1 LEU   215      -8.037   1.733  10.166  1.00  0.00           C  
ATOM    189  CD2 LEU   215      -9.092   3.754  11.029  1.00  0.00           C  
ATOM    190  C   LEU   215     -12.869   2.701   8.844  1.00  0.00           C  
ATOM    191  O   LEU   215     -13.823   1.977   9.026  1.00  0.00           O  
ATOM    192  H   LEU   215     -12.400   1.474  11.543  1.00  0.00           H  
ATOM    193  N   MET   244     -10.149 -15.517   3.001  1.00  0.00           N1+
ATOM    194  CA  MET   244      -9.769 -16.246   4.205  1.00  0.00           C  
ATOM    195  CB  MET   244      -9.477 -15.289   5.351  1.00  0.00           C  
ATOM    196  CG  MET   244      -8.068 -14.747   5.233  1.00  0.00           C  
ATOM    197  SD  MET   244      -7.471 -13.499   6.412  1.00  0.00           S  
ATOM    198  CE  MET   244      -8.069 -12.042   5.685  1.00  0.00           C  
ATOM    199  C   MET   244     -10.885 -17.226   4.578  1.00  0.00           C  
ATOM    200  O   MET   244     -12.049 -16.804   4.566  1.00  0.00           O  
ATOM    201  H   MET   244     -10.470 -14.588   3.231  1.00  0.00           H  
ATOM    202  N   ASP   253     -14.099  -6.791  12.938  1.00  0.00           N1+
ATOM    203  CA  ASP   253     -14.311  -6.327  11.534  1.00  0.00           C  
ATOM    204  CB  ASP   253     -12.887  -6.200  10.843  1.00  0.00           C  
ATOM    205  CG  ASP   253     -11.969  -7.433  10.758  1.00  0.00           C  
ATOM    206  OD1 ASP   253     -12.479  -8.556  10.696  1.00  0.00           O  
ATOM    207  OD2 ASP   253     -10.731  -7.311  10.711  1.00  0.00           O1-
ATOM    208  C   ASP   253     -15.258  -7.274  10.717  1.00  0.00           C  
ATOM    209  O   ASP   253     -15.581  -8.324  11.322  1.00  0.00           O  
ATOM    210  H   ASP   253     -14.220  -7.790  13.028  1.00  0.00           H  
ATOM    211  N   VAL   255     -14.457  -7.944   7.185  1.00  0.00           N1+
ATOM    212  CA  VAL   255     -13.535  -8.294   6.068  1.00  0.00           C  
ATOM    213  CB  VAL   255     -12.220  -7.435   6.244  1.00  0.00           C  
ATOM    214  CG1 VAL   255     -11.323  -7.721   7.388  1.00  0.00           C  
ATOM    215  CG2 VAL   255     -11.396  -7.470   4.911  1.00  0.00           C  
ATOM    216  C   VAL   255     -13.203  -9.782   5.868  1.00  0.00           C  
ATOM    217  O   VAL   255     -12.654 -10.473   6.742  1.00  0.00           O  
ATOM    218  H   VAL   255     -14.200  -7.116   7.703  1.00  0.00           H  
ATOM    219  N   GLY   257     -11.304 -10.853   2.975  1.00  0.00           N1+
ATOM    220  CA  GLY   257     -10.184 -11.115   2.074  1.00  0.00           C  
ATOM    221  C   GLY   257      -9.370  -9.891   1.611  1.00  0.00           C  
ATOM    222  O   GLY   257      -9.603  -8.820   2.098  1.00  0.00           O  
ATOM    223  H   GLY   257     -11.761  -9.958   3.077  1.00  0.00           H  
ATOM    224  N   VAL   258      -8.618 -10.104   0.531  1.00  0.00           N  
ATOM    225  CA  VAL   258      -7.902  -9.123  -0.209  1.00  0.00           C  
ATOM    226  CB  VAL   258      -6.478  -8.761   0.413  1.00  0.00           C  
ATOM    227  CG1 VAL   258      -6.547  -8.227   1.814  1.00  0.00           C  
ATOM    228  CG2 VAL   258      -5.506  -9.982   0.259  1.00  0.00           C  
ATOM    229  C   VAL   258      -7.815  -9.399  -1.739  1.00  0.00           C  
ATOM    230  O   VAL   258      -8.013 -10.546  -2.232  1.00  0.00           O  
ATOM    231  H   VAL   258      -8.609 -11.063   0.216  1.00  0.00           H  
TER     232      VAL   258 
HETATM  233  N1  FIT   268      -2.374   2.583   9.072  1.00  0.00           N  
HETATM  234  C2  FIT   268      -4.780   2.756   8.951  1.00  0.00           C  
HETATM  235  N3  FIT   268      -5.474  -6.711   6.937  1.00  0.00           N  
HETATM  236  C4  FIT   268      -2.498   1.125   8.896  1.00  0.00           C  
HETATM  237  C5  FIT   268      -1.229   0.478   8.477  1.00  0.00           C  
HETATM  238  C6  FIT   268      -1.371  -1.067   8.636  1.00  0.00           C  
HETATM  239  O7  FIT   268      -3.391   4.560   9.513  1.00  0.00           O  
HETATM  240  O8  FIT   268      -3.647  -6.760   5.633  1.00  0.00           O  
HETATM  241  C9  FIT   268      -4.856   1.508   8.445  1.00  0.00           C  
HETATM  242  C10 FIT   268      -3.460   3.386   9.180  1.00  0.00           C  
HETATM  243  C11 FIT   268      -2.526  -1.684   7.761  1.00  0.00           C  
HETATM  244  C12 FIT   268      -3.906  -0.893   8.011  1.00  0.00           C  
HETATM  245  C13 FIT   268      -3.699   0.699   7.922  1.00  0.00           C  
HETATM  246  C14 FIT   268      -5.165  -1.505   7.305  1.00  0.00           C  
HETATM  247  C15 FIT   268      -5.159  -3.102   7.413  1.00  0.00           C  
HETATM  248  C16 FIT   268      -3.741  -3.768   7.095  1.00  0.00           C  
HETATM  249  C17 FIT   268      -2.782  -3.140   8.085  1.00  0.00           C  
HETATM  250  C18 FIT   268      -1.607  -4.107   8.129  1.00  0.00           C  
HETATM  251  C19 FIT   268      -2.111  -5.526   7.899  1.00  0.00           C  
HETATM  252  C20 FIT   268      -3.588  -5.251   7.544  1.00  0.00           C  
HETATM  253  C21 FIT   268      -3.269  -3.740   5.625  1.00  0.00           C  
HETATM  254  C22 FIT   268      -3.487   1.172   6.451  1.00  0.00           C  
HETATM  255  C23 FIT   268      -4.229  -6.308   6.625  1.00  0.00           C  
HETATM  256  C24 FIT   268      -6.458  -7.225   5.974  1.00  0.00           C  
HETATM  257  C25 FIT   268      -7.760  -7.307   6.847  1.00  0.00           C  
HETATM  258  C26 FIT   268      -6.111  -8.668   5.545  1.00  0.00           C  
HETATM  259  C27 FIT   268      -6.542  -6.293   4.757  1.00  0.00           C  
HETATM  260  H1  FIT   268      -1.448   2.901   9.331  1.00  0.00           H  
HETATM  261  H3  FIT   268      -5.964  -6.258   7.698  1.00  0.00           H  
HETATM  262  O   WAT   273      -3.615   6.485   7.844  1.00  0.00           O  
HETATM  263  H1  WAT   273      -3.648   5.709   8.403  1.00  0.00           H  
HETATM  264  H2  WAT   273      -2.684   6.601   7.650  1.00  0.00           H  
HETATM  265  O   WAT   274      -1.922   5.974  11.364  1.00  0.00           O  
HETATM  266  H1  WAT   274      -2.442   5.345  10.864  1.00  0.00           H  
HETATM  267  H2  WAT   274      -2.554   6.401  11.942  1.00  0.00           H  
HETATM  268  O   WAT   275       0.409  -3.752   5.197  1.00  0.00           O  
HETATM  269  H1  WAT   275       0.606  -3.644   6.127  1.00  0.00           H  
HETATM  270  H2  WAT   275      -0.109  -2.979   4.970  1.00  0.00           H  
HETATM  271  O   WAT   276      -8.362  -3.598   5.908  1.00  0.00           O  
HETATM  272  H1  WAT   276      -8.374  -2.929   5.224  1.00  0.00           H  
HETATM  273  H2  WAT   276      -7.966  -3.162   6.663  1.00  0.00           H  
HETATM  274  O   WAT   277       0.387   3.999   9.894  1.00  0.00           O  
HETATM  275  H1  WAT   277       0.790   4.435   9.143  1.00  0.00           H  
HETATM  276  H2  WAT   277       0.181   4.710  10.501  1.00  0.00           H  
HETATM  277  O   WAT   278      -3.390   3.767   4.318  1.00  0.00           O  
HETATM  278  H1  WAT   278      -4.113   3.175   4.522  1.00  0.00           H  
HETATM  279  H2  WAT   278      -3.776   4.642   4.364  1.00  0.00           H  
HETATM  280  O   WAT   279      -1.356   4.372   5.952  1.00  0.00           O  
HETATM  281  H1  WAT   279      -2.219   4.315   5.541  1.00  0.00           H  
HETATM  282  H2  WAT   279      -1.052   3.466   5.997  1.00  0.00           H  
HETATM  283  O   WAT   280       2.039   2.578   7.859  1.00  0.00           O  
HETATM  284  H1  WAT   280       1.330   2.174   7.359  1.00  0.00           H  
HETATM  285  H2  WAT   280       1.899   3.519   7.756  1.00  0.00           H  
HETATM  286  O   WAT   281       0.322   2.035   5.512  1.00  0.00           O  
HETATM  287  H1  WAT   281      -0.185   1.894   4.712  1.00  0.00           H  
HETATM  288  H2  WAT   281       1.039   2.610   5.242  1.00  0.00           H  
HETATM  289  O   WAT   282      -9.085  -5.645   9.673  1.00  0.00           O  
HETATM  290  H1  WAT   282      -9.697  -6.254  10.087  1.00  0.00           H  
HETATM  291  H2  WAT   282      -9.588  -5.247   8.962  1.00  0.00           H  
HETATM  292  O   WAT   283       2.178  -2.539   7.232  1.00  0.00           O  
HETATM  293  H1  WAT   283       2.594  -1.847   6.718  1.00  0.00           H  
HETATM  294  H2  WAT   283       2.226  -2.228   8.136  1.00  0.00           H  
HETATM  295  O   WAT   284      -0.181  -0.879   4.378  1.00  0.00           O  
HETATM  296  H1  WAT   284       0.687  -0.513   4.208  1.00  0.00           H  
HETATM  297  H2  WAT   284      -0.788  -0.178   4.138  1.00  0.00           H  
HETATM  298  O   WAT   285      -1.489   1.847   3.538  1.00  0.00           O  
HETATM  299  H1  WAT   285      -1.568   1.553   2.631  1.00  0.00           H  
HETATM  300  H2  WAT   285      -2.169   2.513   3.635  1.00  0.00           H  
HETATM  301  O   WAT   286     -10.442  -4.451   7.413  1.00  0.00           O  
HETATM  302  H1  WAT   286      -9.794  -4.077   6.816  1.00  0.00           H  
HETATM  303  H2  WAT   286     -11.079  -3.748   7.546  1.00  0.00           H  
HETATM  304  O   WAT   287       2.290   2.044  10.559  1.00  0.00           O  
HETATM  305  H1  WAT   287       2.286   2.106   9.603  1.00  0.00           H  
HETATM  306  H2  WAT   287       1.818   2.824  10.851  1.00  0.00           H  
HETATM  307  O   WAT   288      -7.631   0.824   3.663  1.00  0.00           O  
HETATM  308  H1  WAT   288      -6.675   0.858   3.632  1.00  0.00           H  
HETATM  309  H2  WAT   288      -7.904   0.901   2.748  1.00  0.00           H  
HETATM  310  O   WAT   289       0.803  -6.193   4.315  1.00  0.00           O  
HETATM  311  H1  WAT   289       0.960  -5.965   3.398  1.00  0.00           H  
HETATM  312  H2  WAT   289       0.820  -5.354   4.776  1.00  0.00           H  
HETATM  313  O   WAT   290       0.929   5.196   7.515  1.00  0.00           O  
HETATM  314  H1  WAT   290       1.050   6.076   7.159  1.00  0.00           H  
HETATM  315  H2  WAT   290       0.196   4.835   7.017  1.00  0.00           H  
HETATM  316  O   WAT   291      -8.072  -1.732   3.962  1.00  0.00           O  
HETATM  317  H1  WAT   291      -8.556  -1.833   3.142  1.00  0.00           H  
HETATM  318  H2  WAT   291      -7.860  -0.800   4.002  1.00  0.00           H  
HETATM  319  O   WAT   292       0.705  -9.077   6.883  1.00  0.00           O  
HETATM  320  H1  WAT   292       1.539  -8.617   6.790  1.00  0.00           H  
HETATM  321  H2  WAT   292       0.877  -9.753   7.538  1.00  0.00           H  
HETATM  322  O   WAT   293      -8.992   1.375   6.042  1.00  0.00           O  
HETATM  323  H1  WAT   293      -8.441   1.274   5.266  1.00  0.00           H  
HETATM  324  H2  WAT   293      -9.636   2.038   5.793  1.00  0.00           H  
HETATM  325  O   WAT   294       0.727  -2.707   2.411  1.00  0.00           O  
HETATM  326  H1  WAT   294       1.224  -2.040   1.937  1.00  0.00           H  
HETATM  327  H2  WAT   294       0.458  -2.275   3.222  1.00  0.00           H  
HETATM  328  O   WAT   295      -5.399   8.310   6.605  1.00  0.00           O  
HETATM  329  H1  WAT   295      -4.990   7.707   7.225  1.00  0.00           H  
HETATM  330  H2  WAT   295      -4.665   8.697   6.128  1.00  0.00           H  
HETATM  331  O   WAT   296      -0.383   4.680  13.672  1.00  0.00           O  
HETATM  332  H1  WAT   296      -0.853   5.105  14.390  1.00  0.00           H  
HETATM  333  H2  WAT   296      -0.625   5.185  12.896  1.00  0.00           H  
CONECT  233  236  242  260
CONECT  234  241  241  242
CONECT  235  255  256  261
CONECT  236  233  237  245
CONECT  237  236  238
CONECT  238  237  243
CONECT  239  242  242
CONECT  240  255  255
CONECT  241  234  234  245
CONECT  242  233  234  239  239
CONECT  243  238  244  249
CONECT  244  243  245  246
CONECT  245  236  241  244  254
CONECT  246  244  247
CONECT  247  246  248
CONECT  248  247  249  252  253
CONECT  249  243  248  250
CONECT  250  249  251
CONECT  251  250  252
CONECT  252  248  251  255
CONECT  253  248
CONECT  254  245
CONECT  255  235  240  240  252
CONECT  256  235  257  258  259
CONECT  257  256
CONECT  258  256
CONECT  259  256
CONECT  260  233
CONECT  261  235
CONECT  262  263  264
CONECT  263  262
CONECT  264  262
CONECT  265  266  267
CONECT  266  265
CONECT  267  265
CONECT  268  269  270
CONECT  269  268
CONECT  270  268
CONECT  271  272  273
CONECT  272  271
CONECT  273  271
CONECT  274  275  276
CONECT  275  274
CONECT  276  274
CONECT  277  278  279
CONECT  278  277
CONECT  279  277
CONECT  280  281  282
CONECT  281  280
CONECT  282  280
CONECT  283  284  285
CONECT  284  283
CONECT  285  283
CONECT  286  287  288
CONECT  287  286
CONECT  288  286
CONECT  289  290  291
CONECT  290  289
CONECT  291  289
CONECT  292  293  294
CONECT  293  292
CONECT  294  292
CONECT  295  296  297
CONECT  296  295
CONECT  297  295
CONECT  298  299  300
CONECT  299  298
CONECT  300  298
CONECT  301  302  303
CONECT  302  301
CONECT  303  301
CONECT  304  305  306
CONECT  305  304
CONECT  306  304
CONECT  307  308  309
CONECT  308  307
CONECT  309  307
CONECT  310  311  312
CONECT  311  310
CONECT  312  310
CONECT  313  314  315
CONECT  314  313
CONECT  315  313
CONECT  316  317  318
CONECT  317  316
CONECT  318  316
CONECT  319  320  321
CONECT  320  319
CONECT  321  319
CONECT  322  323  324
CONECT  323  322
CONECT  324  322
CONECT  325  326  327
CONECT  326  325
CONECT  327  325
CONECT  328  329  330
CONECT  329  328
CONECT  330  328
CONECT  331  332  333
CONECT  332  331
CONECT  333  331
END
