# Supplementary material for: Three-Dimensional Proteome-Wide Scale Screening for the 5-Alpha Reductase Inhibitor Finasteride: Identification of a Novel Off-Target
Source: J Med Chem. 2021 Apr 12;64(8):4553–66. doi: 10.1021/acs.jmedchem.0c02039 (PMC8154553; doi:10.1021/acs.jmedchem.0c02039)
Supplement: Supplementary file 5 — jm0c02039_si_005.pdb [file jm0c02039_si_005.pdb]

REMARK  99                                                                      
REMARK  99 MOE v2019.01 (Chemical Computing Group ULC) Fri Nov 20 11:08:09 2020 
ATOM      1  N   TYR    13      14.230 -10.980  -2.708  1.00  0.00           N  
ATOM      2  CA  TYR    13      13.676  -9.851  -3.422  1.00  0.00           C  
ATOM      3  CB  TYR    13      13.240  -8.757  -2.411  1.00  0.00           C  
ATOM      4  CG  TYR    13      11.816  -8.862  -1.732  1.00  0.00           C  
ATOM      5  CD1 TYR    13      11.617  -9.538  -0.489  1.00  0.00           C  
ATOM      6  CE1 TYR    13      10.375  -9.662   0.057  1.00  0.00           C  
ATOM      7  CZ  TYR    13       9.270  -8.997  -0.465  1.00  0.00           C  
ATOM      8  OH  TYR    13       8.032  -9.137   0.039  1.00  0.00           O  
ATOM      9  CE2 TYR    13       9.488  -8.241  -1.647  1.00  0.00           C  
ATOM     10  CD2 TYR    13      10.789  -8.101  -2.213  1.00  0.00           C  
ATOM     11  C   TYR    13      14.596  -9.233  -4.495  1.00  0.00           C  
ATOM     12  O   TYR    13      14.075  -8.734  -5.515  1.00  0.00           O  
ATOM     13  H   TYR    13      14.307 -10.847  -1.710  1.00  0.00           H  
ATOM     14  HH  TYR    13       8.127  -9.531   0.909  1.00  0.00           H  
ATOM     15  N   PRO    18       9.087  -8.618  -9.559  1.00  0.00           N  
ATOM     16  CD  PRO    18      10.173  -7.772  -9.101  1.00  0.00           C  
ATOM     17  CG  PRO    18       9.605  -6.454  -8.678  1.00  0.00           C  
ATOM     18  CB  PRO    18       8.251  -7.007  -8.109  1.00  0.00           C  
ATOM     19  CA  PRO    18       7.841  -8.031  -9.154  1.00  0.00           C  
ATOM     20  C   PRO    18       7.097  -7.442 -10.372  1.00  0.00           C  
ATOM     21  O   PRO    18       5.841  -7.500 -10.423  1.00  0.00           O  
ATOM     22  N   TYR    21       5.227 -10.565 -11.578  1.00  0.00           N  
ATOM     23  CA  TYR    21       4.358 -10.897 -10.468  1.00  0.00           C  
ATOM     24  CB  TYR    21       5.174 -10.579  -9.166  1.00  0.00           C  
ATOM     25  CG  TYR    21       4.475 -10.619  -7.884  1.00  0.00           C  
ATOM     26  CD1 TYR    21       3.626 -11.727  -7.476  1.00  0.00           C  
ATOM     27  CE1 TYR    21       3.023 -11.683  -6.193  1.00  0.00           C  
ATOM     28  CZ  TYR    21       3.317 -10.696  -5.245  1.00  0.00           C  
ATOM     29  OH  TYR    21       2.794 -10.613  -3.973  1.00  0.00           O  
ATOM     30  CE2 TYR    21       4.045  -9.540  -5.708  1.00  0.00           C  
ATOM     31  CD2 TYR    21       4.580  -9.547  -6.974  1.00  0.00           C  
ATOM     32  C   TYR    21       3.085 -10.067 -10.454  1.00  0.00           C  
ATOM     33  O   TYR    21       1.912 -10.568 -10.260  1.00  0.00           O  
ATOM     34  H   TYR    21       6.187 -10.341 -11.357  1.00  0.00           H  
ATOM     35  HH  TYR    21       2.319 -11.385  -3.656  1.00  0.00           H  
ATOM     36  N   LEU    22       3.256  -8.774 -10.651  1.00  0.00           N  
ATOM     37  CA  LEU    22       2.283  -7.701 -10.780  1.00  0.00           C  
ATOM     38  CB  LEU    22       2.950  -6.271 -10.826  1.00  0.00           C  
ATOM     39  CG  LEU    22       2.003  -5.058 -10.866  1.00  0.00           C  
ATOM     40  CD1 LEU    22       0.881  -5.114  -9.795  1.00  0.00           C  
ATOM     41  CD2 LEU    22       2.804  -3.774 -10.549  1.00  0.00           C  
ATOM     42  C   LEU    22       1.331  -8.041 -11.966  1.00  0.00           C  
ATOM     43  O   LEU    22       0.082  -8.163 -11.822  1.00  0.00           O  
ATOM     44  H   LEU    22       4.181  -8.397 -10.799  1.00  0.00           H  
ATOM     45  N   TYR    26      -2.327  -8.963 -10.642  1.00  0.00           N  
ATOM     46  CA  TYR    26      -3.150  -7.758 -10.233  1.00  0.00           C  
ATOM     47  CB  TYR    26      -2.600  -7.166  -8.974  1.00  0.00           C  
ATOM     48  CG  TYR    26      -2.252  -8.137  -7.899  1.00  0.00           C  
ATOM     49  CD1 TYR    26      -0.858  -8.495  -7.808  1.00  0.00           C  
ATOM     50  CE1 TYR    26      -0.428  -9.537  -6.994  1.00  0.00           C  
ATOM     51  CZ  TYR    26      -1.488 -10.220  -6.285  1.00  0.00           C  
ATOM     52  OH  TYR    26      -1.201 -11.273  -5.430  1.00  0.00           O  
ATOM     53  CE2 TYR    26      -2.845  -9.862  -6.275  1.00  0.00           C  
ATOM     54  CD2 TYR    26      -3.250  -8.804  -7.112  1.00  0.00           C  
ATOM     55  C   TYR    26      -3.416  -6.751 -11.380  1.00  0.00           C  
ATOM     56  O   TYR    26      -4.023  -5.711 -11.171  1.00  0.00           O  
ATOM     57  H   TYR    26      -1.343  -8.849 -10.841  1.00  0.00           H  
ATOM     58  HH  TYR    26      -1.991 -11.676  -5.063  1.00  0.00           H  
ATOM     59  N   LYS    43     -12.087  -1.528  -1.477  1.00  0.00           N  
ATOM     60  CA  LYS    43     -10.891  -0.756  -0.899  1.00  0.00           C  
ATOM     61  CB  LYS    43      -9.609  -1.206  -1.634  1.00  0.00           C  
ATOM     62  CG  LYS    43      -9.207  -2.585  -1.059  1.00  0.00           C  
ATOM     63  CD  LYS    43      -7.850  -3.072  -1.597  1.00  0.00           C  
ATOM     64  CE  LYS    43      -7.978  -3.661  -3.048  1.00  0.00           C  
ATOM     65  NZ  LYS    43      -6.721  -3.986  -3.735  1.00  0.00           N1+
ATOM     66  C   LYS    43     -11.135   0.712  -1.041  1.00  0.00           C  
ATOM     67  O   LYS    43     -10.995   1.441  -0.091  1.00  0.00           O  
ATOM     68  H   LYS    43     -12.039  -2.086  -2.317  1.00  0.00           H  
ATOM     69  HZ1 LYS    43      -6.081  -3.224  -3.907  1.00  0.00           H  
ATOM     70  HZ2 LYS    43      -6.326  -4.779  -3.249  1.00  0.00           H  
ATOM     71  HZ3 LYS    43      -6.919  -4.352  -4.655  1.00  0.00           H  
ATOM     72  N   GLY    65       5.005   1.067   0.945  1.00  0.00           N  
ATOM     73  CA  GLY    65       5.082  -0.047  -0.016  1.00  0.00           C  
ATOM     74  C   GLY    65       3.865  -0.172  -0.914  1.00  0.00           C  
ATOM     75  O   GLY    65       2.744  -0.274  -0.370  1.00  0.00           O  
ATOM     76  H   GLY    65       4.176   1.627   0.807  1.00  0.00           H  
ATOM     77  N   SER    66       4.087  -0.131  -2.211  1.00  0.00           N  
ATOM     78  CA  SER    66       3.090  -0.079  -3.323  1.00  0.00           C  
ATOM     79  CB  SER    66       2.467   1.310  -3.460  1.00  0.00           C  
ATOM     80  OG  SER    66       3.406   2.359  -3.531  1.00  0.00           O  
ATOM     81  C   SER    66       3.639  -0.505  -4.623  1.00  0.00           C  
ATOM     82  O   SER    66       2.894  -0.914  -5.499  1.00  0.00           O  
ATOM     83  H   SER    66       5.073  -0.171  -2.425  1.00  0.00           H  
ATOM     84  HG  SER    66       2.901   3.059  -3.111  1.00  0.00           H  
ATOM     85  N   GLY    67       4.915  -0.538  -4.796  1.00  0.00           N  
ATOM     86  CA  GLY    67       5.578  -0.873  -6.017  1.00  0.00           C  
ATOM     87  C   GLY    67       5.094   0.018  -7.149  1.00  0.00           C  
ATOM     88  O   GLY    67       4.955   1.243  -6.960  1.00  0.00           O  
ATOM     89  H   GLY    67       5.514  -0.319  -4.012  1.00  0.00           H  
ATOM     90  N   PRO    68       5.007  -0.456  -8.405  1.00  0.00           N  
ATOM     91  CD  PRO    68       5.753  -1.580  -9.019  1.00  0.00           C  
ATOM     92  CG  PRO    68       5.995  -1.163 -10.472  1.00  0.00           C  
ATOM     93  CB  PRO    68       4.683  -0.497 -10.803  1.00  0.00           C  
ATOM     94  CA  PRO    68       4.280   0.273  -9.527  1.00  0.00           C  
ATOM     95  C   PRO    68       2.766   0.554  -9.446  1.00  0.00           C  
ATOM     96  O   PRO    68       2.091   0.766 -10.447  1.00  0.00           O  
ATOM     97  N   THR    69       2.185   0.504  -8.249  1.00  0.00           N  
ATOM     98  CA  THR    69       0.738   0.827  -8.027  1.00  0.00           C  
ATOM     99  CB  THR    69       0.022  -0.227  -7.147  1.00  0.00           C  
ATOM    100  CG2 THR    69       0.039  -1.643  -7.725  1.00  0.00           C  
ATOM    101  OG1 THR    69       0.381  -0.205  -5.822  1.00  0.00           O  
ATOM    102  C   THR    69       0.450   2.234  -7.402  1.00  0.00           C  
ATOM    103  O   THR    69       1.301   2.883  -6.800  1.00  0.00           O  
ATOM    104  H   THR    69       2.766   0.287  -7.452  1.00  0.00           H  
ATOM    105  HG1 THR    69       1.315  -0.418  -5.763  1.00  0.00           H  
ATOM    106  N   TYR    71      -3.436   3.323  -6.665  1.00  0.00           N  
ATOM    107  CA  TYR    71      -4.899   3.490  -6.355  1.00  0.00           C  
ATOM    108  CB  TYR    71      -5.643   2.186  -6.773  1.00  0.00           C  
ATOM    109  CG  TYR    71      -5.434   1.031  -5.842  1.00  0.00           C  
ATOM    110  CD1 TYR    71      -4.315   0.196  -5.989  1.00  0.00           C  
ATOM    111  CE1 TYR    71      -4.077  -0.808  -5.005  1.00  0.00           C  
ATOM    112  CZ  TYR    71      -4.938  -0.937  -3.933  1.00  0.00           C  
ATOM    113  OH  TYR    71      -4.835  -1.880  -3.044  1.00  0.00           O  
ATOM    114  CE2 TYR    71      -6.096  -0.088  -3.817  1.00  0.00           C  
ATOM    115  CD2 TYR    71      -6.331   0.903  -4.766  1.00  0.00           C  
ATOM    116  C   TYR    71      -5.090   3.855  -4.858  1.00  0.00           C  
ATOM    117  O   TYR    71      -6.067   4.459  -4.528  1.00  0.00           O  
ATOM    118  H   TYR    71      -3.193   2.457  -7.124  1.00  0.00           H  
ATOM    119  HH  TYR    71      -3.946  -2.242  -3.040  1.00  0.00           H  
ATOM    120  N   ASP    87      10.376   1.844  -2.121  1.00  0.00           N  
ATOM    121  CA  ASP    87      10.577   0.413  -2.328  1.00  0.00           C  
ATOM    122  CB  ASP    87       9.998   0.058  -3.725  1.00  0.00           C  
ATOM    123  CG  ASP    87      10.047  -1.532  -3.740  1.00  0.00           C  
ATOM    124  OD1 ASP    87      10.969  -2.238  -4.124  1.00  0.00           O  
ATOM    125  OD2 ASP    87       8.940  -2.050  -3.393  1.00  0.00           O1-
ATOM    126  C   ASP    87      12.048   0.013  -1.982  1.00  0.00           C  
ATOM    127  O   ASP    87      12.964   0.865  -2.158  1.00  0.00           O  
ATOM    128  H   ASP    87      11.208   2.416  -2.155  1.00  0.00           H  
ATOM    129  N   PHE    88      12.375  -1.242  -1.579  1.00  0.00           N  
ATOM    130  CA  PHE    88      13.739  -1.757  -1.514  1.00  0.00           C  
ATOM    131  CB  PHE    88      13.646  -3.156  -0.842  1.00  0.00           C  
ATOM    132  CG  PHE    88      14.811  -4.059  -0.854  1.00  0.00           C  
ATOM    133  CD1 PHE    88      16.009  -3.590  -0.228  1.00  0.00           C  
ATOM    134  CE1 PHE    88      17.090  -4.511  -0.027  1.00  0.00           C  
ATOM    135  CZ  PHE    88      16.992  -5.803  -0.489  1.00  0.00           C  
ATOM    136  CE2 PHE    88      15.806  -6.237  -1.113  1.00  0.00           C  
ATOM    137  CD2 PHE    88      14.704  -5.384  -1.402  1.00  0.00           C  
ATOM    138  C   PHE    88      14.563  -1.814  -2.833  1.00  0.00           C  
ATOM    139  O   PHE    88      15.845  -1.784  -2.859  1.00  0.00           O  
ATOM    140  H   PHE    88      11.585  -1.860  -1.457  1.00  0.00           H  
ATOM    141  N   ASN    92      11.255  -1.602  -9.114  1.00  0.00           N  
ATOM    142  CA  ASN    92       9.941  -0.964  -8.886  1.00  0.00           C  
ATOM    143  CB  ASN    92       9.335  -1.429  -7.604  1.00  0.00           C  
ATOM    144  CG  ASN    92       9.077  -2.919  -7.490  1.00  0.00           C  
ATOM    145  OD1 ASN    92       8.596  -3.577  -8.442  1.00  0.00           O  
ATOM    146  ND2 ASN    92       9.444  -3.569  -6.366  1.00  0.00           N  
ATOM    147  C   ASN    92      10.125   0.613  -8.934  1.00  0.00           C  
ATOM    148  O   ASN    92       9.247   1.211  -9.552  1.00  0.00           O  
ATOM    149  H   ASN    92      11.943  -1.665  -8.377  1.00  0.00           H  
ATOM    150 HD21 ASN    92       9.099  -4.510  -6.245  1.00  0.00           H  
ATOM    151 HD22 ASN    92       9.788  -3.140  -5.518  1.00  0.00           H  
ATOM    152  N   ALA   167       0.681  -1.058   1.879  1.00  0.00           N  
ATOM    153  CA  ALA   167      -0.142  -2.015   1.178  1.00  0.00           C  
ATOM    154  CB  ALA   167      -0.555  -1.439  -0.206  1.00  0.00           C  
ATOM    155  C   ALA   167       0.547  -3.386   1.014  1.00  0.00           C  
ATOM    156  O   ALA   167       1.326  -3.520   0.008  1.00  0.00           O  
ATOM    157  H   ALA   167       1.629  -0.921   1.557  1.00  0.00           H  
ATOM    158  N   PHE   168       0.352  -4.326   1.944  1.00  0.00           N  
ATOM    159  CA  PHE   168       0.966  -5.696   1.992  1.00  0.00           C  
ATOM    160  CB  PHE   168       0.484  -6.677   0.959  1.00  0.00           C  
ATOM    161  CG  PHE   168       0.107  -8.087   1.426  1.00  0.00           C  
ATOM    162  CD1 PHE   168      -0.645  -8.333   2.589  1.00  0.00           C  
ATOM    163  CE1 PHE   168      -1.122  -9.632   2.869  1.00  0.00           C  
ATOM    164  CZ  PHE   168      -0.678 -10.698   2.072  1.00  0.00           C  
ATOM    165  CE2 PHE   168       0.078 -10.466   0.928  1.00  0.00           C  
ATOM    166  CD2 PHE   168       0.510  -9.204   0.613  1.00  0.00           C  
ATOM    167  C   PHE   168       2.466  -5.693   2.084  1.00  0.00           C  
ATOM    168  O   PHE   168       3.142  -6.711   1.946  1.00  0.00           O  
ATOM    169  H   PHE   168      -0.388  -4.101   2.593  1.00  0.00           H  
ATOM    170  N   CYS   169       3.055  -4.521   2.403  1.00  0.00           N  
ATOM    171  CA  CYS   169       4.514  -4.384   2.487  1.00  0.00           C  
ATOM    172  CB  CYS   169       4.824  -2.913   2.567  1.00  0.00           C  
ATOM    173  SG  CYS   169       6.639  -2.645   2.622  1.00  0.00           S  
ATOM    174  C   CYS   169       5.055  -5.089   3.683  1.00  0.00           C  
ATOM    175  O   CYS   169       5.826  -6.022   3.639  1.00  0.00           O  
ATOM    176  H   CYS   169       2.433  -3.878   2.871  1.00  0.00           H  
ATOM    177  HG  CYS   169       6.675  -1.311   2.563  1.00  0.00           H  
ATOM    178  N   ALA   172       4.764  -9.250   4.210  1.00  0.00           N  
ATOM    179  CA  ALA   172       5.391 -10.028   3.129  1.00  0.00           C  
ATOM    180  CB  ALA   172       4.628  -9.782   1.847  1.00  0.00           C  
ATOM    181  C   ALA   172       6.941  -9.666   2.977  1.00  0.00           C  
ATOM    182  O   ALA   172       7.641 -10.288   2.198  1.00  0.00           O  
ATOM    183  H   ALA   172       4.403  -8.342   3.955  1.00  0.00           H  
ATOM    184  N   VAL   173       7.394  -8.700   3.808  1.00  0.00           N  
ATOM    185  CA  VAL   173       8.806  -8.360   3.903  1.00  0.00           C  
ATOM    186  CB  VAL   173       8.913  -6.801   3.719  1.00  0.00           C  
ATOM    187  CG1 VAL   173       8.579  -6.022   5.021  1.00  0.00           C  
ATOM    188  CG2 VAL   173      10.373  -6.418   3.118  1.00  0.00           C  
ATOM    189  C   VAL   173       9.540  -8.906   5.108  1.00  0.00           C  
ATOM    190  O   VAL   173      10.693  -8.644   5.400  1.00  0.00           O  
ATOM    191  H   VAL   173       6.742  -8.143   4.341  1.00  0.00           H  
ATOM    192  N   ILE   200      -3.249  -1.581   4.666  1.00  0.00           N  
ATOM    193  CA  ILE   200      -4.040  -2.261   3.639  1.00  0.00           C  
ATOM    194  CB  ILE   200      -4.216  -1.572   2.284  1.00  0.00           C  
ATOM    195  CG2 ILE   200      -5.114  -2.408   1.286  1.00  0.00           C  
ATOM    196  CG1 ILE   200      -4.841  -0.184   2.509  1.00  0.00           C  
ATOM    197  CD1 ILE   200      -4.252   0.835   1.506  1.00  0.00           C  
ATOM    198  C   ILE   200      -3.337  -3.608   3.368  1.00  0.00           C  
ATOM    199  O   ILE   200      -2.092  -3.738   3.458  1.00  0.00           O  
ATOM    200  H   ILE   200      -2.264  -1.402   4.535  1.00  0.00           H  
ATOM    201  N   GLY   201      -4.090  -4.734   3.244  1.00  0.00           N  
ATOM    202  CA  GLY   201      -3.549  -6.117   3.004  1.00  0.00           C  
ATOM    203  C   GLY   201      -4.506  -7.109   2.339  1.00  0.00           C  
ATOM    204  O   GLY   201      -5.412  -6.611   1.657  1.00  0.00           O  
ATOM    205  H   GLY   201      -5.092  -4.698   3.123  1.00  0.00           H  
ATOM    206  N   ALA   202      -4.244  -8.392   2.526  1.00  0.00           N  
ATOM    207  CA  ALA   202      -5.022  -9.503   1.915  1.00  0.00           C  
ATOM    208  CB  ALA   202      -4.447  -9.767   0.486  1.00  0.00           C  
ATOM    209  C   ALA   202      -4.959 -10.771   2.750  1.00  0.00           C  
ATOM    210  O   ALA   202      -4.188 -10.867   3.743  1.00  0.00           O  
ATOM    211  H   ALA   202      -3.425  -8.606   3.078  1.00  0.00           H  
ATOM    212  N   GLU   205      -4.136 -15.627   1.144  1.00  0.00           N  
ATOM    213  CA  GLU   205      -2.927 -15.590   0.360  1.00  0.00           C  
ATOM    214  CB  GLU   205      -2.390 -14.136   0.095  1.00  0.00           C  
ATOM    215  CG  GLU   205      -3.449 -13.381  -0.584  1.00  0.00           C  
ATOM    216  CD  GLU   205      -3.806 -14.067  -1.936  1.00  0.00           C  
ATOM    217  OE1 GLU   205      -2.908 -14.577  -2.639  1.00  0.00           O  
ATOM    218  OE2 GLU   205      -4.949 -14.146  -2.394  1.00  0.00           O1-
ATOM    219  C   GLU   205      -1.820 -16.350   1.157  1.00  0.00           C  
ATOM    220  O   GLU   205      -2.013 -16.597   2.364  1.00  0.00           O  
ATOM    221  H   GLU   205      -4.086 -14.917   1.861  1.00  0.00           H  
ATOM    222  N   TYR   208       4.113 -16.831  -3.238  1.00  0.00           N  
ATOM    223  CA  TYR   208       4.313 -16.331  -4.543  1.00  0.00           C  
ATOM    224  CB  TYR   208       4.193 -14.850  -4.436  1.00  0.00           C  
ATOM    225  CG  TYR   208       2.863 -14.397  -3.859  1.00  0.00           C  
ATOM    226  CD1 TYR   208       2.820 -13.524  -2.723  1.00  0.00           C  
ATOM    227  CE1 TYR   208       1.579 -13.019  -2.285  1.00  0.00           C  
ATOM    228  CZ  TYR   208       0.362 -13.322  -2.944  1.00  0.00           C  
ATOM    229  OH  TYR   208      -0.816 -12.808  -2.537  1.00  0.00           O  
ATOM    230  CE2 TYR   208       0.411 -14.279  -3.997  1.00  0.00           C  
ATOM    231  CD2 TYR   208       1.651 -14.751  -4.463  1.00  0.00           C  
ATOM    232  C   TYR   208       5.662 -16.795  -5.256  1.00  0.00           C  
ATOM    233  O   TYR   208       6.664 -16.719  -4.576  1.00  0.00           O  
ATOM    234  H   TYR   208       4.899 -16.582  -2.653  1.00  0.00           H  
ATOM    235  HH  TYR   208      -1.449 -13.176  -3.157  1.00  0.00           H  
ATOM    236  N   VAL   255      -7.808 -13.932  -6.425  1.00  0.00           N  
ATOM    237  CA  VAL   255      -8.115 -13.090  -5.231  1.00  0.00           C  
ATOM    238  CB  VAL   255      -8.005 -11.575  -5.616  1.00  0.00           C  
ATOM    239  CG1 VAL   255      -8.296 -10.728  -4.328  1.00  0.00           C  
ATOM    240  CG2 VAL   255      -6.602 -11.282  -6.200  1.00  0.00           C  
ATOM    241  C   VAL   255      -9.488 -13.443  -4.717  1.00  0.00           C  
ATOM    242  O   VAL   255     -10.359 -13.487  -5.539  1.00  0.00           O  
ATOM    243  H   VAL   255      -8.083 -13.546  -7.316  1.00  0.00           H  
TER     244      VAL   255 
HETATM  245  N1  FIT   268       7.650  -4.242  -2.224  1.00  0.00           N  
HETATM  246  C2  FIT   268       7.109  -5.682  -0.336  1.00  0.00           C  
HETATM  247  N3  FIT   268      -1.586  -7.813  -3.927  1.00  0.00           N  
HETATM  248  C4  FIT   268       6.487  -4.856  -2.890  1.00  0.00           C  
HETATM  249  C5  FIT   268       6.056  -3.991  -4.106  1.00  0.00           C  
HETATM  250  C6  FIT   268       4.893  -4.650  -4.844  1.00  0.00           C  
HETATM  251  O7  FIT   268       9.151  -4.507  -0.529  1.00  0.00           O  
HETATM  252  O8  FIT   268      -2.050  -5.692  -4.238  1.00  0.00           O  
HETATM  253  C9  FIT   268       5.820  -5.868  -0.807  1.00  0.00           C  
HETATM  254  C10 FIT   268       8.085  -4.789  -1.046  1.00  0.00           C  
HETATM  255  C11 FIT   268       3.699  -4.896  -3.949  1.00  0.00           C  
HETATM  256  C12 FIT   268       4.169  -5.828  -2.783  1.00  0.00           C  
HETATM  257  C13 FIT   268       5.270  -5.079  -1.964  1.00  0.00           C  
HETATM  258  C14 FIT   268       2.998  -6.412  -1.930  1.00  0.00           C  
HETATM  259  C15 FIT   268       1.798  -6.882  -2.774  1.00  0.00           C  
HETATM  260  C16 FIT   268       1.293  -5.831  -3.857  1.00  0.00           C  
HETATM  261  C17 FIT   268       2.522  -5.565  -4.770  1.00  0.00           C  
HETATM  262  C18 FIT   268       1.876  -4.855  -5.988  1.00  0.00           C  
HETATM  263  C19 FIT   268       0.408  -5.346  -6.015  1.00  0.00           C  
HETATM  264  C20 FIT   268       0.228  -6.351  -4.862  1.00  0.00           C  
HETATM  265  C21 FIT   268       0.793  -4.551  -3.071  1.00  0.00           C  
HETATM  266  C22 FIT   268       4.862  -3.719  -1.339  1.00  0.00           C  
HETATM  267  C23 FIT   268      -1.248  -6.524  -4.326  1.00  0.00           C  
HETATM  268  C24 FIT   268      -2.373  -8.067  -2.823  1.00  0.00           C  
HETATM  269  C25 FIT   268      -1.935  -9.426  -2.396  1.00  0.00           C  
HETATM  270  C26 FIT   268      -3.845  -8.031  -3.401  1.00  0.00           C  
HETATM  271  C27 FIT   268      -2.232  -7.083  -1.624  1.00  0.00           C  
HETATM  272  H1  FIT   268       8.194  -3.492  -2.633  1.00  0.00           H  
HETATM  273  H3  FIT   268      -0.933  -8.583  -4.000  1.00  0.00           H  
HETATM  274  O   WAT   273      10.424  -2.188   0.195  1.00  0.00           O  
HETATM  275  H1  WAT   273       9.981  -2.981  -0.109  1.00  0.00           H  
HETATM  276  H2  WAT   273       9.716  -1.560   0.341  1.00  0.00           H  
HETATM  277  O   WAT   274      -4.140  -5.432  -6.033  1.00  0.00           O  
HETATM  278  H1  WAT   274      -3.356  -5.589  -5.506  1.00  0.00           H  
HETATM  279  H2  WAT   274      -4.814  -5.976  -5.626  1.00  0.00           H  
HETATM  280  O   WAT   275      -2.608  -3.102  -3.156  1.00  0.00           O  
HETATM  281  H1  WAT   275      -1.784  -2.616  -3.145  1.00  0.00           H  
HETATM  282  H2  WAT   275      -2.379  -3.955  -3.524  1.00  0.00           H  
HETATM  283  O   WAT   276       9.143  -6.240  -4.773  1.00  0.00           O  
HETATM  284  H1  WAT   276       9.603  -5.608  -4.220  1.00  0.00           H  
HETATM  285  H2  WAT   276       8.387  -6.509  -4.251  1.00  0.00           H  
HETATM  286  O   WAT   277      11.520  -5.814   0.132  1.00  0.00           O  
HETATM  287  H1  WAT   277      10.864  -5.118   0.147  1.00  0.00           H  
HETATM  288  H2  WAT   277      11.169  -6.460  -0.482  1.00  0.00           H  
HETATM  289  O   WAT   278      10.651  -4.648  -3.157  1.00  0.00           O  
HETATM  290  H1  WAT   278      10.743  -3.797  -3.586  1.00  0.00           H  
HETATM  291  H2  WAT   278      10.116  -4.470  -2.384  1.00  0.00           H  
HETATM  292  O   WAT   279      -5.973  -6.129  -1.781  1.00  0.00           O  
HETATM  293  H1  WAT   279      -5.405  -6.063  -1.014  1.00  0.00           H  
HETATM  294  H2  WAT   279      -6.369  -6.998  -1.713  1.00  0.00           H  
HETATM  295  O   WAT   280      -7.197  -9.083  -1.677  1.00  0.00           O  
HETATM  296  H1  WAT   280      -6.595  -9.688  -2.110  1.00  0.00           H  
HETATM  297  H2  WAT   280      -7.480  -9.548  -0.890  1.00  0.00           H  
HETATM  298  O   WAT   281      -6.604  -6.414  -5.166  1.00  0.00           O  
HETATM  299  H1  WAT   281      -7.084  -6.790  -5.904  1.00  0.00           H  
HETATM  300  H2  WAT   281      -6.675  -7.072  -4.474  1.00  0.00           H  
HETATM  301  O   WAT   282       6.951  -0.416  -2.865  1.00  0.00           O  
HETATM  302  H1  WAT   282       7.695  -1.008  -2.977  1.00  0.00           H  
HETATM  303  H2  WAT   282       7.342   0.406  -2.569  1.00  0.00           H  
HETATM  304  O   WAT   283      -1.006  -0.955  -3.715  1.00  0.00           O  
HETATM  305  H1  WAT   283      -0.440  -0.838  -4.478  1.00  0.00           H  
HETATM  306  H2  WAT   283      -1.468  -0.122  -3.629  1.00  0.00           H  
HETATM  307  O   WAT   284      -3.264 -12.649  -4.718  1.00  0.00           O  
HETATM  308  H1  WAT   284      -3.437 -12.892  -5.628  1.00  0.00           H  
HETATM  309  H2  WAT   284      -3.415 -13.454  -4.223  1.00  0.00           H  
HETATM  310  O   WAT   285      -5.525 -11.540  -2.437  1.00  0.00           O  
HETATM  311  H1  WAT   285      -4.977 -11.668  -3.211  1.00  0.00           H  
HETATM  312  H2  WAT   285      -5.708 -12.426  -2.125  1.00  0.00           H  
HETATM  313  O   WAT   286      12.224  -2.062   2.180  1.00  0.00           O  
HETATM  314  H1  WAT   286      12.699  -1.403   1.673  1.00  0.00           H  
HETATM  315  H2  WAT   286      11.449  -2.257   1.652  1.00  0.00           H  
HETATM  316  O   WAT   287       8.455  -0.562   0.087  1.00  0.00           O  
HETATM  317  H1  WAT   287       8.356   0.313  -0.290  1.00  0.00           H  
HETATM  318  H2  WAT   287       7.965  -0.525   0.909  1.00  0.00           H  
HETATM  319  O   WAT   288      -5.258  -3.259  -6.948  1.00  0.00           O  
HETATM  320  H1  WAT   288      -4.607  -2.558  -6.955  1.00  0.00           H  
HETATM  321  H2  WAT   288      -4.803  -4.004  -6.554  1.00  0.00           H  
HETATM  322  O   WAT   289      13.492  -5.891   1.917  1.00  0.00           O  
HETATM  323  H1  WAT   289      12.806  -5.876   1.249  1.00  0.00           H  
HETATM  324  H2  WAT   289      13.741  -4.973   2.025  1.00  0.00           H  
CONECT  245  248  254  272
CONECT  246  253  253  254
CONECT  247  267  268  273
CONECT  248  245  249  257
CONECT  249  248  250
CONECT  250  249  255
CONECT  251  254  254
CONECT  252  267  267
CONECT  253  246  246  257
CONECT  254  245  246  251  251
CONECT  255  250  256  261
CONECT  256  255  257  258
CONECT  257  248  253  256  266
CONECT  258  256  259
CONECT  259  258  260
CONECT  260  259  261  264  265
CONECT  261  255  260  262
CONECT  262  261  263
CONECT  263  262  264
CONECT  264  260  263  267
CONECT  265  260
CONECT  266  257
CONECT  267  247  252  252  264
CONECT  268  247  269  270  271
CONECT  269  268
CONECT  270  268
CONECT  271  268
CONECT  272  245
CONECT  273  247
CONECT  274  275  276
CONECT  275  274
CONECT  276  274
CONECT  277  278  279
CONECT  278  277
CONECT  279  277
CONECT  280  281  282
CONECT  281  280
CONECT  282  280
CONECT  283  284  285
CONECT  284  283
CONECT  285  283
CONECT  286  287  288
CONECT  287  286
CONECT  288  286
CONECT  289  290  291
CONECT  290  289
CONECT  291  289
CONECT  292  293  294
CONECT  293  292
CONECT  294  292
CONECT  295  296  297
CONECT  296  295
CONECT  297  295
CONECT  298  299  300
CONECT  299  298
CONECT  300  298
CONECT  301  302  303
CONECT  302  301
CONECT  303  301
CONECT  304  305  306
CONECT  305  304
CONECT  306  304
CONECT  307  308  309
CONECT  308  307
CONECT  309  307
CONECT  310  311  312
CONECT  311  310
CONECT  312  310
CONECT  313  314  315
CONECT  314  313
CONECT  315  313
CONECT  316  317  318
CONECT  317  316
CONECT  318  316
CONECT  319  320  321
CONECT  320  319
CONECT  321  319
CONECT  322  323  324
CONECT  323  322
CONECT  324  322
END
