# Supplementary material for: Three-Dimensional Proteome-Wide Scale Screening for the 5-Alpha Reductase Inhibitor Finasteride: Identification of a Novel Off-Target
Source: J Med Chem. 2021 Apr 12;64(8):4553–66. doi: 10.1021/acs.jmedchem.0c02039 (PMC8154553; doi:10.1021/acs.jmedchem.0c02039)
Supplement: Supplementary file 6 — jm0c02039_si_006.pdb [file jm0c02039_si_006.pdb]

REMARK  99                                                                      
REMARK  99 MOE v2019.01 (Chemical Computing Group ULC) Fri Nov 20 11:11:37 2020 
ATOM      1  N   VAL     9      -8.452  -9.511  12.811  1.00  0.00           N  
ATOM      2  CA  VAL     9      -9.614  -8.747  12.232  1.00  0.00           C  
ATOM      3  CB  VAL     9      -9.484  -8.622  10.695  1.00  0.00           C  
ATOM      4  CG1 VAL     9     -10.718  -7.914  10.051  1.00  0.00           C  
ATOM      5  CG2 VAL     9      -8.159  -7.880  10.309  1.00  0.00           C  
ATOM      6  C   VAL     9     -10.896  -9.500  12.628  1.00  0.00           C  
ATOM      7  O   VAL     9     -11.729  -8.723  13.029  1.00  0.00           O  
ATOM      8  H   VAL     9      -8.138 -10.307  12.276  1.00  0.00           H  
ATOM      9  N   PHE    16     -14.904  -3.612  14.096  1.00  0.00           N  
ATOM     10  CA  PHE    16     -13.986  -3.024  13.055  1.00  0.00           C  
ATOM     11  CB  PHE    16     -12.970  -4.111  12.773  1.00  0.00           C  
ATOM     12  CG  PHE    16     -11.948  -3.804  11.742  1.00  0.00           C  
ATOM     13  CD1 PHE    16     -11.869  -4.567  10.553  1.00  0.00           C  
ATOM     14  CE1 PHE    16     -10.867  -4.291   9.630  1.00  0.00           C  
ATOM     15  CZ  PHE    16      -9.972  -3.209   9.822  1.00  0.00           C  
ATOM     16  CE2 PHE    16     -10.111  -2.429  10.999  1.00  0.00           C  
ATOM     17  CD2 PHE    16     -11.064  -2.731  12.004  1.00  0.00           C  
ATOM     18  C   PHE    16     -14.724  -2.435  11.860  1.00  0.00           C  
ATOM     19  O   PHE    16     -15.633  -3.079  11.318  1.00  0.00           O  
ATOM     20  H   PHE    16     -14.971  -4.579  14.378  1.00  0.00           H  
ATOM     21  N   PRO    18     -13.236  -0.345   8.520  1.00  0.00           N  
ATOM     22  CD  PRO    18     -13.766  -1.620   7.943  1.00  0.00           C  
ATOM     23  CG  PRO    18     -12.612  -2.066   7.023  1.00  0.00           C  
ATOM     24  CB  PRO    18     -11.927  -0.810   6.522  1.00  0.00           C  
ATOM     25  CA  PRO    18     -12.193   0.271   7.637  1.00  0.00           C  
ATOM     26  C   PRO    18     -12.408   1.683   7.139  1.00  0.00           C  
ATOM     27  O   PRO    18     -11.569   2.571   7.267  1.00  0.00           O  
ATOM     28  N   TYR    21     -11.132   4.416   9.656  1.00  0.00           N  
ATOM     29  CA  TYR    21      -9.675   4.508   9.547  1.00  0.00           C  
ATOM     30  CB  TYR    21      -9.164   3.101   9.710  1.00  0.00           C  
ATOM     31  CG  TYR    21      -7.639   3.035   9.610  1.00  0.00           C  
ATOM     32  CD1 TYR    21      -6.870   3.860  10.435  1.00  0.00           C  
ATOM     33  CE1 TYR    21      -5.487   3.590  10.612  1.00  0.00           C  
ATOM     34  CZ  TYR    21      -4.883   2.580   9.778  1.00  0.00           C  
ATOM     35  OH  TYR    21      -3.568   2.389   9.935  1.00  0.00           O  
ATOM     36  CE2 TYR    21      -5.603   1.853   8.826  1.00  0.00           C  
ATOM     37  CD2 TYR    21      -7.001   1.997   8.856  1.00  0.00           C  
ATOM     38  C   TYR    21      -9.232   5.194   8.223  1.00  0.00           C  
ATOM     39  O   TYR    21      -8.424   6.141   8.292  1.00  0.00           O  
ATOM     40  H   TYR    21     -11.516   3.483   9.615  1.00  0.00           H  
ATOM     41  HH  TYR    21      -3.017   3.113  10.238  1.00  0.00           H  
ATOM     42  N   LEU    22      -9.931   4.953   7.086  1.00  0.00           N  
ATOM     43  CA  LEU    22      -9.733   5.688   5.847  1.00  0.00           C  
ATOM     44  CB  LEU    22     -10.524   5.034   4.778  1.00  0.00           C  
ATOM     45  CG  LEU    22     -10.954   6.050   3.561  1.00  0.00           C  
ATOM     46  CD1 LEU    22      -9.785   6.181   2.680  1.00  0.00           C  
ATOM     47  CD2 LEU    22     -12.257   5.638   2.789  1.00  0.00           C  
ATOM     48  C   LEU    22     -10.024   7.203   6.027  1.00  0.00           C  
ATOM     49  O   LEU    22      -9.163   8.017   5.680  1.00  0.00           O  
ATOM     50  H   LEU    22     -10.582   4.188   7.195  1.00  0.00           H  
ATOM     51  N   ASN    25      -7.206   8.560   8.997  1.00  0.00           N  
ATOM     52  CA  ASN    25      -5.773   8.553   8.549  1.00  0.00           C  
ATOM     53  CB  ASN    25      -5.476   7.090   8.193  1.00  0.00           C  
ATOM     54  CG  ASN    25      -3.963   7.016   7.989  1.00  0.00           C  
ATOM     55  OD1 ASN    25      -3.372   7.410   6.924  1.00  0.00           O  
ATOM     56  ND2 ASN    25      -3.258   6.853   9.071  1.00  0.00           N  
ATOM     57  C   ASN    25      -5.598   9.613   7.465  1.00  0.00           C  
ATOM     58  O   ASN    25      -4.734  10.415   7.694  1.00  0.00           O  
ATOM     59  H   ASN    25      -7.748   7.768   8.683  1.00  0.00           H  
ATOM     60 HD21 ASN    25      -3.717   6.596   9.933  1.00  0.00           H  
ATOM     61 HD22 ASN    25      -2.261   6.692   9.099  1.00  0.00           H  
ATOM     62  N   TYR    26      -6.509   9.766   6.483  1.00  0.00           N  
ATOM     63  CA  TYR    26      -6.324  10.839   5.487  1.00  0.00           C  
ATOM     64  CB  TYR    26      -6.936  10.291   4.197  1.00  0.00           C  
ATOM     65  CG  TYR    26      -6.478   8.935   3.552  1.00  0.00           C  
ATOM     66  CD1 TYR    26      -5.507   8.021   3.968  1.00  0.00           C  
ATOM     67  CE1 TYR    26      -5.524   6.732   3.455  1.00  0.00           C  
ATOM     68  CZ  TYR    26      -6.205   6.495   2.253  1.00  0.00           C  
ATOM     69  OH  TYR    26      -6.190   5.303   1.652  1.00  0.00           O  
ATOM     70  CE2 TYR    26      -7.026   7.473   1.730  1.00  0.00           C  
ATOM     71  CD2 TYR    26      -7.252   8.703   2.379  1.00  0.00           C  
ATOM     72  C   TYR    26      -6.913  12.199   5.959  1.00  0.00           C  
ATOM     73  O   TYR    26      -6.814  13.115   5.177  1.00  0.00           O  
ATOM     74  H   TYR    26      -7.320   9.165   6.435  1.00  0.00           H  
ATOM     75  HH  TYR    26      -5.299   4.949   1.693  1.00  0.00           H  
ATOM     76  N   ILE    64      -0.212  -5.383  -3.056  1.00  0.00           N  
ATOM     77  CA  ILE    64      -0.509  -6.122  -1.869  1.00  0.00           C  
ATOM     78  CB  ILE    64       0.783  -6.779  -1.271  1.00  0.00           C  
ATOM     79  CG2 ILE    64       0.445  -7.581   0.050  1.00  0.00           C  
ATOM     80  CG1 ILE    64       1.621  -7.608  -2.317  1.00  0.00           C  
ATOM     81  CD1 ILE    64       0.685  -8.765  -2.904  1.00  0.00           C  
ATOM     82  C   ILE    64      -1.283  -5.127  -0.897  1.00  0.00           C  
ATOM     83  O   ILE    64      -0.726  -4.248  -0.265  1.00  0.00           O  
ATOM     84  H   ILE    64       0.721  -4.996  -3.089  1.00  0.00           H  
ATOM     85  N   GLY    65      -2.630  -5.258  -0.780  1.00  0.00           N  
ATOM     86  CA  GLY    65      -3.417  -4.614   0.247  1.00  0.00           C  
ATOM     87  C   GLY    65      -3.706  -3.149  -0.186  1.00  0.00           C  
ATOM     88  O   GLY    65      -3.379  -2.113   0.408  1.00  0.00           O  
ATOM     89  H   GLY    65      -3.121  -5.959  -1.317  1.00  0.00           H  
ATOM     90  N   SER    66      -4.479  -3.026  -1.267  1.00  0.00           N  
ATOM     91  CA  SER    66      -4.800  -1.781  -1.908  1.00  0.00           C  
ATOM     92  CB  SER    66      -5.538  -2.173  -3.248  1.00  0.00           C  
ATOM     93  OG  SER    66      -4.695  -2.934  -4.065  1.00  0.00           O  
ATOM     94  C   SER    66      -5.733  -0.801  -1.203  1.00  0.00           C  
ATOM     95  O   SER    66      -5.741   0.390  -1.514  1.00  0.00           O  
ATOM     96  H   SER    66      -4.862  -3.853  -1.702  1.00  0.00           H  
ATOM     97  HG  SER    66      -3.987  -2.325  -4.287  1.00  0.00           H  
ATOM     98  N   GLY    67      -6.452  -1.296  -0.207  1.00  0.00           N  
ATOM     99  CA  GLY    67      -7.669  -0.572   0.226  1.00  0.00           C  
ATOM    100  C   GLY    67      -8.789  -0.453  -0.811  1.00  0.00           C  
ATOM    101  O   GLY    67      -8.907  -1.147  -1.807  1.00  0.00           O  
ATOM    102  H   GLY    67      -6.280  -2.241   0.105  1.00  0.00           H  
ATOM    103  N   PRO    68      -9.721   0.482  -0.643  1.00  0.00           N  
ATOM    104  CD  PRO    68      -9.873   1.270   0.601  1.00  0.00           C  
ATOM    105  CG  PRO    68     -10.614   2.563   0.252  1.00  0.00           C  
ATOM    106  CB  PRO    68     -11.535   1.957  -0.817  1.00  0.00           C  
ATOM    107  CA  PRO    68     -10.673   1.003  -1.653  1.00  0.00           C  
ATOM    108  C   PRO    68     -10.132   1.873  -2.815  1.00  0.00           C  
ATOM    109  O   PRO    68     -10.892   2.287  -3.643  1.00  0.00           O  
ATOM    110  N   THR    69      -8.812   2.080  -2.908  1.00  0.00           N  
ATOM    111  CA  THR    69      -8.219   3.169  -3.652  1.00  0.00           C  
ATOM    112  CB  THR    69      -8.132   4.459  -2.821  1.00  0.00           C  
ATOM    113  CG2 THR    69      -7.009   4.489  -1.714  1.00  0.00           C  
ATOM    114  OG1 THR    69      -7.769   5.650  -3.596  1.00  0.00           O  
ATOM    115  C   THR    69      -6.858   2.861  -4.355  1.00  0.00           C  
ATOM    116  O   THR    69      -6.295   1.777  -4.150  1.00  0.00           O  
ATOM    117  H   THR    69      -8.265   1.479  -2.310  1.00  0.00           H  
ATOM    118  HG1 THR    69      -8.510   6.260  -3.582  1.00  0.00           H  
ATOM    119  N   TYR    71      -4.116   4.877  -4.345  1.00  0.00           N  
ATOM    120  CA  TYR    71      -3.170   5.775  -3.727  1.00  0.00           C  
ATOM    121  CB  TYR    71      -3.472   5.922  -2.205  1.00  0.00           C  
ATOM    122  CG  TYR    71      -3.052   7.181  -1.536  1.00  0.00           C  
ATOM    123  CD1 TYR    71      -2.440   8.289  -2.169  1.00  0.00           C  
ATOM    124  CE1 TYR    71      -2.113   9.418  -1.391  1.00  0.00           C  
ATOM    125  CZ  TYR    71      -2.524   9.613  -0.086  1.00  0.00           C  
ATOM    126  OH  TYR    71      -2.225  10.799   0.519  1.00  0.00           O  
ATOM    127  CE2 TYR    71      -3.233   8.554   0.536  1.00  0.00           C  
ATOM    128  CD2 TYR    71      -3.505   7.326  -0.194  1.00  0.00           C  
ATOM    129  C   TYR    71      -1.672   5.486  -4.014  1.00  0.00           C  
ATOM    130  O   TYR    71      -0.931   6.461  -4.185  1.00  0.00           O  
ATOM    131  H   TYR    71      -4.721   4.304  -3.775  1.00  0.00           H  
ATOM    132  HH  TYR    71      -2.819  11.007   1.245  1.00  0.00           H  
ATOM    133  N   THR    86      -5.245  -6.195  -4.600  1.00  0.00           N  
ATOM    134  CA  THR    86      -5.606  -7.255  -3.627  1.00  0.00           C  
ATOM    135  CB  THR    86      -4.556  -8.424  -3.548  1.00  0.00           C  
ATOM    136  CG2 THR    86      -4.405  -9.116  -4.827  1.00  0.00           C  
ATOM    137  OG1 THR    86      -3.344  -7.956  -3.078  1.00  0.00           O  
ATOM    138  C   THR    86      -5.966  -6.780  -2.208  1.00  0.00           C  
ATOM    139  O   THR    86      -5.223  -5.979  -1.644  1.00  0.00           O  
ATOM    140  H   THR    86      -4.661  -5.426  -4.302  1.00  0.00           H  
ATOM    141  HG1 THR    86      -3.061  -7.250  -3.663  1.00  0.00           H  
ATOM    142  N   ASP    87      -7.106  -7.177  -1.638  1.00  0.00           N  
ATOM    143  CA  ASP    87      -7.547  -6.786  -0.265  1.00  0.00           C  
ATOM    144  CB  ASP    87      -8.182  -5.367  -0.300  1.00  0.00           C  
ATOM    145  CG  ASP    87      -8.264  -4.675   1.114  1.00  0.00           C  
ATOM    146  OD1 ASP    87      -8.171  -3.421   1.182  1.00  0.00           O  
ATOM    147  OD2 ASP    87      -8.515  -5.404   2.101  1.00  0.00           O1-
ATOM    148  C   ASP    87      -8.412  -7.876   0.356  1.00  0.00           C  
ATOM    149  O   ASP    87      -9.175  -8.553  -0.289  1.00  0.00           O  
ATOM    150  H   ASP    87      -7.652  -7.903  -2.080  1.00  0.00           H  
ATOM    151  N   PHE    88      -8.213  -8.062   1.684  1.00  0.00           N  
ATOM    152  CA  PHE    88      -8.911  -9.122   2.445  1.00  0.00           C  
ATOM    153  CB  PHE    88      -8.134  -9.308   3.734  1.00  0.00           C  
ATOM    154  CG  PHE    88      -8.804 -10.166   4.823  1.00  0.00           C  
ATOM    155  CD1 PHE    88      -8.467 -11.567   4.923  1.00  0.00           C  
ATOM    156  CE1 PHE    88      -8.825 -12.208   6.087  1.00  0.00           C  
ATOM    157  CZ  PHE    88      -9.603 -11.628   7.095  1.00  0.00           C  
ATOM    158  CE2 PHE    88      -9.997 -10.258   6.967  1.00  0.00           C  
ATOM    159  CD2 PHE    88      -9.544  -9.562   5.805  1.00  0.00           C  
ATOM    160  C   PHE    88     -10.445  -8.706   2.657  1.00  0.00           C  
ATOM    161  O   PHE    88     -11.233  -9.619   2.897  1.00  0.00           O  
ATOM    162  H   PHE    88      -7.687  -7.323   2.126  1.00  0.00           H  
ATOM    163  N   LEU    89     -10.700  -7.391   2.644  1.00  0.00           N  
ATOM    164  CA  LEU    89     -11.930  -6.819   3.129  1.00  0.00           C  
ATOM    165  CB  LEU    89     -11.532  -5.530   3.796  1.00  0.00           C  
ATOM    166  CG  LEU    89     -10.630  -5.640   5.054  1.00  0.00           C  
ATOM    167  CD1 LEU    89     -10.143  -4.202   5.290  1.00  0.00           C  
ATOM    168  CD2 LEU    89     -11.511  -6.080   6.297  1.00  0.00           C  
ATOM    169  C   LEU    89     -12.914  -6.618   1.969  1.00  0.00           C  
ATOM    170  O   LEU    89     -12.586  -5.876   1.032  1.00  0.00           O  
ATOM    171  H   LEU    89      -9.964  -6.723   2.465  1.00  0.00           H  
ATOM    172  N   ASN    92     -13.722  -3.044   0.977  1.00  0.00           N  
ATOM    173  CA  ASN    92     -12.660  -2.448   0.226  1.00  0.00           C  
ATOM    174  CB  ASN    92     -11.329  -2.635   0.852  1.00  0.00           C  
ATOM    175  CG  ASN    92     -11.149  -1.816   2.149  1.00  0.00           C  
ATOM    176  OD1 ASN    92     -11.986  -1.108   2.649  1.00  0.00           O  
ATOM    177  ND2 ASN    92     -10.003  -1.790   2.740  1.00  0.00           N  
ATOM    178  C   ASN    92     -12.712  -2.962  -1.243  1.00  0.00           C  
ATOM    179  O   ASN    92     -12.606  -2.229  -2.218  1.00  0.00           O  
ATOM    180  H   ASN    92     -13.492  -3.895   1.471  1.00  0.00           H  
ATOM    181 HD21 ASN    92      -9.990  -1.149   3.520  1.00  0.00           H  
ATOM    182 HD22 ASN    92      -9.162  -2.192   2.351  1.00  0.00           H  
ATOM    183  N   ILE   143      -6.809 -11.689  -0.646  1.00  0.00           N  
ATOM    184  CA  ILE   143      -5.496 -12.019  -0.139  1.00  0.00           C  
ATOM    185  CB  ILE   143      -4.449 -10.984  -0.674  1.00  0.00           C  
ATOM    186  CG2 ILE   143      -4.725  -9.576  -0.099  1.00  0.00           C  
ATOM    187  CG1 ILE   143      -2.995 -11.303  -0.416  1.00  0.00           C  
ATOM    188  CD1 ILE   143      -1.997 -10.403  -1.068  1.00  0.00           C  
ATOM    189  C   ILE   143      -5.339 -12.235   1.405  1.00  0.00           C  
ATOM    190  O   ILE   143      -5.991 -11.579   2.211  1.00  0.00           O  
ATOM    191  H   ILE   143      -7.435 -11.092  -0.125  1.00  0.00           H  
ATOM    192  N   ASP   144      -4.602 -13.289   1.742  1.00  0.00           N  
ATOM    193  CA  ASP   144      -4.365 -13.519   3.117  1.00  0.00           C  
ATOM    194  CB  ASP   144      -5.390 -14.592   3.639  1.00  0.00           C  
ATOM    195  CG  ASP   144      -5.436 -14.936   5.132  1.00  0.00           C  
ATOM    196  OD1 ASP   144      -4.842 -14.213   5.887  1.00  0.00           O  
ATOM    197  OD2 ASP   144      -6.175 -15.877   5.549  1.00  0.00           O1-
ATOM    198  C   ASP   144      -2.890 -13.950   3.440  1.00  0.00           C  
ATOM    199  O   ASP   144      -2.484 -15.065   3.109  1.00  0.00           O  
ATOM    200  H   ASP   144      -4.217 -13.892   1.029  1.00  0.00           H  
ATOM    201  N   VAL   145      -2.132 -12.959   3.962  1.00  0.00           N  
ATOM    202  CA  VAL   145      -0.654 -13.067   4.207  1.00  0.00           C  
ATOM    203  CB  VAL   145      -0.041 -11.684   4.585  1.00  0.00           C  
ATOM    204  CG1 VAL   145      -0.264 -10.810   3.337  1.00  0.00           C  
ATOM    205  CG2 VAL   145      -0.685 -11.081   5.812  1.00  0.00           C  
ATOM    206  C   VAL   145      -0.318 -14.040   5.339  1.00  0.00           C  
ATOM    207  O   VAL   145       0.922 -14.261   5.459  1.00  0.00           O  
ATOM    208  H   VAL   145      -2.643 -12.089   4.002  1.00  0.00           H  
ATOM    209  N   HIE   146      -1.195 -14.670   6.123  1.00  0.00           N  
ATOM    210  CA  HIE   146      -0.820 -15.779   7.079  1.00  0.00           C  
ATOM    211  CB  HIE   146      -1.770 -15.771   8.325  1.00  0.00           C  
ATOM    212  CG  HIE   146      -1.816 -14.385   8.845  1.00  0.00           C  
ATOM    213  ND1 HIE   146      -0.765 -13.710   9.388  1.00  0.00           N  
ATOM    214  CE1 HIE   146      -1.156 -12.406   9.468  1.00  0.00           C  
ATOM    215  NE2 HIE   146      -2.454 -12.269   9.097  1.00  0.00           N  
ATOM    216  CD2 HIE   146      -2.852 -13.538   8.720  1.00  0.00           C  
ATOM    217  C   HIE   146      -0.588 -17.142   6.431  1.00  0.00           C  
ATOM    218  O   HIE   146      -0.055 -18.077   7.051  1.00  0.00           O  
ATOM    219  H   HIE   146      -2.171 -14.433   6.019  1.00  0.00           H  
ATOM    220  HE2 HIE   146      -3.034 -11.444   9.031  1.00  0.00           H  
ATOM    221  N   PHE   168       1.504   0.369   3.242  1.00  0.00           N  
ATOM    222  CA  PHE   168       0.633   0.503   4.440  1.00  0.00           C  
ATOM    223  CB  PHE   168      -0.038   1.890   4.545  1.00  0.00           C  
ATOM    224  CG  PHE   168       0.946   2.996   4.781  1.00  0.00           C  
ATOM    225  CD1 PHE   168       1.675   3.547   3.713  1.00  0.00           C  
ATOM    226  CE1 PHE   168       2.649   4.484   3.947  1.00  0.00           C  
ATOM    227  CZ  PHE   168       2.861   4.947   5.232  1.00  0.00           C  
ATOM    228  CE2 PHE   168       2.094   4.498   6.356  1.00  0.00           C  
ATOM    229  CD2 PHE   168       1.208   3.382   6.068  1.00  0.00           C  
ATOM    230  C   PHE   168      -0.374  -0.693   4.589  1.00  0.00           C  
ATOM    231  O   PHE   168      -1.601  -0.506   4.592  1.00  0.00           O  
ATOM    232  H   PHE   168       2.485   0.412   3.477  1.00  0.00           H  
ATOM    233  N   CYS   169       0.128  -1.967   4.474  1.00  0.00           N  
ATOM    234  CA  CYS   169      -0.604  -3.140   4.419  1.00  0.00           C  
ATOM    235  CB  CYS   169      -0.735  -3.576   2.979  1.00  0.00           C  
ATOM    236  SG  CYS   169       0.920  -3.826   2.278  1.00  0.00           S  
ATOM    237  C   CYS   169       0.002  -4.233   5.244  1.00  0.00           C  
ATOM    238  O   CYS   169      -0.805  -4.975   5.870  1.00  0.00           O  
ATOM    239  H   CYS   169       1.133  -2.001   4.388  1.00  0.00           H  
ATOM    240  HG  CYS   169       0.668  -4.337   1.069  1.00  0.00           H  
ATOM    241  N   LEU   170       1.345  -4.380   5.297  1.00  0.00           N  
ATOM    242  CA  LEU   170       1.783  -5.616   5.964  1.00  0.00           C  
ATOM    243  CB  LEU   170       3.066  -6.195   5.384  1.00  0.00           C  
ATOM    244  CG  LEU   170       2.980  -6.722   3.931  1.00  0.00           C  
ATOM    245  CD1 LEU   170       4.395  -6.928   3.310  1.00  0.00           C  
ATOM    246  CD2 LEU   170       2.257  -8.038   3.919  1.00  0.00           C  
ATOM    247  C   LEU   170       1.902  -5.197   7.486  1.00  0.00           C  
ATOM    248  O   LEU   170       1.458  -5.935   8.301  1.00  0.00           O  
ATOM    249  H   LEU   170       1.902  -3.888   4.613  1.00  0.00           H  
ATOM    250  N   ALA   172      -0.006  -3.127   8.705  1.00  0.00           N  
ATOM    251  CA  ALA   172      -1.429  -2.803   8.894  1.00  0.00           C  
ATOM    252  CB  ALA   172      -2.013  -2.486   7.496  1.00  0.00           C  
ATOM    253  C   ALA   172      -2.157  -3.972   9.571  1.00  0.00           C  
ATOM    254  O   ALA   172      -3.230  -3.813  10.129  1.00  0.00           O  
ATOM    255  H   ALA   172       0.214  -3.645   7.866  1.00  0.00           H  
ATOM    256  N   VAL   173      -1.507  -5.174   9.528  1.00  0.00           N  
ATOM    257  CA  VAL   173      -1.981  -6.430  10.206  1.00  0.00           C  
ATOM    258  CB  VAL   173      -2.829  -7.295   9.208  1.00  0.00           C  
ATOM    259  CG1 VAL   173      -2.045  -8.070   8.074  1.00  0.00           C  
ATOM    260  CG2 VAL   173      -3.679  -8.359   9.895  1.00  0.00           C  
ATOM    261  C   VAL   173      -1.011  -7.294  10.971  1.00  0.00           C  
ATOM    262  O   VAL   173      -1.426  -7.974  11.907  1.00  0.00           O  
ATOM    263  H   VAL   173      -0.638  -5.255   9.019  1.00  0.00           H  
ATOM    264  N   TYR   208      -3.501   0.947  16.048  1.00  0.00           N  
ATOM    265  CA  TYR   208      -4.399   1.908  15.507  1.00  0.00           C  
ATOM    266  CB  TYR   208      -4.235   2.169  14.046  1.00  0.00           C  
ATOM    267  CG  TYR   208      -4.439   0.937  13.145  1.00  0.00           C  
ATOM    268  CD1 TYR   208      -3.418   0.105  12.791  1.00  0.00           C  
ATOM    269  CE1 TYR   208      -3.690  -0.979  11.959  1.00  0.00           C  
ATOM    270  CZ  TYR   208      -5.005  -1.257  11.531  1.00  0.00           C  
ATOM    271  OH  TYR   208      -5.316  -2.435  10.964  1.00  0.00           O  
ATOM    272  CE2 TYR   208      -6.065  -0.440  11.966  1.00  0.00           C  
ATOM    273  CD2 TYR   208      -5.751   0.671  12.782  1.00  0.00           C  
ATOM    274  C   TYR   208      -5.829   1.624  15.803  1.00  0.00           C  
ATOM    275  O   TYR   208      -6.304   0.511  16.115  1.00  0.00           O  
ATOM    276  H   TYR   208      -3.994   0.084  16.228  1.00  0.00           H  
ATOM    277  HH  TYR   208      -4.554  -2.940  10.673  1.00  0.00           H  
ATOM    278  N   LEU   215      -6.684  -2.076  17.212  1.00  0.00           N  
ATOM    279  CA  LEU   215      -5.867  -3.215  16.717  1.00  0.00           C  
ATOM    280  CB  LEU   215      -6.137  -3.373  15.195  1.00  0.00           C  
ATOM    281  CG  LEU   215      -7.640  -3.778  14.737  1.00  0.00           C  
ATOM    282  CD1 LEU   215      -7.918  -3.559  13.264  1.00  0.00           C  
ATOM    283  CD2 LEU   215      -7.729  -5.226  15.040  1.00  0.00           C  
ATOM    284  C   LEU   215      -4.388  -3.035  17.050  1.00  0.00           C  
ATOM    285  O   LEU   215      -3.931  -1.930  16.930  1.00  0.00           O  
ATOM    286  H   LEU   215      -6.467  -1.148  16.876  1.00  0.00           H  
TER     287      LEU   215 
HETATM  288  N1  FIT   268      -4.556  -8.687   5.199  1.00  0.00           N  
HETATM  289  C2  FIT   268      -3.024  -8.013   3.438  1.00  0.00           C  
HETATM  290  N3  FIT   268      -5.427   1.076   5.199  1.00  0.00           N  
HETATM  291  C4  FIT   268      -4.744  -7.306   5.531  1.00  0.00           C  
HETATM  292  C5  FIT   268      -5.946  -7.166   6.488  1.00  0.00           C  
HETATM  293  C6  FIT   268      -5.896  -5.715   7.041  1.00  0.00           C  
HETATM  294  O7  FIT   268      -3.610 -10.280   4.219  1.00  0.00           O  
HETATM  295  O8  FIT   268      -7.551   0.811   5.580  1.00  0.00           O  
HETATM  296  C9  FIT   268      -3.453  -6.711   3.473  1.00  0.00           C  
HETATM  297  C10 FIT   268      -3.664  -9.076   4.212  1.00  0.00           C  
HETATM  298  C11 FIT   268      -5.829  -4.658   5.990  1.00  0.00           C  
HETATM  299  C12 FIT   268      -4.612  -4.885   4.952  1.00  0.00           C  
HETATM  300  C13 FIT   268      -4.691  -6.320   4.258  1.00  0.00           C  
HETATM  301  C14 FIT   268      -4.397  -3.643   4.038  1.00  0.00           C  
HETATM  302  C15 FIT   268      -4.512  -2.285   4.796  1.00  0.00           C  
HETATM  303  C16 FIT   268      -5.852  -2.141   5.510  1.00  0.00           C  
HETATM  304  C17 FIT   268      -5.920  -3.261   6.592  1.00  0.00           C  
HETATM  305  C18 FIT   268      -7.014  -2.925   7.585  1.00  0.00           C  
HETATM  306  C19 FIT   268      -6.930  -1.346   7.634  1.00  0.00           C  
HETATM  307  C20 FIT   268      -5.938  -0.904   6.526  1.00  0.00           C  
HETATM  308  C21 FIT   268      -7.130  -2.329   4.534  1.00  0.00           C  
HETATM  309  C22 FIT   268      -5.831  -6.582   3.313  1.00  0.00           C  
HETATM  310  C23 FIT   268      -6.419   0.397   5.793  1.00  0.00           C  
HETATM  311  C24 FIT   268      -5.602   2.232   4.285  1.00  0.00           C  
HETATM  312  C25 FIT   268      -6.455   1.759   2.981  1.00  0.00           C  
HETATM  313  C26 FIT   268      -4.244   2.625   3.786  1.00  0.00           C  
HETATM  314  C27 FIT   268      -6.278   3.433   5.073  1.00  0.00           C  
HETATM  315  H1  FIT   268      -4.948  -9.499   5.661  1.00  0.00           H  
HETATM  316  H3  FIT   268      -4.467   0.854   5.432  1.00  0.00           H  
HETATM  317  O   WAT   273      -4.732 -11.468   6.439  1.00  0.00           O  
HETATM  318  H1  WAT   273      -4.718 -12.424   6.394  1.00  0.00           H  
HETATM  319  H2  WAT   273      -4.322 -11.184   5.622  1.00  0.00           H  
HETATM  320  O   WAT   274     -10.056   0.910   4.596  1.00  0.00           O  
HETATM  321  H1  WAT   274      -9.464   0.973   3.847  1.00  0.00           H  
HETATM  322  H2  WAT   274      -9.477   0.803   5.351  1.00  0.00           H  
HETATM  323  O   WAT   275      -2.770   0.555   6.773  1.00  0.00           O  
HETATM  324  H1  WAT   275      -2.125   0.274   7.423  1.00  0.00           H  
HETATM  325  H2  WAT   275      -2.475   0.156   5.955  1.00  0.00           H  
HETATM  326  O   WAT   276      -2.182   3.323   7.337  1.00  0.00           O  
HETATM  327  H1  WAT   276      -2.421   2.870   8.146  1.00  0.00           H  
HETATM  328  H2  WAT   276      -2.470   2.734   6.639  1.00  0.00           H  
HETATM  329  O   WAT   277      -3.850   2.842   0.682  1.00  0.00           O  
HETATM  330  H1  WAT   277      -4.168   3.050  -0.197  1.00  0.00           H  
HETATM  331  H2  WAT   277      -3.576   1.927   0.627  1.00  0.00           H  
HETATM  332  O   WAT   278      -2.107   5.514   5.331  1.00  0.00           O  
HETATM  333  H1  WAT   278      -2.034   4.763   5.920  1.00  0.00           H  
HETATM  334  H2  WAT   278      -2.497   6.203   5.869  1.00  0.00           H  
HETATM  335  O   WAT   279      -2.697   0.478   0.876  1.00  0.00           O  
HETATM  336  H1  WAT   279      -1.751   0.348   0.940  1.00  0.00           H  
HETATM  337  H2  WAT   279      -3.069  -0.392   1.021  1.00  0.00           H  
HETATM  338  O   WAT   280      -0.990   3.375   1.059  1.00  0.00           O  
HETATM  339  H1  WAT   280      -1.052   2.922   0.218  1.00  0.00           H  
HETATM  340  H2  WAT   280      -1.863   3.290   1.442  1.00  0.00           H  
HETATM  341  O   WAT   281      -5.886 -11.237   9.309  1.00  0.00           O  
HETATM  342  H1  WAT   281      -5.441 -11.216  10.156  1.00  0.00           H  
HETATM  343  H2  WAT   281      -5.212 -10.986   8.678  1.00  0.00           H  
HETATM  344  O   WAT   282      -0.882   5.714   2.866  1.00  0.00           O  
HETATM  345  H1  WAT   282      -0.739   4.837   2.510  1.00  0.00           H  
HETATM  346  H2  WAT   282      -1.204   5.562   3.754  1.00  0.00           H  
CONECT  288  291  297  315
CONECT  289  296  296  297
CONECT  290  310  311  316
CONECT  291  288  292  300
CONECT  292  291  293
CONECT  293  292  298
CONECT  294  297  297
CONECT  295  310  310
CONECT  296  289  289  300
CONECT  297  288  289  294  294
CONECT  298  293  299  304
CONECT  299  298  300  301
CONECT  300  291  296  299  309
CONECT  301  299  302
CONECT  302  301  303
CONECT  303  302  304  307  308
CONECT  304  298  303  305
CONECT  305  304  306
CONECT  306  305  307
CONECT  307  303  306  310
CONECT  308  303
CONECT  309  300
CONECT  310  290  295  295  307
CONECT  311  290  312  313  314
CONECT  312  311
CONECT  313  311
CONECT  314  311
CONECT  315  288
CONECT  316  290
CONECT  317  318  319
CONECT  318  317
CONECT  319  317
CONECT  320  321  322
CONECT  321  320
CONECT  322  320
CONECT  323  324  325
CONECT  324  323
CONECT  325  323
CONECT  326  327  328
CONECT  327  326
CONECT  328  326
CONECT  329  330  331
CONECT  330  329
CONECT  331  329
CONECT  332  333  334
CONECT  333  332
CONECT  334  332
CONECT  335  336  337
CONECT  336  335
CONECT  337  335
CONECT  338  339  340
CONECT  339  338
CONECT  340  338
CONECT  341  342  343
CONECT  342  341
CONECT  343  341
CONECT  344  345  346
CONECT  345  344
CONECT  346  344
END
