# Supplementary material for: Three-Dimensional Proteome-Wide Scale Screening for the 5-Alpha Reductase Inhibitor Finasteride: Identification of a Novel Off-Target
Source: J Med Chem. 2021 Apr 12;64(8):4553–66. doi: 10.1021/acs.jmedchem.0c02039 (PMC8154553; doi:10.1021/acs.jmedchem.0c02039)
Supplement: Supplementary file 7 — jm0c02039_si_007.pdb [file jm0c02039_si_007.pdb]

REMARK  99                                                                      
REMARK  99 MOE v2019.01 (Chemical Computing Group ULC) Fri Nov 20 11:12:44 2020 
ATOM      1  N   GLN     6      -4.539  -8.025 -15.312  1.00  0.00           N  
ATOM      2  CA  GLN     6      -5.347  -8.749 -14.251  1.00  0.00           C  
ATOM      3  CB  GLN     6      -6.624  -7.970 -14.017  1.00  0.00           C  
ATOM      4  CG  GLN     6      -7.484  -8.404 -12.709  1.00  0.00           C  
ATOM      5  CD  GLN     6      -8.279  -9.747 -13.006  1.00  0.00           C  
ATOM      6  OE1 GLN     6      -8.942  -9.917 -13.979  1.00  0.00           O  
ATOM      7  NE2 GLN     6      -8.368 -10.624 -12.043  1.00  0.00           N  
ATOM      8  C   GLN     6      -5.627 -10.191 -14.644  1.00  0.00           C  
ATOM      9  O   GLN     6      -5.525 -11.054 -13.795  1.00  0.00           O  
ATOM     10  H   GLN     6      -4.996  -7.275 -15.812  1.00  0.00           H  
ATOM     11 HE21 GLN     6      -9.032 -11.383 -12.106  1.00  0.00           H  
ATOM     12 HE22 GLN     6      -7.792 -10.644 -11.214  1.00  0.00           H  
ATOM     13  N   VAL     9      -2.954 -12.636 -13.666  1.00  0.00           N  
ATOM     14  CA  VAL     9      -2.833 -12.684 -12.155  1.00  0.00           C  
ATOM     15  CB  VAL     9      -2.920 -11.307 -11.399  1.00  0.00           C  
ATOM     16  CG1 VAL     9      -2.164 -11.371 -10.044  1.00  0.00           C  
ATOM     17  CG2 VAL     9      -2.403 -10.112 -12.204  1.00  0.00           C  
ATOM     18  C   VAL     9      -3.851 -13.817 -11.669  1.00  0.00           C  
ATOM     19  O   VAL     9      -3.485 -14.458 -10.715  1.00  0.00           O  
ATOM     20  H   VAL     9      -3.372 -11.786 -14.018  1.00  0.00           H  
ATOM     21  N   TYR    13      -4.139 -16.853  -7.951  1.00  0.00           N  
ATOM     22  CA  TYR    13      -5.168 -16.802  -6.907  1.00  0.00           C  
ATOM     23  CB  TYR    13      -6.469 -16.267  -7.522  1.00  0.00           C  
ATOM     24  CG  TYR    13      -6.413 -14.888  -8.002  1.00  0.00           C  
ATOM     25  CD1 TYR    13      -7.484 -14.470  -8.804  1.00  0.00           C  
ATOM     26  CE1 TYR    13      -7.557 -13.265  -9.484  1.00  0.00           C  
ATOM     27  CZ  TYR    13      -6.475 -12.327  -9.288  1.00  0.00           C  
ATOM     28  OH  TYR    13      -6.391 -11.114  -9.864  1.00  0.00           O  
ATOM     29  CE2 TYR    13      -5.407 -12.705  -8.414  1.00  0.00           C  
ATOM     30  CD2 TYR    13      -5.347 -13.956  -7.746  1.00  0.00           C  
ATOM     31  C   TYR    13      -5.510 -18.177  -6.329  1.00  0.00           C  
ATOM     32  O   TYR    13      -5.626 -18.239  -5.124  1.00  0.00           O  
ATOM     33  H   TYR    13      -4.312 -16.319  -8.790  1.00  0.00           H  
ATOM     34  HH  TYR    13      -5.929 -10.491  -9.298  1.00  0.00           H  
ATOM     35  N   PHE    16      -2.412 -18.973  -4.076  1.00  0.00           N  
ATOM     36  CA  PHE    16      -2.086 -17.935  -3.105  1.00  0.00           C  
ATOM     37  CB  PHE    16      -2.503 -16.584  -3.695  1.00  0.00           C  
ATOM     38  CG  PHE    16      -1.980 -15.374  -2.939  1.00  0.00           C  
ATOM     39  CD1 PHE    16      -2.893 -14.399  -2.439  1.00  0.00           C  
ATOM     40  CE1 PHE    16      -2.462 -13.346  -1.637  1.00  0.00           C  
ATOM     41  CZ  PHE    16      -1.098 -13.270  -1.341  1.00  0.00           C  
ATOM     42  CE2 PHE    16      -0.188 -14.234  -1.796  1.00  0.00           C  
ATOM     43  CD2 PHE    16      -0.627 -15.262  -2.666  1.00  0.00           C  
ATOM     44  C   PHE    16      -2.743 -18.117  -1.708  1.00  0.00           C  
ATOM     45  O   PHE    16      -3.754 -18.782  -1.597  1.00  0.00           O  
ATOM     46  H   PHE    16      -3.100 -18.820  -4.799  1.00  0.00           H  
ATOM     47  N   TYR    21       1.847 -16.244   3.003  1.00  0.00           N  
ATOM     48  CA  TYR    21       2.461 -14.980   2.562  1.00  0.00           C  
ATOM     49  CB  TYR    21       1.506 -14.220   1.618  1.00  0.00           C  
ATOM     50  CG  TYR    21       2.115 -12.880   1.234  1.00  0.00           C  
ATOM     51  CD1 TYR    21       3.131 -12.871   0.301  1.00  0.00           C  
ATOM     52  CE1 TYR    21       3.735 -11.640  -0.059  1.00  0.00           C  
ATOM     53  CZ  TYR    21       3.559 -10.439   0.677  1.00  0.00           C  
ATOM     54  OH  TYR    21       4.282  -9.328   0.524  1.00  0.00           O  
ATOM     55  CE2 TYR    21       2.612 -10.555   1.670  1.00  0.00           C  
ATOM     56  CD2 TYR    21       1.863 -11.685   1.881  1.00  0.00           C  
ATOM     57  C   TYR    21       3.017 -14.192   3.751  1.00  0.00           C  
ATOM     58  O   TYR    21       4.222 -13.903   3.855  1.00  0.00           O  
ATOM     59  H   TYR    21       0.853 -16.372   2.882  1.00  0.00           H  
ATOM     60  HH  TYR    21       4.656  -9.142  -0.341  1.00  0.00           H  
ATOM     61  N   TYR    26       6.189 -10.731   5.873  1.00  0.00           N  
ATOM     62  CA  TYR    26       6.006  -9.795   7.057  1.00  0.00           C  
ATOM     63  CB  TYR    26       4.619  -9.335   7.076  1.00  0.00           C  
ATOM     64  CG  TYR    26       4.195  -8.281   6.023  1.00  0.00           C  
ATOM     65  CD1 TYR    26       4.010  -8.656   4.679  1.00  0.00           C  
ATOM     66  CE1 TYR    26       3.892  -7.619   3.739  1.00  0.00           C  
ATOM     67  CZ  TYR    26       3.895  -6.287   4.097  1.00  0.00           C  
ATOM     68  OH  TYR    26       3.609  -5.290   3.193  1.00  0.00           O  
ATOM     69  CE2 TYR    26       4.020  -5.960   5.451  1.00  0.00           C  
ATOM     70  CD2 TYR    26       4.159  -6.979   6.411  1.00  0.00           C  
ATOM     71  C   TYR    26       6.585 -10.307   8.402  1.00  0.00           C  
ATOM     72  O   TYR    26       6.708  -9.553   9.344  1.00  0.00           O  
ATOM     73  H   TYR    26       5.415 -11.376   5.805  1.00  0.00           H  
ATOM     74  HH  TYR    26       3.308  -4.486   3.622  1.00  0.00           H  
ATOM     75  N   SER    66      -2.816  -2.149  -1.090  1.00  0.00           N  
ATOM     76  CA  SER    66      -1.522  -2.129  -0.402  1.00  0.00           C  
ATOM     77  CB  SER    66      -1.662  -1.317   0.811  1.00  0.00           C  
ATOM     78  OG  SER    66      -1.906   0.033   0.492  1.00  0.00           O  
ATOM     79  C   SER    66      -1.033  -3.466   0.092  1.00  0.00           C  
ATOM     80  O   SER    66       0.027  -3.504   0.717  1.00  0.00           O  
ATOM     81  H   SER    66      -3.497  -2.695  -0.582  1.00  0.00           H  
ATOM     82  HG  SER    66      -2.854   0.181   0.508  1.00  0.00           H  
ATOM     83  N   GLY    67      -1.761  -4.598  -0.139  1.00  0.00           N  
ATOM     84  CA  GLY    67      -1.373  -5.935   0.335  1.00  0.00           C  
ATOM     85  C   GLY    67      -2.205  -6.380   1.560  1.00  0.00           C  
ATOM     86  O   GLY    67      -2.961  -5.575   2.194  1.00  0.00           O  
ATOM     87  H   GLY    67      -2.655  -4.546  -0.607  1.00  0.00           H  
ATOM     88  N   PRO    68      -2.172  -7.668   1.930  1.00  0.00           N  
ATOM     89  CD  PRO    68      -1.298  -8.670   1.394  1.00  0.00           C  
ATOM     90  CG  PRO    68      -1.476  -9.828   2.268  1.00  0.00           C  
ATOM     91  CB  PRO    68      -2.911  -9.789   2.818  1.00  0.00           C  
ATOM     92  CA  PRO    68      -2.990  -8.250   3.030  1.00  0.00           C  
ATOM     93  C   PRO    68      -2.620  -7.815   4.483  1.00  0.00           C  
ATOM     94  O   PRO    68      -2.215  -8.554   5.355  1.00  0.00           O  
ATOM     95  N   TYR    71      -0.304  -1.803   7.726  1.00  0.00           N  
ATOM     96  CA  TYR    71       0.886  -1.038   8.205  1.00  0.00           C  
ATOM     97  CB  TYR    71       2.134  -1.939   7.942  1.00  0.00           C  
ATOM     98  CG  TYR    71       2.814  -1.979   6.571  1.00  0.00           C  
ATOM     99  CD1 TYR    71       2.168  -2.350   5.357  1.00  0.00           C  
ATOM    100  CE1 TYR    71       2.825  -2.276   4.118  1.00  0.00           C  
ATOM    101  CZ  TYR    71       4.229  -1.977   4.093  1.00  0.00           C  
ATOM    102  OH  TYR    71       4.876  -1.945   2.880  1.00  0.00           O  
ATOM    103  CE2 TYR    71       4.902  -1.873   5.323  1.00  0.00           C  
ATOM    104  CD2 TYR    71       4.237  -1.845   6.541  1.00  0.00           C  
ATOM    105  C   TYR    71       1.118   0.324   7.582  1.00  0.00           C  
ATOM    106  O   TYR    71       1.647   1.251   8.201  1.00  0.00           O  
ATOM    107  H   TYR    71      -0.254  -2.797   7.555  1.00  0.00           H  
ATOM    108  HH  TYR    71       4.228  -2.057   2.181  1.00  0.00           H  
ATOM    109  N   ASP    87      -9.699  -3.765  -1.603  1.00  0.00           N  
ATOM    110  CA  ASP    87      -8.916  -4.862  -2.163  1.00  0.00           C  
ATOM    111  CB  ASP    87      -8.074  -5.507  -1.083  1.00  0.00           C  
ATOM    112  CG  ASP    87      -6.781  -6.098  -1.567  1.00  0.00           C  
ATOM    113  OD1 ASP    87      -6.547  -6.132  -2.812  1.00  0.00           O  
ATOM    114  OD2 ASP    87      -5.871  -6.392  -0.776  1.00  0.00           O1-
ATOM    115  C   ASP    87      -9.852  -5.919  -2.800  1.00  0.00           C  
ATOM    116  O   ASP    87     -10.935  -6.170  -2.369  1.00  0.00           O  
ATOM    117  H   ASP    87     -10.656  -3.996  -1.376  1.00  0.00           H  
ATOM    118  N   PHE    88      -9.358  -6.488  -3.876  1.00  0.00           N  
ATOM    119  CA  PHE    88      -9.954  -7.389  -4.740  1.00  0.00           C  
ATOM    120  CB  PHE    88      -9.182  -7.551  -6.062  1.00  0.00           C  
ATOM    121  CG  PHE    88      -9.648  -8.463  -7.201  1.00  0.00           C  
ATOM    122  CD1 PHE    88     -10.406  -7.920  -8.309  1.00  0.00           C  
ATOM    123  CE1 PHE    88     -10.911  -8.713  -9.367  1.00  0.00           C  
ATOM    124  CZ  PHE    88     -10.684 -10.083  -9.338  1.00  0.00           C  
ATOM    125  CE2 PHE    88      -9.895 -10.601  -8.319  1.00  0.00           C  
ATOM    126  CD2 PHE    88      -9.281  -9.821  -7.316  1.00  0.00           C  
ATOM    127  C   PHE    88     -10.297  -8.730  -4.126  1.00  0.00           C  
ATOM    128  O   PHE    88     -11.471  -9.112  -4.148  1.00  0.00           O  
ATOM    129  H   PHE    88      -8.557  -5.952  -4.179  1.00  0.00           H  
ATOM    130  N   LEU    89      -9.362  -9.563  -3.757  1.00  0.00           N  
ATOM    131  CA  LEU    89      -9.589 -10.891  -3.251  1.00  0.00           C  
ATOM    132  CB  LEU    89      -8.208 -11.587  -2.989  1.00  0.00           C  
ATOM    133  CG  LEU    89      -7.468 -11.998  -4.262  1.00  0.00           C  
ATOM    134  CD1 LEU    89      -6.232 -12.854  -3.932  1.00  0.00           C  
ATOM    135  CD2 LEU    89      -8.286 -12.886  -5.200  1.00  0.00           C  
ATOM    136  C   LEU    89     -10.335 -11.016  -1.914  1.00  0.00           C  
ATOM    137  O   LEU    89     -10.027 -10.214  -0.994  1.00  0.00           O  
ATOM    138  H   LEU    89      -8.478  -9.148  -3.500  1.00  0.00           H  
ATOM    139  N   ASN    92      -8.156 -11.454   0.943  1.00  0.00           N  
ATOM    140  CA  ASN    92      -7.425 -10.253   1.378  1.00  0.00           C  
ATOM    141  CB  ASN    92      -7.013  -9.369   0.202  1.00  0.00           C  
ATOM    142  CG  ASN    92      -5.639  -9.869  -0.318  1.00  0.00           C  
ATOM    143  OD1 ASN    92      -5.344 -11.040  -0.264  1.00  0.00           O  
ATOM    144  ND2 ASN    92      -4.808  -9.006  -0.786  1.00  0.00           N  
ATOM    145  C   ASN    92      -8.355  -9.511   2.413  1.00  0.00           C  
ATOM    146  O   ASN    92      -7.809  -9.082   3.441  1.00  0.00           O  
ATOM    147  H   ASN    92      -8.629 -11.375   0.054  1.00  0.00           H  
ATOM    148 HD21 ASN    92      -4.078  -9.409  -1.356  1.00  0.00           H  
ATOM    149 HD22 ASN    92      -5.128  -8.083  -1.042  1.00  0.00           H  
ATOM    150  N   ILE   143     -12.688  -3.616  -5.345  1.00  0.00           N  
ATOM    151  CA  ILE   143     -12.172  -2.587  -6.299  1.00  0.00           C  
ATOM    152  CB  ILE   143     -11.144  -1.719  -5.565  1.00  0.00           C  
ATOM    153  CG2 ILE   143      -9.833  -2.435  -5.255  1.00  0.00           C  
ATOM    154  CG1 ILE   143     -10.762  -0.461  -6.433  1.00  0.00           C  
ATOM    155  CD1 ILE   143      -9.919   0.673  -5.729  1.00  0.00           C  
ATOM    156  C   ILE   143     -11.623  -3.241  -7.582  1.00  0.00           C  
ATOM    157  O   ILE   143     -11.136  -4.431  -7.447  1.00  0.00           O  
ATOM    158  H   ILE   143     -12.206  -4.503  -5.313  1.00  0.00           H  
ATOM    159  N   VAL   145      -9.200  -1.831 -10.285  1.00  0.00           N  
ATOM    160  CA  VAL   145      -8.194  -0.898 -10.776  1.00  0.00           C  
ATOM    161  CB  VAL   145      -6.844  -1.098 -10.119  1.00  0.00           C  
ATOM    162  CG1 VAL   145      -5.649  -0.359 -10.722  1.00  0.00           C  
ATOM    163  CG2 VAL   145      -7.029  -0.518  -8.702  1.00  0.00           C  
ATOM    164  C   VAL   145      -7.981  -0.999 -12.310  1.00  0.00           C  
ATOM    165  O   VAL   145      -7.743   0.032 -13.009  1.00  0.00           O  
ATOM    166  H   VAL   145      -8.807  -2.571  -9.721  1.00  0.00           H  
ATOM    167  N   HIE   146      -8.226  -2.143 -12.950  1.00  0.00           N  
ATOM    168  CA  HIE   146      -8.156  -2.327 -14.387  1.00  0.00           C  
ATOM    169  CB  HIE   146      -8.158  -3.837 -14.686  1.00  0.00           C  
ATOM    170  CG  HIE   146      -9.203  -4.696 -14.079  1.00  0.00           C  
ATOM    171  ND1 HIE   146      -9.313  -5.216 -12.792  1.00  0.00           N  
ATOM    172  CE1 HIE   146     -10.427  -5.923 -12.745  1.00  0.00           C  
ATOM    173  NE2 HIE   146     -11.005  -5.891 -13.949  1.00  0.00           N  
ATOM    174  CD2 HIE   146     -10.303  -5.071 -14.772  1.00  0.00           C  
ATOM    175  C   HIE   146      -9.236  -1.598 -15.171  1.00  0.00           C  
ATOM    176  O   HIE   146      -9.205  -1.684 -16.433  1.00  0.00           O  
ATOM    177  H   HIE   146      -8.569  -2.886 -12.357  1.00  0.00           H  
ATOM    178  HE2 HIE   146     -11.974  -6.067 -14.173  1.00  0.00           H  
ATOM    179  N   ALA   167       0.325   0.504  -2.140  1.00  0.00           N  
ATOM    180  CA  ALA   167       1.617  -0.114  -2.149  1.00  0.00           C  
ATOM    181  CB  ALA   167       2.015  -0.551  -0.719  1.00  0.00           C  
ATOM    182  C   ALA   167       1.704  -1.385  -3.088  1.00  0.00           C  
ATOM    183  O   ALA   167       0.856  -2.281  -3.012  1.00  0.00           O  
ATOM    184  H   ALA   167      -0.460  -0.118  -2.268  1.00  0.00           H  
ATOM    185  N   PHE   168       2.764  -1.394  -4.035  1.00  0.00           N  
ATOM    186  CA  PHE   168       3.104  -2.468  -4.975  1.00  0.00           C  
ATOM    187  CB  PHE   168       3.952  -3.526  -4.185  1.00  0.00           C  
ATOM    188  CG  PHE   168       5.024  -2.964  -3.263  1.00  0.00           C  
ATOM    189  CD1 PHE   168       6.108  -2.187  -3.712  1.00  0.00           C  
ATOM    190  CE1 PHE   168       6.964  -1.452  -2.852  1.00  0.00           C  
ATOM    191  CZ  PHE   168       6.725  -1.595  -1.460  1.00  0.00           C  
ATOM    192  CE2 PHE   168       5.594  -2.302  -0.970  1.00  0.00           C  
ATOM    193  CD2 PHE   168       4.806  -2.988  -1.879  1.00  0.00           C  
ATOM    194  C   PHE   168       1.912  -3.068  -5.799  1.00  0.00           C  
ATOM    195  O   PHE   168       2.056  -4.001  -6.612  1.00  0.00           O  
ATOM    196  H   PHE   168       3.311  -0.548  -3.968  1.00  0.00           H  
ATOM    197  N   CYS   169       0.714  -2.505  -5.763  1.00  0.00           N  
ATOM    198  CA  CYS   169      -0.503  -2.890  -6.451  1.00  0.00           C  
ATOM    199  CB  CYS   169      -1.601  -2.143  -5.679  1.00  0.00           C  
ATOM    200  SG  CYS   169      -3.307  -2.673  -6.028  1.00  0.00           S  
ATOM    201  C   CYS   169      -0.508  -2.429  -7.905  1.00  0.00           C  
ATOM    202  O   CYS   169      -1.165  -3.152  -8.678  1.00  0.00           O  
ATOM    203  H   CYS   169       0.642  -1.775  -5.069  1.00  0.00           H  
ATOM    204  HG  CYS   169      -3.544  -3.440  -4.961  1.00  0.00           H  
ATOM    205  N   ALA   172       1.892  -4.661 -10.234  1.00  0.00           N  
ATOM    206  CA  ALA   172       1.193  -5.944 -10.406  1.00  0.00           C  
ATOM    207  CB  ALA   172       0.590  -6.312  -9.047  1.00  0.00           C  
ATOM    208  C   ALA   172      -0.051  -5.971 -11.307  1.00  0.00           C  
ATOM    209  O   ALA   172      -0.481  -7.061 -11.695  1.00  0.00           O  
ATOM    210  H   ALA   172       1.673  -4.174  -9.377  1.00  0.00           H  
ATOM    211  N   VAL   173      -0.560  -4.853 -11.812  1.00  0.00           N  
ATOM    212  CA  VAL   173      -1.751  -4.738 -12.687  1.00  0.00           C  
ATOM    213  CB  VAL   173      -2.964  -4.074 -12.014  1.00  0.00           C  
ATOM    214  CG1 VAL   173      -2.905  -2.605 -11.712  1.00  0.00           C  
ATOM    215  CG2 VAL   173      -4.297  -4.274 -12.769  1.00  0.00           C  
ATOM    216  C   VAL   173      -1.288  -4.044 -13.970  1.00  0.00           C  
ATOM    217  O   VAL   173      -2.099  -3.566 -14.797  1.00  0.00           O  
ATOM    218  H   VAL   173      -0.200  -3.933 -11.604  1.00  0.00           H  
ATOM    219  N   TYR   208       8.160 -11.551 -10.049  1.00  0.00           N  
ATOM    220  CA  TYR   208       7.860 -11.923  -8.621  1.00  0.00           C  
ATOM    221  CB  TYR   208       7.154 -10.712  -7.922  1.00  0.00           C  
ATOM    222  CG  TYR   208       5.650 -10.612  -8.019  1.00  0.00           C  
ATOM    223  CD1 TYR   208       4.880 -10.382  -6.900  1.00  0.00           C  
ATOM    224  CE1 TYR   208       3.511 -10.113  -7.038  1.00  0.00           C  
ATOM    225  CZ  TYR   208       2.842 -10.098  -8.303  1.00  0.00           C  
ATOM    226  OH  TYR   208       1.539  -9.788  -8.425  1.00  0.00           O  
ATOM    227  CE2 TYR   208       3.669 -10.348  -9.444  1.00  0.00           C  
ATOM    228  CD2 TYR   208       5.053 -10.656  -9.279  1.00  0.00           C  
ATOM    229  C   TYR   208       6.941 -13.194  -8.370  1.00  0.00           C  
ATOM    230  O   TYR   208       6.067 -13.555  -9.143  1.00  0.00           O  
ATOM    231  H   TYR   208       7.463 -11.811 -10.733  1.00  0.00           H  
ATOM    232  HH  TYR   208       1.300  -9.835  -9.353  1.00  0.00           H  
TER     233      TYR   208 
HETATM  234  N1  FIT   268       2.277  -7.492  -1.019  1.00  0.00           N  
HETATM  235  C2  FIT   268       1.664  -5.222  -1.545  1.00  0.00           C  
HETATM  236  N3  FIT   268      -4.643  -7.381  -7.580  1.00  0.00           N  
HETATM  237  C4  FIT   268       1.142  -7.987  -1.810  1.00  0.00           C  
HETATM  238  C5  FIT   268       1.176  -9.498  -2.101  1.00  0.00           C  
HETATM  239  C6  FIT   268      -0.242  -9.923  -2.653  1.00  0.00           C  
HETATM  240  O7  FIT   268       3.464  -5.760  -0.002  1.00  0.00           O  
HETATM  241  O8  FIT   268      -4.840  -9.615  -8.170  1.00  0.00           O  
HETATM  242  C9  FIT   268       0.948  -5.595  -2.646  1.00  0.00           C  
HETATM  243  C10 FIT   268       2.559  -6.150  -0.775  1.00  0.00           C  
HETATM  244  C11 FIT   268      -0.616  -9.056  -3.956  1.00  0.00           C  
HETATM  245  C12 FIT   268      -0.465  -7.494  -3.781  1.00  0.00           C  
HETATM  246  C13 FIT   268       0.920  -7.106  -3.134  1.00  0.00           C  
HETATM  247  C14 FIT   268      -0.980  -6.658  -4.954  1.00  0.00           C  
HETATM  248  C15 FIT   268      -2.377  -7.045  -5.428  1.00  0.00           C  
HETATM  249  C16 FIT   268      -2.447  -8.536  -5.719  1.00  0.00           C  
HETATM  250  C17 FIT   268      -2.019  -9.319  -4.459  1.00  0.00           C  
HETATM  251  C18 FIT   268      -2.469 -10.770  -4.683  1.00  0.00           C  
HETATM  252  C19 FIT   268      -3.740 -10.600  -5.635  1.00  0.00           C  
HETATM  253  C20 FIT   268      -3.887  -9.073  -5.899  1.00  0.00           C  
HETATM  254  C21 FIT   268      -1.533  -8.889  -6.990  1.00  0.00           C  
HETATM  255  C22 FIT   268       2.047  -7.203  -4.131  1.00  0.00           C  
HETATM  256  C23 FIT   268      -4.542  -8.771  -7.345  1.00  0.00           C  
HETATM  257  C24 FIT   268      -5.130  -6.829  -8.757  1.00  0.00           C  
HETATM  258  C25 FIT   268      -5.067  -5.323  -8.439  1.00  0.00           C  
HETATM  259  C26 FIT   268      -6.579  -7.155  -9.022  1.00  0.00           C  
HETATM  260  C27 FIT   268      -4.284  -7.284  -9.962  1.00  0.00           C  
HETATM  261  H1  FIT   268       2.831  -8.160  -0.497  1.00  0.00           H  
HETATM  262  H3  FIT   268      -4.163  -6.781  -6.919  1.00  0.00           H  
HETATM  263  O   WAT   273      -6.366  -8.875  -3.553  1.00  0.00           O  
HETATM  264  H1  WAT   273      -6.399  -7.969  -3.246  1.00  0.00           H  
HETATM  265  H2  WAT   273      -6.146  -8.805  -4.482  1.00  0.00           H  
HETATM  266  O   WAT   274       5.605  -6.653  -3.747  1.00  0.00           O  
HETATM  267  H1  WAT   274       6.046  -6.476  -2.916  1.00  0.00           H  
HETATM  268  H2  WAT   274       4.867  -7.216  -3.512  1.00  0.00           H  
HETATM  269  O   WAT   275       3.069  -3.256   1.162  1.00  0.00           O  
HETATM  270  H1  WAT   275       2.149  -3.301   1.422  1.00  0.00           H  
HETATM  271  H2  WAT   275       3.188  -3.999   0.571  1.00  0.00           H  
HETATM  272  O   WAT   276      -6.557  -3.313  -5.960  1.00  0.00           O  
HETATM  273  H1  WAT   276      -6.450  -2.515  -5.443  1.00  0.00           H  
HETATM  274  H2  WAT   276      -5.880  -3.253  -6.635  1.00  0.00           H  
HETATM  275  O   WAT   277      -3.604  -6.230  -2.045  1.00  0.00           O  
HETATM  276  H1  WAT   277      -4.444  -6.371  -1.606  1.00  0.00           H  
HETATM  277  H2  WAT   277      -3.816  -5.672  -2.793  1.00  0.00           H  
HETATM  278  O   WAT   278       6.168  -5.917  -1.217  1.00  0.00           O  
HETATM  279  H1  WAT   278       6.934  -5.379  -1.416  1.00  0.00           H  
HETATM  280  H2  WAT   278       5.602  -5.346  -0.698  1.00  0.00           H  
HETATM  281  O   WAT   279       6.033  -5.151   1.773  1.00  0.00           O  
HETATM  282  H1  WAT   279       6.369  -5.955   1.376  1.00  0.00           H  
HETATM  283  H2  WAT   279       5.085  -5.277   1.803  1.00  0.00           H  
HETATM  284  O   WAT   280       2.239 -12.712  -3.193  1.00  0.00           O  
HETATM  285  H1  WAT   280       2.597 -13.599  -3.193  1.00  0.00           H  
HETATM  286  H2  WAT   280       1.346 -12.814  -3.523  1.00  0.00           H  
HETATM  287  O   WAT   281       4.418 -11.105  -3.452  1.00  0.00           O  
HETATM  288  H1  WAT   281       4.936 -11.589  -4.095  1.00  0.00           H  
HETATM  289  H2  WAT   281       3.577 -11.562  -3.429  1.00  0.00           H  
HETATM  290  O   WAT   282      -8.596  -3.908  -8.203  1.00  0.00           O  
HETATM  291  H1  WAT   282      -8.117  -3.971  -7.376  1.00  0.00           H  
HETATM  292  H2  WAT   282      -9.385  -4.430  -8.063  1.00  0.00           H  
HETATM  293  O   WAT   283      -4.802  -4.726  -4.256  1.00  0.00           O  
HETATM  294  H1  WAT   283      -5.333  -4.360  -4.963  1.00  0.00           H  
HETATM  295  H2  WAT   283      -5.417  -5.249  -3.741  1.00  0.00           H  
HETATM  296  O   WAT   284       4.378  -4.936  -7.546  1.00  0.00           O  
HETATM  297  H1  WAT   284       3.542  -4.856  -7.087  1.00  0.00           H  
HETATM  298  H2  WAT   284       4.331  -5.787  -7.982  1.00  0.00           H  
HETATM  299  O   WAT   285       5.706  -9.120  -2.007  1.00  0.00           O  
HETATM  300  H1  WAT   285       5.206  -9.711  -2.570  1.00  0.00           H  
HETATM  301  H2  WAT   285       6.617  -9.249  -2.273  1.00  0.00           H  
HETATM  302  O   WAT   286       6.577  -7.701   0.830  1.00  0.00           O  
HETATM  303  H1  WAT   286       5.970  -8.440   0.785  1.00  0.00           H  
HETATM  304  H2  WAT   286       6.605  -7.358  -0.063  1.00  0.00           H  
HETATM  305  O   WAT   287       6.981  -8.556  -5.211  1.00  0.00           O  
HETATM  306  H1  WAT   287       6.398  -7.856  -4.918  1.00  0.00           H  
HETATM  307  H2  WAT   287       7.648  -8.110  -5.734  1.00  0.00           H  
HETATM  308  O   WAT   288       0.871  -9.461 -11.317  1.00  0.00           O  
HETATM  309  H1  WAT   288       0.241  -8.743 -11.382  1.00  0.00           H  
HETATM  310  H2  WAT   288       0.876  -9.854 -12.189  1.00  0.00           H  
HETATM  311  O   WAT   289       7.342  -4.999  -5.352  1.00  0.00           O  
HETATM  312  H1  WAT   289       7.916  -5.650  -5.754  1.00  0.00           H  
HETATM  313  H2  WAT   289       6.730  -5.512  -4.824  1.00  0.00           H  
HETATM  314  O   WAT   290      -0.816  -7.391 -14.229  1.00  0.00           O  
HETATM  315  H1  WAT   290      -0.733  -7.270 -13.283  1.00  0.00           H  
HETATM  316  H2  WAT   290      -1.345  -8.183 -14.324  1.00  0.00           H  
HETATM  317  O   WAT   291       4.999  -7.550  -8.224  1.00  0.00           O  
HETATM  318  H1  WAT   291       4.640  -8.437  -8.196  1.00  0.00           H  
HETATM  319  H2  WAT   291       5.903  -7.666  -8.516  1.00  0.00           H  
CONECT  234  237  243  261
CONECT  235  242  242  243
CONECT  236  256  257  262
CONECT  237  234  238  246
CONECT  238  237  239
CONECT  239  238  244
CONECT  240  243  243
CONECT  241  256  256
CONECT  242  235  235  246
CONECT  243  234  235  240  240
CONECT  244  239  245  250
CONECT  245  244  246  247
CONECT  246  237  242  245  255
CONECT  247  245  248
CONECT  248  247  249
CONECT  249  248  250  253  254
CONECT  250  244  249  251
CONECT  251  250  252
CONECT  252  251  253
CONECT  253  249  252  256
CONECT  254  249
CONECT  255  246
CONECT  256  236  241  241  253
CONECT  257  236  258  259  260
CONECT  258  257
CONECT  259  257
CONECT  260  257
CONECT  261  234
CONECT  262  236
CONECT  263  264  265
CONECT  264  263
CONECT  265  263
CONECT  266  267  268
CONECT  267  266
CONECT  268  266
CONECT  269  270  271
CONECT  270  269
CONECT  271  269
CONECT  272  273  274
CONECT  273  272
CONECT  274  272
CONECT  275  276  277
CONECT  276  275
CONECT  277  275
CONECT  278  279  280
CONECT  279  278
CONECT  280  278
CONECT  281  282  283
CONECT  282  281
CONECT  283  281
CONECT  284  285  286
CONECT  285  284
CONECT  286  284
CONECT  287  288  289
CONECT  288  287
CONECT  289  287
CONECT  290  291  292
CONECT  291  290
CONECT  292  290
CONECT  293  294  295
CONECT  294  293
CONECT  295  293
CONECT  296  297  298
CONECT  297  296
CONECT  298  296
CONECT  299  300  301
CONECT  300  299
CONECT  301  299
CONECT  302  303  304
CONECT  303  302
CONECT  304  302
CONECT  305  306  307
CONECT  306  305
CONECT  307  305
CONECT  308  309  310
CONECT  309  308
CONECT  310  308
CONECT  311  312  313
CONECT  312  311
CONECT  313  311
CONECT  314  315  316
CONECT  315  314
CONECT  316  314
CONECT  317  318  319
CONECT  318  317
CONECT  319  317
END
