# Supplementary material for: Three-Dimensional Proteome-Wide Scale Screening for the 5-Alpha Reductase Inhibitor Finasteride: Identification of a Novel Off-Target
Source: J Med Chem. 2021 Apr 12;64(8):4553–66. doi: 10.1021/acs.jmedchem.0c02039 (PMC8154553; doi:10.1021/acs.jmedchem.0c02039)
Supplement: Supplementary file 8 — jm0c02039_si_008.pdb [file jm0c02039_si_008.pdb]

#---------------------- File created by SPILLO-PBSS v2.1 ----------------------
#
#         SPILLOproject website: ........ http://www.spilloproject.com
#
#         Info & Support: ..... alessandro.didomizio@spilloproject.com
#
#             Copyright © SPILLOproject 2020. All rights reserved.
#
#------------------------------------------------------------------------------

# PDB code: 4MIK - Chain B - Aminoacids atoms

ATOM      1  N   SER B  16      -5.926 -17.967 -99.752  1.00 57.65           N  
ATOM      2  CA  SER B  16      -5.465 -18.147 -98.356  1.00 66.93           C  
ATOM      3  C   SER B  16      -5.376 -16.850 -97.537  1.00 59.47           C  
ATOM      4  O   SER B  16      -5.827 -16.783 -96.380  1.00 63.18           O  
ATOM      5  CB  SER B  16      -4.098 -18.826 -98.338  1.00 72.16           C  
ATOM      6  OG  SER B  16      -3.464 -18.656 -97.074  1.00 60.21           O  
ATOM      7  HA  SER B  16      -6.089 -18.735 -97.902  1.00 80.31           H  
ATOM      8  HB2 SER B  16      -4.215 -19.774 -98.507  1.00 86.60           H  
ATOM      9  HB3 SER B  16      -3.541 -18.432 -99.027  1.00 86.60           H  
ATOM     10  HG  SER B  16      -2.714 -19.034 -97.076  1.00 72.25           H  
ATOM     11  N   ALA B  17      -4.780 -15.826 -98.140  1.00 55.01           N  
ATOM     12  CA  ALA B  17      -4.630 -14.516 -97.504  1.00 57.39           C  
ATOM     13  C   ALA B  17      -5.931 -13.834 -97.043  1.00 55.49           C  
ATOM     14  O   ALA B  17      -5.922 -13.133 -96.022  1.00 52.68           O  
ATOM     15  CB  ALA B  17      -3.845 -13.588 -98.419  1.00 64.36           C  
ATOM     16  H   ALA B  17      -4.447 -15.863 -98.932  1.00 66.01           H  
ATOM     17  HA  ALA B  17      -4.090 -14.641 -96.708  1.00 68.86           H  
ATOM     18  HB1 ALA B  17      -3.752 -12.725 -97.987  1.00 77.24           H  
ATOM     19  HB2 ALA B  17      -2.970 -13.973 -98.583  1.00 77.24           H  
ATOM     20  HB3 ALA B  17      -4.326 -13.491 -99.256  1.00 77.24           H  
ATOM     21  N   PRO B  18      -7.047 -14.011 -97.785  1.00 57.94           N  
ATOM     22  CA  PRO B  18      -8.294 -13.340 -97.361  1.00 53.65           C  
ATOM     23  C   PRO B  18      -8.781 -13.743 -95.975  1.00 50.28           C  
ATOM     24  O   PRO B  18      -9.131 -12.877 -95.154  1.00 45.69           O  
ATOM     25  CB  PRO B  18      -9.321 -13.781 -98.429  1.00 52.05           C  
ATOM     26  CG  PRO B  18      -8.472 -13.977 -99.672  1.00 56.18           C  
ATOM     27  CD  PRO B  18      -7.166 -14.576 -99.144  1.00 59.98           C  
ATOM     28  HA  PRO B  18      -8.187 -12.376 -97.397  1.00 64.38           H  
ATOM     29  HB2 PRO B  18      -9.742 -14.613 -98.160  1.00 62.46           H  
ATOM     30  HB3 PRO B  18      -9.980 -13.083 -98.563  1.00 62.46           H  
ATOM     31  HG2 PRO B  18      -8.914 -14.591-100.280  1.00 67.42           H  
ATOM     32  HG3 PRO B  18      -8.312 -13.121-100.100  1.00 67.42           H  
ATOM     33  HD2 PRO B  18      -7.231 -15.543 -99.103  1.00 71.98           H  
ATOM     34  HD3 PRO B  18      -6.419 -14.293 -99.694  1.00 71.98           H  
ATOM     35  N   GLY B  19      -8.865 -15.045 -95.744  1.00 52.40           N  
ATOM     36  CA  GLY B  19      -9.395 -15.550 -94.493  1.00 50.72           C  
ATOM     37  C   GLY B  19      -8.537 -15.033 -93.351  1.00 48.07           C  
ATOM     38  O   GLY B  19      -9.031 -14.630 -92.306  1.00 49.22           O  
ATOM     39  H   GLY B  19      -8.621 -15.657 -96.297  1.00 62.89           H  
ATOM     40  HA2 GLY B  19     -10.308 -15.245 -94.369  1.00 60.86           H  
ATOM     41  HA3 GLY B  19      -9.380 -16.520 -94.490  1.00 60.86           H  
ATOM     42  N   GLN B  20      -7.234 -15.019 -93.582  1.00 47.04           N  
ATOM     43  CA  GLN B  20      -6.294 -14.515 -92.598  1.00 48.33           C  
ATOM     44  C   GLN B  20      -6.463 -13.033 -92.343  1.00 50.54           C  
ATOM     45  O   GLN B  20      -6.240 -12.575 -91.235  1.00 39.27           O  
ATOM     46  CB  GLN B  20      -4.874 -14.807 -93.066  1.00 46.05           C  
ATOM     47  CG  GLN B  20      -4.582 -16.286 -93.021  1.00 50.05           C  
ATOM     48  CD  GLN B  20      -3.230 -16.631 -93.594  1.00 48.90           C  
ATOM     49  OE1 GLN B  20      -2.377 -15.759 -93.815  1.00 61.41           O  
ATOM     50  NE2 GLN B  20      -3.026 -17.918 -93.848  1.00 59.44           N  
ATOM     51  H   GLN B  20      -6.867 -15.298 -94.307  1.00 56.44           H  
ATOM     52  HA  GLN B  20      -6.435 -14.982 -91.759  1.00 57.99           H  
ATOM     53  HB2 GLN B  20      -4.768 -14.502 -93.981  1.00 55.26           H  
ATOM     54  HB3 GLN B  20      -4.245 -14.353 -92.484  1.00 55.26           H  
ATOM     55  HG2 GLN B  20      -4.602 -16.584 -92.098  1.00 60.06           H  
ATOM     56  HG3 GLN B  20      -5.255 -16.757 -93.537  1.00 60.06           H  
ATOM     57 HE21 GLN B  20      -3.645 -18.492 -93.685  1.00 71.32           H  
ATOM     58 HE22 GLN B  20      -2.274 -18.177 -94.176  1.00 71.32           H  
ATOM     59  N   ALA B  21      -6.829 -12.263 -93.365  1.00 45.00           N  
ATOM     60  CA  ALA B  21      -6.959 -10.818 -93.204  1.00 40.55           C  
ATOM     61  C   ALA B  21      -8.188 -10.540 -92.398  1.00 36.99           C  
ATOM     62  O   ALA B  21      -8.238  -9.568 -91.615  1.00 42.33           O  
ATOM     63  CB  ALA B  21      -7.045 -10.098 -94.607  1.00 45.04           C  
ATOM     64  H   ALA B  21      -7.006 -12.551 -94.156  1.00 54.00           H  
ATOM     65  HA  ALA B  21      -6.189 -10.472 -92.725  1.00 48.66           H  
ATOM     66  HB1 ALA B  21      -7.130  -9.142 -94.467  1.00 54.04           H  
ATOM     67  HB2 ALA B  21      -6.237 -10.288 -95.109  1.00 54.04           H  
ATOM     68  HB3 ALA B  21      -7.819 -10.433 -95.086  1.00 54.04           H  
ATOM     69  N   ALA B  22      -9.188 -11.398 -92.556  1.00 37.62           N  
ATOM     70  CA  ALA B  22     -10.422 -11.258 -91.793  1.00 38.68           C  
ATOM     71  C   ALA B  22     -10.108 -11.523 -90.300  1.00 38.44           C  
ATOM     72  O   ALA B  22     -10.569 -10.825 -89.429  1.00 38.27           O  
ATOM     73  CB  ALA B  22     -11.441 -12.244 -92.256  1.00 39.23           C  
ATOM     74  H   ALA B  22      -9.179 -12.067 -93.097  1.00 45.14           H  
ATOM     75  HA  ALA B  22     -10.777 -10.360 -91.891  1.00 46.41           H  
ATOM     76  HB1 ALA B  22     -12.250 -12.130 -91.734  1.00 47.07           H  
ATOM     77  HB2 ALA B  22     -11.628 -12.087 -93.195  1.00 47.07           H  
ATOM     78  HB3 ALA B  22     -11.091 -13.140 -92.133  1.00 47.07           H  
ATOM     79  N   VAL B  23      -9.338 -12.565 -90.055  1.00 36.02           N  
ATOM     80  CA  VAL B  23      -8.978 -12.939 -88.669  1.00 40.19           C  
ATOM     81  C   VAL B  23      -8.235 -11.794 -88.006  1.00 36.21           C  
ATOM     82  O   VAL B  23      -8.615 -11.356 -86.915  1.00 42.07           O  
ATOM     83  CB  VAL B  23      -8.115 -14.212 -88.646  1.00 41.36           C  
ATOM     84  CG1 VAL B  23      -7.570 -14.479 -87.222  1.00 42.15           C  
ATOM     85  CG2 VAL B  23      -8.932 -15.408 -89.126  1.00 39.48           C  
ATOM     86  H   VAL B  23      -9.006 -13.080 -90.658  1.00 43.22           H  
ATOM     87  HA  VAL B  23      -9.787 -13.110 -88.163  1.00 48.23           H  
ATOM     88  HB  VAL B  23      -7.360 -14.098 -89.245  1.00 49.63           H  
ATOM     89 HG11 VAL B  23      -7.031 -15.285 -87.237  1.00 50.58           H  
ATOM     90 HG12 VAL B  23      -7.028 -13.724 -86.944  1.00 50.58           H  
ATOM     91 HG13 VAL B  23      -8.317 -14.591 -86.614  1.00 50.58           H  
ATOM     92 HG21 VAL B  23      -8.373 -16.201 -89.105  1.00 47.37           H  
ATOM     93 HG22 VAL B  23      -9.695 -15.525 -88.538  1.00 47.37           H  
ATOM     94 HG23 VAL B  23      -9.235 -15.241 -90.032  1.00 47.37           H  
ATOM     95  N   ALA B  24      -7.159 -11.323 -88.642  1.00 35.61           N  
ATOM     96  CA  ALA B  24      -6.367 -10.224 -88.077  1.00 40.27           C  
ATOM     97  C   ALA B  24      -7.200  -8.984 -87.788  1.00 50.16           C  
ATOM     98  O   ALA B  24      -6.995  -8.304 -86.780  1.00 44.35           O  
ATOM     99  CB  ALA B  24      -5.212  -9.863 -89.000  1.00 51.43           C  
ATOM    100  H   ALA B  24      -6.868 -11.619 -89.395  1.00 42.73           H  
ATOM    101  HA  ALA B  24      -5.986 -10.521 -87.236  1.00 48.33           H  
ATOM    102  HB1 ALA B  24      -4.707  -9.137 -88.604  1.00 61.72           H  
ATOM    103  HB2 ALA B  24      -4.643 -10.641 -89.111  1.00 61.72           H  
ATOM    104  HB3 ALA B  24      -5.569  -9.589 -89.859  1.00 61.72           H  
ATOM    105  N   SER B  25      -8.139  -8.681 -88.684  1.00 43.99           N  
ATOM    106  CA  SER B  25      -8.999  -7.541 -88.509  1.00 39.33           C  
ATOM    107  C   SER B  25      -9.927  -7.694 -87.310  1.00 36.95           C  
ATOM    108  O   SER B  25     -10.087  -6.771 -86.522  1.00 40.21           O  
ATOM    109  CB  SER B  25      -9.834  -7.323 -89.801  1.00 50.19           C  
ATOM    110  OG  SER B  25     -10.877  -6.408 -89.541  1.00 43.63           O  
ATOM    111  H   SER B  25      -8.290  -9.130 -89.402  1.00 52.78           H  
ATOM    112  HA  SER B  25      -8.453  -6.752 -88.367  1.00 47.20           H  
ATOM    113  HB2 SER B  25      -9.259  -6.965 -90.496  1.00 60.23           H  
ATOM    114  HB3 SER B  25     -10.214  -8.170 -90.083  1.00 60.23           H  
ATOM    115  HG  SER B  25     -11.331  -6.286 -90.237  1.00 52.35           H  
ATOM    116  N   ALA B  26     -10.550  -8.857 -87.189  1.00 36.76           N  
ATOM    117  CA  ALA B  26     -11.446  -9.144 -86.086  1.00 41.56           C  
ATOM    118  C   ALA B  26     -10.694  -9.040 -84.739  1.00 40.76           C  
ATOM    119  O   ALA B  26     -11.223  -8.501 -83.775  1.00 43.66           O  
ATOM    120  CB  ALA B  26     -12.025 -10.529 -86.249  1.00 41.90           C  
ATOM    121  H   ALA B  26     -10.467  -9.508 -87.746  1.00 44.11           H  
ATOM    122  HA  ALA B  26     -12.174  -8.503 -86.084  1.00 49.87           H  
ATOM    123  HB1 ALA B  26     -12.622 -10.711 -85.507  1.00 50.29           H  
ATOM    124  HB2 ALA B  26     -12.514 -10.570 -87.086  1.00 50.29           H  
ATOM    125  HB3 ALA B  26     -11.301 -11.175 -86.258  1.00 50.29           H  
ATOM    126  N   TYR B  27      -9.456  -9.519 -84.705  1.00 38.19           N  
ATOM    127  CA  TYR B  27      -8.653  -9.474 -83.458  1.00 41.36           C  
ATOM    128  C   TYR B  27      -8.258  -8.060 -83.018  1.00 45.82           C  
ATOM    129  O   TYR B  27      -7.859  -7.864 -81.874  1.00 42.73           O  
ATOM    130  CB  TYR B  27      -7.443 -10.422 -83.559  1.00 38.74           C  
ATOM    131  CG  TYR B  27      -7.853 -11.796 -83.095  1.00 40.10           C  
ATOM    132  CD1 TYR B  27      -7.954 -12.087 -81.734  1.00 36.62           C  
ATOM    133  CD2 TYR B  27      -8.190 -12.788 -83.995  1.00 33.81           C  
ATOM    134  CE1 TYR B  27      -8.399 -13.324 -81.300  1.00 35.44           C  
ATOM    135  CE2 TYR B  27      -8.626 -14.028 -83.572  1.00 38.42           C  
ATOM    136  CZ  TYR B  27      -8.707 -14.287 -82.203  1.00 37.51           C  
ATOM    137  OH  TYR B  27      -9.145 -15.493 -81.752  1.00 37.28           O  
ATOM    138  H   TYR B  27      -9.050  -9.873 -85.376  1.00 45.82           H  
ATOM    139  HA  TYR B  27      -9.212  -9.828 -82.749  1.00 49.63           H  
ATOM    140  HB2 TYR B  27      -7.148 -10.480 -84.482  1.00 46.48           H  
ATOM    141  HB3 TYR B  27      -6.727 -10.102 -82.989  1.00 46.48           H  
ATOM    142  HD1 TYR B  27      -7.752 -11.429 -81.109  1.00 43.94           H  
ATOM    143  HD2 TYR B  27      -8.141 -12.610 -84.906  1.00 40.57           H  
ATOM    144  HE1 TYR B  27      -8.456 -13.504 -80.390  1.00 42.53           H  
ATOM    145  HE2 TYR B  27      -8.845 -14.687 -84.191  1.00 46.10           H  
ATOM    146  HH  TYR B  27      -9.302 -16.003 -82.401  1.00 44.73           H  
ATOM    147  N   GLN B  28      -8.432  -7.061 -83.893  1.00 44.68           N  
ATOM    148  CA  GLN B  28      -8.074  -5.695 -83.544  1.00 45.71           C  
ATOM    149  C   GLN B  28      -9.022  -5.135 -82.502  1.00 44.68           C  
ATOM    150  O   GLN B  28      -8.713  -4.147 -81.863  1.00 47.62           O  
ATOM    151  CB  GLN B  28      -8.023  -4.763 -84.776  1.00 53.18           C  
ATOM    152  CG  GLN B  28      -6.951  -5.104 -85.823  1.00 60.74           C  
ATOM    153  CD  GLN B  28      -5.577  -5.456 -85.219  1.00 74.15           C  
ATOM    154  OE1 GLN B  28      -5.073  -4.771 -84.314  1.00 75.01           O  
ATOM    155  NE2 GLN B  28      -4.974  -6.544 -85.717  1.00 70.62           N  
ATOM    156  H   GLN B  28      -8.753  -7.154 -84.686  1.00 53.61           H  
ATOM    157  HA  GLN B  28      -7.187  -5.704 -83.152  1.00 54.85           H  
ATOM    158  HB2 GLN B  28      -8.885  -4.797 -85.221  1.00 63.82           H  
ATOM    159  HB3 GLN B  28      -7.853  -3.859 -84.469  1.00 63.82           H  
ATOM    160  HG2 GLN B  28      -7.252  -5.868 -86.340  1.00 72.89           H  
ATOM    161  HG3 GLN B  28      -6.831  -4.339 -86.407  1.00 72.89           H  
ATOM    162 HE21 GLN B  28      -5.355  -7.000 -86.338  1.00 84.74           H  
ATOM    163 HE22 GLN B  28      -4.206  -6.785 -85.416  1.00 84.74           H  
ATOM    164  N   ARG B  29     -10.168  -5.776 -82.320  1.00 41.84           N  
ATOM    165  CA  ARG B  29     -11.136  -5.361 -81.321  1.00 46.45           C  
ATOM    166  C   ARG B  29     -11.108  -6.226 -80.049  1.00 42.48           C  
ATOM    167  O   ARG B  29     -11.885  -5.984 -79.137  1.00 44.11           O  
ATOM    168  CB  ARG B  29     -12.547  -5.413 -81.917  1.00 48.41           C  
ATOM    169  CG  ARG B  29     -12.747  -4.439 -83.097  1.00 59.76           C  
ATOM    170  CD  ARG B  29     -14.102  -4.681 -83.778  1.00 77.26           C  
ATOM    171  NE  ARG B  29     -14.171  -4.142 -85.142  1.00 96.44           N  
ATOM    172  CZ  ARG B  29     -15.176  -4.355 -86.001  1.00106.38           C  
ATOM    173  NH1 ARG B  29     -16.218  -5.112 -85.664  1.00111.79           N  
ATOM    174  NH2 ARG B  29     -15.140  -3.804 -87.209  1.00 90.24           N  
ATOM    175  H   ARG B  29     -10.410  -6.467 -82.771  1.00 50.21           H  
ATOM    176  HA  ARG B  29     -10.951  -4.444 -81.064  1.00 55.74           H  
ATOM    177  HB2 ARG B  29     -12.719  -6.311 -82.240  1.00 58.09           H  
ATOM    178  HB3 ARG B  29     -13.189  -5.181 -81.227  1.00 58.09           H  
ATOM    179  HG2 ARG B  29     -12.728  -3.526 -82.769  1.00 71.71           H  
ATOM    180  HG3 ARG B  29     -12.046  -4.578 -83.753  1.00 71.71           H  
ATOM    181  HD2 ARG B  29     -14.263  -5.636 -83.827  1.00 92.71           H  
ATOM    182  HD3 ARG B  29     -14.798  -4.255 -83.253  1.00 92.71           H  
ATOM    183  HE  ARG B  29     -13.517  -3.652 -85.409  1.00115.72           H  
ATOM    184 HH11 ARG B  29     -16.254  -5.471 -84.884  1.00134.14           H  
ATOM    185 HH12 ARG B  29     -16.855  -5.241 -86.227  1.00134.14           H  
ATOM    186 HH21 ARG B  29     -14.471  -3.316 -87.439  1.00108.29           H  
ATOM    187 HH22 ARG B  29     -15.782  -3.944 -87.764  1.00108.29           H  
ATOM    188  N   PHE B  30     -10.255  -7.249 -80.025  1.00 40.64           N  
ATOM    189  CA  PHE B  30     -10.160  -8.188 -78.891  1.00 45.55           C  
ATOM    190  C   PHE B  30      -9.778  -7.421 -77.616  1.00 34.57           C  
ATOM    191  O   PHE B  30      -8.807  -6.708 -77.625  1.00 40.21           O  
ATOM    192  CB  PHE B  30      -9.145  -9.281 -79.256  1.00 40.37           C  
ATOM    193  CG  PHE B  30      -8.877 -10.304 -78.163  1.00 41.16           C  
ATOM    194  CD1 PHE B  30      -8.017 -10.015 -77.116  1.00 43.19           C  
ATOM    195  CD2 PHE B  30      -9.443 -11.572 -78.223  1.00 36.37           C  
ATOM    196  CE1 PHE B  30      -7.772 -10.956 -76.136  1.00 34.35           C  
ATOM    197  CE2 PHE B  30      -9.187 -12.527 -77.249  1.00 43.32           C  
ATOM    198  CZ  PHE B  30      -8.350 -12.211 -76.205  1.00 34.65           C  
ATOM    199  H   PHE B  30      -9.708  -7.429 -80.663  1.00 48.77           H  
ATOM    200  HA  PHE B  30     -11.022  -8.608 -78.748  1.00 54.65           H  
ATOM    201  HB2 PHE B  30      -9.476  -9.762 -80.031  1.00 48.45           H  
ATOM    202  HB3 PHE B  30      -8.300  -8.857 -79.473  1.00 48.45           H  
ATOM    203  HD1 PHE B  30      -7.625  -9.173 -77.058  1.00 51.83           H  
ATOM    204  HD2 PHE B  30     -10.010 -11.784 -78.929  1.00 43.64           H  
ATOM    205  HE1 PHE B  30      -7.201 -10.750 -75.432  1.00 41.23           H  
ATOM    206  HE2 PHE B  30      -9.584 -13.366 -77.297  1.00 51.99           H  
ATOM    207  HZ  PHE B  30      -8.175 -12.840 -75.543  1.00 41.58           H  
ATOM    208  N   GLU B  31     -10.597  -7.535 -76.574  1.00 43.64           N  
ATOM    209  CA  GLU B  31     -10.392  -6.866 -75.277  1.00 48.21           C  
ATOM    210  C   GLU B  31      -9.918  -7.872 -74.197  1.00 38.52           C  
ATOM    211  O   GLU B  31     -10.693  -8.702 -73.749  1.00 37.62           O  
ATOM    212  CB  GLU B  31     -11.693  -6.206 -74.791  1.00 43.90           C  
ATOM    213  CG  GLU B  31     -12.161  -5.042 -75.669  1.00 55.38           C  
ATOM    214  CD  GLU B  31     -13.502  -4.461 -75.220  1.00 59.95           C  
ATOM    215  OE1 GLU B  31     -13.881  -4.677 -74.047  1.00 56.74           O  
ATOM    216  OE2 GLU B  31     -14.177  -3.801 -76.045  1.00 60.70           O  
ATOM    217  H   GLU B  31     -11.311  -8.014 -76.591  1.00 52.36           H  
ATOM    218  HA  GLU B  31      -9.715  -6.177 -75.372  1.00 57.86           H  
ATOM    219  HB2 GLU B  31     -12.398  -6.873 -74.783  1.00 52.68           H  
ATOM    220  HB3 GLU B  31     -11.554  -5.864 -73.894  1.00 52.68           H  
ATOM    221  HG2 GLU B  31     -11.500  -4.333 -75.632  1.00 66.46           H  
ATOM    222  HG3 GLU B  31     -12.261  -5.355 -76.582  1.00 66.46           H  
ATOM    223  N   PRO B  32      -8.640  -7.817 -73.831  1.00 37.30           N  
ATOM    224  CA  PRO B  32      -8.107  -8.838 -72.910  1.00 44.20           C  
ATOM    225  C   PRO B  32      -8.904  -8.982 -71.618  1.00 34.40           C  
ATOM    226  O   PRO B  32      -9.208 -10.111 -71.184  1.00 43.75           O  
ATOM    227  CB  PRO B  32      -6.693  -8.342 -72.625  1.00 42.36           C  
ATOM    228  CG  PRO B  32      -6.309  -7.571 -73.845  1.00 39.90           C  
ATOM    229  CD  PRO B  32      -7.588  -6.919 -74.335  1.00 36.45           C  
ATOM    230  HA  PRO B  32      -8.060  -9.699 -73.354  1.00 53.05           H  
ATOM    231  HB2 PRO B  32      -6.698  -7.769 -71.843  1.00 50.83           H  
ATOM    232  HB3 PRO B  32      -6.100  -9.098 -72.495  1.00 50.83           H  
ATOM    233  HG2 PRO B  32      -5.651  -6.898 -73.610  1.00 47.88           H  
ATOM    234  HG3 PRO B  32      -5.955  -8.176 -74.515  1.00 47.88           H  
ATOM    235  HD2 PRO B  32      -7.686  -6.034 -73.950  1.00 43.74           H  
ATOM    236  HD3 PRO B  32      -7.603  -6.890 -75.304  1.00 43.74           H  
ATOM    237  N   ARG B  33      -9.283  -7.887 -71.017  1.00 40.40           N  
ATOM    238  CA  ARG B  33     -10.014  -7.951 -69.769  1.00 43.66           C  
ATOM    239  C   ARG B  33     -11.363  -8.579 -69.896  1.00 45.30           C  
ATOM    240  O   ARG B  33     -11.799  -9.269 -69.025  1.00 37.69           O  
ATOM    241  CB  ARG B  33     -10.097  -6.606 -69.123  1.00 50.50           C  
ATOM    242  CG  ARG B  33      -8.777  -6.179 -68.586  1.00 55.17           C  
ATOM    243  CD  ARG B  33      -8.428  -6.945 -67.347  1.00 59.53           C  
ATOM    244  NE  ARG B  33      -7.032  -6.789 -67.067  1.00 59.35           N  
ATOM    245  CZ  ARG B  33      -6.517  -6.650 -65.858  1.00 60.92           C  
ATOM    246  NH1 ARG B  33      -7.285  -6.689 -64.788  1.00 48.86           N  
ATOM    247  NH2 ARG B  33      -5.222  -6.498 -65.739  1.00 48.99           N  
ATOM    248  H   ARG B  33      -9.132  -7.098 -71.304  1.00 48.49           H  
ATOM    249  HA  ARG B  33      -9.507  -8.517 -69.160  1.00 52.39           H  
ATOM    250  HB2 ARG B  33     -10.382  -5.956 -69.774  1.00 60.60           H  
ATOM    251  HB3 ARG B  33     -10.720  -6.648 -68.389  1.00 60.60           H  
ATOM    252  HG2 ARG B  33      -8.095  -6.354 -69.245  1.00 66.20           H  
ATOM    253  HG3 ARG B  33      -8.802  -5.240 -68.372  1.00 66.20           H  
ATOM    254  HD2 ARG B  33      -8.929  -6.595 -66.601  1.00 71.44           H  
ATOM    255  HD3 ARG B  33      -8.614  -7.882 -67.473  1.00 71.44           H  
ATOM    256  HE  ARG B  33      -6.420  -6.985 -67.789  1.00 71.22           H  
ATOM    257 HH11 ARG B  33      -8.131  -6.791 -64.868  1.00 58.63           H  
ATOM    258 HH12 ARG B  33      -6.939  -6.606 -64.011  1.00 58.63           H  
ATOM    259 HH21 ARG B  33      -4.727  -6.479 -66.437  1.00 58.78           H  
ATOM    260 HH22 ARG B  33      -4.870  -6.417 -64.964  1.00 58.78           H  
ATOM    261  N   ALA B  34     -12.037  -8.320 -70.997  1.00 42.79           N  
ATOM    262  CA  ALA B  34     -13.345  -8.952 -71.199  1.00 38.89           C  
ATOM    263  C   ALA B  34     -13.161 -10.456 -71.392  1.00 35.32           C  
ATOM    264  O   ALA B  34     -13.892 -11.274 -70.817  1.00 40.88           O  
ATOM    265  CB  ALA B  34     -14.052  -8.352 -72.404  1.00 45.23           C  
ATOM    266  H   ALA B  34     -11.767  -7.824 -71.646  1.00 51.34           H  
ATOM    267  HA  ALA B  34     -13.898  -8.808 -70.415  1.00 46.67           H  
ATOM    268  HB1 ALA B  34     -14.912  -8.787 -72.513  1.00 54.28           H  
ATOM    269  HB2 ALA B  34     -14.177  -7.402 -72.255  1.00 54.28           H  
ATOM    270  HB3 ALA B  34     -13.506  -8.495 -73.193  1.00 54.28           H  
ATOM    271  N   TYR B  35     -12.179 -10.807 -72.227  1.00 39.74           N  
ATOM    272  CA  TYR B  35     -11.809 -12.197 -72.429  1.00 35.27           C  
ATOM    273  C   TYR B  35     -11.475 -12.877 -71.090  1.00 34.79           C  
ATOM    274  O   TYR B  35     -11.966 -13.967 -70.783  1.00 34.06           O  
ATOM    275  CB  TYR B  35     -10.606 -12.283 -73.331  1.00 34.51           C  
ATOM    276  CG  TYR B  35     -10.163 -13.688 -73.536  1.00 41.30           C  
ATOM    277  CD1 TYR B  35     -10.812 -14.498 -74.442  1.00 42.66           C  
ATOM    278  CD2 TYR B  35      -9.100 -14.218 -72.813  1.00 36.19           C  
ATOM    279  CE1 TYR B  35     -10.437 -15.792 -74.644  1.00 39.89           C  
ATOM    280  CE2 TYR B  35      -8.707 -15.523 -73.003  1.00 35.85           C  
ATOM    281  CZ  TYR B  35      -9.381 -16.307 -73.931  1.00 45.14           C  
ATOM    282  OH  TYR B  35      -9.016 -17.601 -74.161  1.00 35.10           O  
ATOM    283  H   TYR B  35     -11.713 -10.251 -72.689  1.00 47.68           H  
ATOM    284  HA  TYR B  35     -12.544 -12.674 -72.845  1.00 42.33           H  
ATOM    285  HB2 TYR B  35     -10.829 -11.908 -74.197  1.00 41.41           H  
ATOM    286  HB3 TYR B  35      -9.873 -11.790 -72.932  1.00 41.41           H  
ATOM    287  HD1 TYR B  35     -11.526 -14.153 -74.927  1.00 51.19           H  
ATOM    288  HD2 TYR B  35      -8.652 -13.687 -72.194  1.00 43.43           H  
ATOM    289  HE1 TYR B  35     -10.885 -16.319 -75.266  1.00 47.87           H  
ATOM    290  HE2 TYR B  35      -7.991 -15.873 -72.523  1.00 43.02           H  
ATOM    291  HH  TYR B  35      -8.364 -17.807 -73.673  1.00 42.12           H  
ATOM    292  N   LEU B  36     -10.658 -12.226 -70.282  1.00 34.70           N  
ATOM    293  CA  LEU B  36     -10.378 -12.786 -68.938  1.00 35.65           C  
ATOM    294  C   LEU B  36     -11.636 -12.967 -68.099  1.00 40.16           C  
ATOM    295  O   LEU B  36     -11.857 -14.019 -67.478  1.00 37.91           O  
ATOM    296  CB  LEU B  36      -9.386 -11.888 -68.211  1.00 41.14           C  
ATOM    297  CG  LEU B  36      -8.019 -11.930 -68.857  1.00 33.54           C  
ATOM    298  CD1 LEU B  36      -7.183 -10.782 -68.374  1.00 39.51           C  
ATOM    299  CD2 LEU B  36      -7.347 -13.277 -68.571  1.00 37.69           C  
ATOM    300  H   LEU B  36     -10.259 -11.486 -70.463  1.00 41.64           H  
ATOM    301  HA  LEU B  36      -9.965 -13.657 -69.044  1.00 42.78           H  
ATOM    302  HB2 LEU B  36      -9.706 -10.972 -68.236  1.00 49.36           H  
ATOM    303  HB3 LEU B  36      -9.298 -12.187 -67.292  1.00 49.36           H  
ATOM    304  HG  LEU B  36      -8.121 -11.844 -69.818  1.00 40.24           H  
ATOM    305 HD11 LEU B  36      -6.312 -10.826 -68.799  1.00 47.41           H  
ATOM    306 HD12 LEU B  36      -7.624  -9.951 -68.608  1.00 47.41           H  
ATOM    307 HD13 LEU B  36      -7.086 -10.846 -67.411  1.00 47.41           H  
ATOM    308 HD21 LEU B  36      -6.473 -13.289 -68.991  1.00 45.23           H  
ATOM    309 HD22 LEU B  36      -7.255 -13.386 -67.611  1.00 45.23           H  
ATOM    310 HD23 LEU B  36      -7.899 -13.988 -68.934  1.00 45.23           H  
ATOM    311  N   ARG B  37     -12.497 -11.956 -68.102  1.00 44.04           N  
ATOM    312  CA  ARG B  37     -13.739 -12.063 -67.349  1.00 40.71           C  
ATOM    313  C   ARG B  37     -14.612 -13.225 -67.846  1.00 44.21           C  
ATOM    314  O   ARG B  37     -15.180 -13.973 -67.061  1.00 42.70           O  
ATOM    315  CB  ARG B  37     -14.511 -10.747 -67.399  1.00 49.91           C  
ATOM    316  CG  ARG B  37     -15.795 -10.762 -66.592  1.00 57.47           C  
ATOM    317  CD  ARG B  37     -16.404  -9.351 -66.435  1.00 71.23           C  
ATOM    318  NE  ARG B  37     -16.025  -8.415 -67.506  1.00 72.35           N  
ATOM    319  CZ  ARG B  37     -15.053  -7.501 -67.410  1.00 79.04           C  
ATOM    320  NH1 ARG B  37     -14.335  -7.387 -66.289  1.00 82.52           N  
ATOM    321  NH2 ARG B  37     -14.789  -6.695 -68.440  1.00 73.19           N  
ATOM    322  H   ARG B  37     -12.390 -11.214 -68.522  1.00 52.85           H  
ATOM    323  HA  ARG B  37     -13.521 -12.239 -66.420  1.00 48.85           H  
ATOM    324  HB2 ARG B  37     -13.947 -10.041 -67.047  1.00 59.89           H  
ATOM    325  HB3 ARG B  37     -14.742 -10.555 -68.321  1.00 59.89           H  
ATOM    326  HG2 ARG B  37     -16.446 -11.323 -67.042  1.00 68.96           H  
ATOM    327  HG3 ARG B  37     -15.610 -11.110 -65.706  1.00 68.96           H  
ATOM    328  HD2 ARG B  37     -17.371  -9.427 -66.437  1.00 85.48           H  
ATOM    329  HD3 ARG B  37     -16.106  -8.974 -65.593  1.00 85.48           H  
ATOM    330  HE  ARG B  37     -16.460  -8.459 -68.247  1.00 86.82           H  
ATOM    331 HH11 ARG B  37     -14.498  -7.901 -65.620  1.00 99.02           H  
ATOM    332 HH12 ARG B  37     -13.711  -6.797 -66.237  1.00 99.02           H  
ATOM    333 HH21 ARG B  37     -15.245  -6.762 -69.166  1.00 87.83           H  
ATOM    334 HH22 ARG B  37     -14.162  -6.110 -68.377  1.00 87.83           H  
ATOM    335  N   ASN B  38     -14.699 -13.382 -69.155  1.00 40.91           N  
ATOM    336  CA  ASN B  38     -15.585 -14.378 -69.716  1.00 38.51           C  
ATOM    337  C   ASN B  38     -15.123 -15.786 -69.403  1.00 41.09           C  
ATOM    338  O   ASN B  38     -15.949 -16.672 -69.194  1.00 40.83           O  
ATOM    339  CB  ASN B  38     -15.691 -14.202 -71.248  1.00 40.43           C  
ATOM    340  CG  ASN B  38     -16.387 -12.898 -71.635  1.00 43.79           C  
ATOM    341  OD1 ASN B  38     -17.013 -12.264 -70.793  1.00 45.54           O  
ATOM    342  ND2 ASN B  38     -16.284 -12.502 -72.912  1.00 43.32           N  
ATOM    343  H   ASN B  38     -14.259 -12.926 -69.736  1.00 49.09           H  
ATOM    344  HA  ASN B  38     -16.471 -14.262 -69.338  1.00 46.21           H  
ATOM    345  HB2 ASN B  38     -14.799 -14.192 -71.629  1.00 48.52           H  
ATOM    346  HB3 ASN B  38     -16.203 -14.938 -71.618  1.00 48.52           H  
ATOM    347 HD21 ASN B  38     -16.663 -11.774 -73.168  1.00 51.99           H  
ATOM    348 HD22 ASN B  38     -15.840 -12.977 -73.475  1.00 51.99           H  
ATOM    349  N   ASN B  39     -13.806 -15.990 -69.384  1.00 38.47           N  
ATOM    350  CA  ASN B  39     -13.272 -17.335 -69.348  1.00 38.01           C  
ATOM    351  C   ASN B  39     -12.540 -17.703 -68.055  1.00 37.99           C  
ATOM    352  O   ASN B  39     -12.524 -18.874 -67.690  1.00 39.07           O  
ATOM    353  CB  ASN B  39     -12.388 -17.553 -70.563  1.00 38.65           C  
ATOM    354  CG  ASN B  39     -13.185 -17.490 -71.849  1.00 45.14           C  
ATOM    355  OD1 ASN B  39     -13.889 -18.423 -72.171  1.00 44.78           O  
ATOM    356  ND2 ASN B  39     -13.089 -16.390 -72.562  1.00 41.03           N  
ATOM    357  H   ASN B  39     -13.211 -15.369 -69.391  1.00 46.16           H  
ATOM    358  HA  ASN B  39     -14.017 -17.950 -69.430  1.00 45.61           H  
ATOM    359  HB2 ASN B  39     -11.709 -16.861 -70.593  1.00 46.37           H  
ATOM    360  HB3 ASN B  39     -11.974 -18.428 -70.505  1.00 46.37           H  
ATOM    361 HD21 ASN B  39     -13.526 -16.316 -73.299  1.00 49.24           H  
ATOM    362 HD22 ASN B  39     -12.588 -15.745 -72.292  1.00 49.24           H  
ATOM    363  N   TYR B  40     -11.983 -16.718 -67.383  1.00 40.29           N  
ATOM    364  CA  TYR B  40     -11.200 -16.973 -66.207  1.00 39.61           C  
ATOM    365  C   TYR B  40     -11.726 -16.376 -64.870  1.00 45.23           C  
ATOM    366  O   TYR B  40     -11.103 -16.528 -63.866  1.00 49.51           O  
ATOM    367  CB  TYR B  40      -9.758 -16.657 -66.551  1.00 34.62           C  
ATOM    368  CG  TYR B  40      -9.302 -17.544 -67.697  1.00 40.62           C  
ATOM    369  CD1 TYR B  40      -8.992 -18.864 -67.496  1.00 40.29           C  
ATOM    370  CD2 TYR B  40      -9.278 -17.083 -68.983  1.00 39.06           C  
ATOM    371  CE1 TYR B  40      -8.614 -19.674 -68.532  1.00 37.65           C  
ATOM    372  CE2 TYR B  40      -8.898 -17.890 -70.023  1.00 32.02           C  
ATOM    373  CZ  TYR B  40      -8.580 -19.179 -69.796  1.00 34.35           C  
ATOM    374  OH  TYR B  40      -8.220 -19.974 -70.814  1.00 38.59           O  
ATOM    375  H   TYR B  40     -12.043 -15.889 -67.589  1.00 48.35           H  
ATOM    376  HA  TYR B  40     -11.220 -17.937 -66.065  1.00 47.54           H  
ATOM    377  HB2 TYR B  40      -9.691 -15.735 -66.818  1.00 41.54           H  
ATOM    378  HB3 TYR B  40      -9.193 -16.827 -65.790  1.00 41.54           H  
ATOM    379  HD1 TYR B  40      -9.016 -19.211 -66.641  1.00 48.34           H  
ATOM    380  HD2 TYR B  40      -9.497 -16.201 -69.146  1.00 46.87           H  
ATOM    381  HE1 TYR B  40      -8.395 -20.557 -68.374  1.00 45.17           H  
ATOM    382  HE2 TYR B  40      -8.872 -17.555 -70.880  1.00 38.42           H  
ATOM    383  HH  TYR B  40      -8.590 -20.694 -70.743  1.00 46.31           H  
ATOM    384  N   ALA B  41     -12.896 -15.760 -64.870  1.00 45.80           N  
ATOM    385  CA  ALA B  41     -13.590 -15.426 -63.629  1.00 46.29           C  
ATOM    386  C   ALA B  41     -14.799 -16.352 -63.556  1.00 47.00           C  
ATOM    387  O   ALA B  41     -15.155 -16.986 -64.562  1.00 49.44           O  
ATOM    388  CB  ALA B  41     -13.995 -13.983 -63.615  1.00 41.50           C  
ATOM    389  H   ALA B  41     -13.319 -15.532 -65.584  1.00 54.96           H  
ATOM    390  HA  ALA B  41     -13.013 -15.600 -62.869  1.00 55.55           H  
ATOM    391  HB1 ALA B  41     -14.452 -13.791 -62.781  1.00 49.80           H  
ATOM    392  HB2 ALA B  41     -13.201 -13.431 -63.691  1.00 49.80           H  
ATOM    393  HB3 ALA B  41     -14.588 -13.814 -64.364  1.00 49.80           H  
ATOM    394  N   PRO B  42     -15.407 -16.481 -62.373  1.00 57.67           N  
ATOM    395  CA  PRO B  42     -16.595 -17.333 -62.222  1.00 56.23           C  
ATOM    396  C   PRO B  42     -17.722 -16.925 -63.177  1.00 52.07           C  
ATOM    397  O   PRO B  42     -17.803 -15.756 -63.539  1.00 53.99           O  
ATOM    398  CB  PRO B  42     -17.006 -17.120 -60.747  1.00 59.84           C  
ATOM    399  CG  PRO B  42     -16.140 -15.990 -60.244  1.00 64.48           C  
ATOM    400  CD  PRO B  42     -14.909 -16.001 -61.069  1.00 59.75           C  
ATOM    401  HA  PRO B  42     -16.368 -18.266 -62.365  1.00 67.48           H  
ATOM    402  HB2 PRO B  42     -17.944 -16.878 -60.702  1.00 71.81           H  
ATOM    403  HB3 PRO B  42     -16.838 -17.931 -60.242  1.00 71.81           H  
ATOM    404  HG2 PRO B  42     -16.612 -15.149 -60.352  1.00 77.38           H  
ATOM    405  HG3 PRO B  42     -15.923 -16.140 -59.311  1.00 77.38           H  
ATOM    406  HD2 PRO B  42     -14.545 -15.106 -61.151  1.00 71.69           H  
ATOM    407  HD3 PRO B  42     -14.258 -16.621 -60.703  1.00 71.69           H  
ATOM    408  N   PRO B  43     -18.563 -17.880 -63.610  1.00 50.01           N  
ATOM    409  CA  PRO B  43     -18.583 -19.305 -63.254  1.00 47.43           C  
ATOM    410  C   PRO B  43     -17.520 -20.197 -63.935  1.00 46.97           C  
ATOM    411  O   PRO B  43     -17.154 -21.218 -63.355  1.00 46.24           O  
ATOM    412  CB  PRO B  43     -19.984 -19.738 -63.684  1.00 50.07           C  
ATOM    413  CG  PRO B  43     -20.301 -18.841 -64.837  1.00 46.80           C  
ATOM    414  CD  PRO B  43     -19.688 -17.528 -64.501  1.00 53.98           C  
ATOM    415  HA  PRO B  43     -18.505 -19.405 -62.292  1.00 56.91           H  
ATOM    416  HB2 PRO B  43     -19.972 -20.668 -63.962  1.00 60.09           H  
ATOM    417  HB3 PRO B  43     -20.611 -19.602 -62.956  1.00 60.09           H  
ATOM    418  HG2 PRO B  43     -19.911 -19.203 -65.648  1.00 56.16           H  
ATOM    419  HG3 PRO B  43     -21.263 -18.756 -64.928  1.00 56.16           H  
ATOM    420  HD2 PRO B  43     -19.359 -17.094 -65.304  1.00 64.77           H  
ATOM    421  HD3 PRO B  43     -20.326 -16.968 -64.032  1.00 64.77           H  
ATOM    422  N   ARG B  44     -17.048 -19.864 -65.133  1.00 49.15           N  
ATOM    423  CA  ARG B  44     -16.080 -20.758 -65.780  1.00 52.93           C  
ATOM    424  C   ARG B  44     -14.770 -20.808 -65.018  1.00 54.21           C  
ATOM    425  O   ARG B  44     -14.088 -21.835 -65.009  1.00 58.18           O  
ATOM    426  CB  ARG B  44     -15.840 -20.359 -67.221  1.00 51.41           C  
ATOM    427  CG  ARG B  44     -17.070 -20.622 -68.065  1.00 54.23           C  
ATOM    428  CD  ARG B  44     -16.728 -20.660 -69.484  1.00 49.64           C  
ATOM    429  NE  ARG B  44     -17.875 -20.990 -70.306  1.00 46.60           N  
ATOM    430  CZ  ARG B  44     -17.841 -20.984 -71.635  1.00 46.24           C  
ATOM    431  NH1 ARG B  44     -16.706 -20.686 -72.248  1.00 44.50           N  
ATOM    432  NH2 ARG B  44     -18.942 -21.273 -72.350  1.00 43.61           N  
ATOM    433  H   ARG B  44     -17.258 -19.160 -65.580  1.00 58.98           H  
ATOM    434  HA  ARG B  44     -16.448 -21.656 -65.784  1.00 63.51           H  
ATOM    435  HB2 ARG B  44     -15.636 -19.411 -67.263  1.00 61.69           H  
ATOM    436  HB3 ARG B  44     -15.104 -20.879 -67.581  1.00 61.69           H  
ATOM    437  HG2 ARG B  44     -17.452 -21.479 -67.819  1.00 65.08           H  
ATOM    438  HG3 ARG B  44     -17.715 -19.911 -67.925  1.00 65.08           H  
ATOM    439  HD2 ARG B  44     -16.400 -19.789 -69.757  1.00 59.57           H  
ATOM    440  HD3 ARG B  44     -16.046 -21.335 -69.630  1.00 59.57           H  
ATOM    441  HE  ARG B  44     -18.554 -21.353 -69.923  1.00 55.92           H  
ATOM    442 HH11 ARG B  44     -16.006 -20.495 -71.787  1.00 53.41           H  
ATOM    443 HH12 ARG B  44     -16.670 -20.682 -73.107  1.00 53.41           H  
ATOM    444 HH21 ARG B  44     -19.676 -21.472 -71.948  1.00 52.33           H  
ATOM    445 HH22 ARG B  44     -18.908 -21.278 -73.209  1.00 52.33           H  
ATOM    446  N   GLY B  45     -14.448 -19.710 -64.340  1.00 48.47           N  
ATOM    447  CA  GLY B  45     -13.244 -19.647 -63.545  1.00 52.99           C  
ATOM    448  C   GLY B  45     -13.427 -20.145 -62.124  1.00 52.38           C  
ATOM    449  O   GLY B  45     -12.577 -19.876 -61.291  1.00 60.81           O  
ATOM    450  H   GLY B  45     -14.917 -18.989 -64.328  1.00 58.17           H  
ATOM    451  HA2 GLY B  45     -12.555 -20.183 -63.967  1.00 63.59           H  
ATOM    452  HA3 GLY B  45     -12.935 -18.729 -63.507  1.00 63.59           H  
ATOM    453  N   ASP B  46     -14.520 -20.851 -61.831  1.00 48.98           N  
ATOM    454  CA  ASP B  46     -14.726 -21.402 -60.490  1.00 49.41           C  
ATOM    455  C   ASP B  46     -13.920 -22.678 -60.380  1.00 51.84           C  
ATOM    456  O   ASP B  46     -14.177 -23.659 -61.087  1.00 52.01           O  
ATOM    457  CB  ASP B  46     -16.201 -21.674 -60.207  1.00 52.13           C  
ATOM    458  CG  ASP B  46     -16.447 -22.245 -58.795  1.00 66.81           C  
ATOM    459  OD1 ASP B  46     -15.612 -22.036 -57.874  1.00 55.18           O  
ATOM    460  OD2 ASP B  46     -17.495 -22.903 -58.604  1.00 71.46           O  
ATOM    461  H   ASP B  46     -15.153 -21.024 -62.386  1.00 58.78           H  
ATOM    462  HA  ASP B  46     -14.397 -20.773 -59.828  1.00 59.29           H  
ATOM    463  HB2 ASP B  46     -16.696 -20.843 -60.284  1.00 62.55           H  
ATOM    464  HB3 ASP B  46     -16.533 -22.318 -60.852  1.00 62.55           H  
ATOM    465  N   LEU B  47     -12.911 -22.654 -59.518  1.00 40.10           N  
ATOM    466  CA  LEU B  47     -12.062 -23.831 -59.335  1.00 39.23           C  
ATOM    467  C   LEU B  47     -12.520 -24.754 -58.217  1.00 43.03           C  
ATOM    468  O   LEU B  47     -11.972 -25.856 -58.064  1.00 42.96           O  
ATOM    469  CB  LEU B  47     -10.604 -23.393 -59.133  1.00 46.40           C  
ATOM    470  CG  LEU B  47     -10.138 -22.474 -60.264  1.00 40.88           C  
ATOM    471  CD1 LEU B  47      -8.730 -21.970 -60.070  1.00 45.60           C  
ATOM    472  CD2 LEU B  47     -10.251 -23.182 -61.636  1.00 47.98           C  
ATOM    473  H   LEU B  47     -12.696 -21.978 -59.031  1.00 48.13           H  
ATOM    474  HA  LEU B  47     -12.090 -24.348 -60.155  1.00 47.07           H  
ATOM    475  HB2 LEU B  47     -10.528 -22.909 -58.296  1.00 55.68           H  
ATOM    476  HB3 LEU B  47     -10.032 -24.176 -59.122  1.00 55.68           H  
ATOM    477  HG  LEU B  47     -10.721 -21.699 -60.288  1.00 49.05           H  
ATOM    478 HD11 LEU B  47      -8.495 -21.396 -60.816  1.00 54.72           H  
ATOM    479 HD12 LEU B  47      -8.685 -21.470 -59.240  1.00 54.72           H  
ATOM    480 HD13 LEU B  47      -8.126 -22.728 -60.033  1.00 54.72           H  
ATOM    481 HD21 LEU B  47      -9.949 -22.575 -62.330  1.00 57.58           H  
ATOM    482 HD22 LEU B  47      -9.697 -23.978 -61.627  1.00 57.58           H  
ATOM    483 HD23 LEU B  47     -11.178 -23.426 -61.789  1.00 57.58           H  
ATOM    484  N   CYS B  48     -13.515 -24.332 -57.431  1.00 38.42           N  
ATOM    485  CA  CYS B  48     -14.030 -25.183 -56.348  1.00 40.95           C  
ATOM    486  C   CYS B  48     -14.800 -26.404 -56.827  1.00 51.20           C  
ATOM    487  O   CYS B  48     -14.791 -27.439 -56.168  1.00 54.30           O  
ATOM    488  CB  CYS B  48     -14.907 -24.373 -55.404  1.00 45.97           C  
ATOM    489  SG  CYS B  48     -13.921 -23.255 -54.442  1.00 52.60           S  
ATOM    490  H   CYS B  48     -13.905 -23.568 -57.500  1.00 46.10           H  
ATOM    491  HA  CYS B  48     -13.274 -25.505 -55.832  1.00 49.14           H  
ATOM    492  HB2 CYS B  48     -15.544 -23.854 -55.921  1.00 55.16           H  
ATOM    493  HB3 CYS B  48     -15.371 -24.973 -54.799  1.00 55.16           H  
ATOM    494  HG  CYS B  48     -14.639 -22.632 -53.710  1.00 63.12           H  
ATOM    495  N   ASN B  49     -15.457 -26.298 -57.977  1.00 47.84           N  
ATOM    496  CA  ASN B  49     -16.189 -27.445 -58.497  1.00 50.12           C  
ATOM    497  C   ASN B  49     -15.255 -28.356 -59.299  1.00 48.79           C  
ATOM    498  O   ASN B  49     -14.809 -27.969 -60.372  1.00 42.00           O  
ATOM    499  CB  ASN B  49     -17.334 -26.985 -59.388  1.00 58.76           C  
ATOM    500  CG  ASN B  49     -18.007 -28.148 -60.096  1.00 68.11           C  
ATOM    501  OD1 ASN B  49     -18.034 -29.275 -59.574  1.00 68.88           O  
ATOM    502  ND2 ASN B  49     -18.529 -27.894 -61.294  1.00 67.61           N  
ATOM    503  H   ASN B  49     -15.496 -25.590 -58.465  1.00 57.40           H  
ATOM    504  HA  ASN B  49     -16.558 -27.955 -57.760  1.00 60.14           H  
ATOM    505  HB2 ASN B  49     -18.000 -26.535 -58.845  1.00 70.52           H  
ATOM    506  HB3 ASN B  49     -16.989 -26.380 -60.063  1.00 70.52           H  
ATOM    507 HD21 ASN B  49     -18.921 -28.521 -61.734  1.00 81.13           H  
ATOM    508 HD22 ASN B  49     -18.474 -27.104 -61.628  1.00 81.13           H  
ATOM    509  N   PRO B  50     -14.954 -29.561 -58.791  1.00 48.68           N  
ATOM    510  CA  PRO B  50     -14.032 -30.441 -59.520  1.00 51.64           C  
ATOM    511  C   PRO B  50     -14.534 -30.834 -60.923  1.00 51.99           C  
ATOM    512  O   PRO B  50     -13.741 -31.290 -61.744  1.00 48.19           O  
ATOM    513  CB  PRO B  50     -13.971 -31.698 -58.652  1.00 52.01           C  
ATOM    514  CG  PRO B  50     -14.656 -31.374 -57.400  1.00 51.16           C  
ATOM    515  CD  PRO B  50     -15.578 -30.250 -57.650  1.00 54.80           C  
ATOM    516  HA  PRO B  50     -13.150 -30.042 -59.584  1.00 61.97           H  
ATOM    517  HB2 PRO B  50     -14.423 -32.426 -59.107  1.00 62.41           H  
ATOM    518  HB3 PRO B  50     -13.045 -31.928 -58.481  1.00 62.41           H  
ATOM    519  HG2 PRO B  50     -15.153 -32.152 -57.100  1.00 61.39           H  
ATOM    520  HG3 PRO B  50     -13.998 -31.123 -56.734  1.00 61.39           H  
ATOM    521  HD2 PRO B  50     -16.457 -30.580 -57.892  1.00 65.76           H  
ATOM    522  HD3 PRO B  50     -15.616 -29.664 -56.879  1.00 65.76           H  
ATOM    523  N   ASN B  51     -15.827 -30.660 -61.172  1.00 44.39           N  
ATOM    524  CA  ASN B  51     -16.428 -31.019 -62.441  1.00 46.22           C  
ATOM    525  C   ASN B  51     -16.405 -29.868 -63.444  1.00 48.06           C  
ATOM    526  O   ASN B  51     -16.855 -30.027 -64.574  1.00 43.54           O  
ATOM    527  CB  ASN B  51     -17.864 -31.488 -62.191  1.00 56.73           C  
ATOM    528  CG  ASN B  51     -17.913 -32.715 -61.287  1.00 64.82           C  
ATOM    529  OD1 ASN B  51     -17.267 -33.732 -61.578  1.00 65.14           O  
ATOM    530  ND2 ASN B  51     -18.638 -32.613 -60.163  1.00 63.83           N  
ATOM    531  H   ASN B  51     -16.384 -30.327 -60.608  1.00 53.27           H  
ATOM    532  HA  ASN B  51     -15.934 -31.760 -62.825  1.00 55.47           H  
ATOM    533  HB2 ASN B  51     -18.362 -30.775 -61.761  1.00 68.08           H  
ATOM    534  HB3 ASN B  51     -18.276 -31.720 -63.039  1.00 68.08           H  
ATOM    535 HD21 ASN B  51     -18.693 -33.281 -59.624  1.00 76.60           H  
ATOM    536 HD22 ASN B  51     -19.047 -31.879 -59.981  1.00 76.60           H  
ATOM    537  N   GLY B  52     -15.854 -28.728 -63.033  1.00 39.53           N  
ATOM    538  CA  GLY B  52     -15.745 -27.570 -63.895  1.00 43.94           C  
ATOM    539  C   GLY B  52     -14.616 -27.667 -64.909  1.00 40.14           C  
ATOM    540  O   GLY B  52     -13.776 -28.567 -64.860  1.00 36.76           O  
ATOM    541  H   GLY B  52     -15.533 -28.605 -62.245  1.00 47.43           H  
ATOM    542  HA2 GLY B  52     -16.578 -27.452 -64.379  1.00 52.72           H  
ATOM    543  HA3 GLY B  52     -15.596 -26.780 -63.351  1.00 52.72           H  
ATOM    544  N   VAL B  53     -14.587 -26.725 -65.841  1.00 40.77           N  
ATOM    545  CA  VAL B  53     -13.624 -26.786 -66.923  1.00 37.64           C  
ATOM    546  C   VAL B  53     -12.220 -26.326 -66.514  1.00 36.51           C  
ATOM    547  O   VAL B  53     -11.222 -26.802 -67.052  1.00 33.96           O  
ATOM    548  CB  VAL B  53     -14.117 -25.991 -68.162  1.00 39.26           C  
ATOM    549  CG1 VAL B  53     -14.235 -24.516 -67.879  1.00 40.88           C  
ATOM    550  CG2 VAL B  53     -13.198 -26.245 -69.329  1.00 35.10           C  
ATOM    551  H   VAL B  53     -15.111 -26.044 -65.867  1.00 48.92           H  
ATOM    552  HA  VAL B  53     -13.546 -27.713 -67.197  1.00 45.17           H  
ATOM    553  HB  VAL B  53     -14.998 -26.315 -68.406  1.00 47.11           H  
ATOM    554 HG11 VAL B  53     -14.545 -24.065 -68.680  1.00 49.06           H  
ATOM    555 HG12 VAL B  53     -14.869 -24.383 -67.157  1.00 49.06           H  
ATOM    556 HG13 VAL B  53     -13.364 -24.174 -67.622  1.00 49.06           H  
ATOM    557 HG21 VAL B  53     -13.516 -25.744 -70.096  1.00 42.12           H  
ATOM    558 HG22 VAL B  53     -12.302 -25.956 -69.093  1.00 42.12           H  
ATOM    559 HG23 VAL B  53     -13.198 -27.194 -69.530  1.00 42.12           H  
ATOM    560  N   GLY B  54     -12.133 -25.399 -65.572  1.00 35.58           N  
ATOM    561  CA  GLY B  54     -10.835 -24.946 -65.103  1.00 35.45           C  
ATOM    562  C   GLY B  54     -10.043 -26.068 -64.456  1.00 29.46           C  
ATOM    563  O   GLY B  54      -8.908 -26.321 -64.832  1.00 35.30           O  
ATOM    564  H   GLY B  54     -12.804 -25.019 -65.192  1.00 42.70           H  
ATOM    565  HA2 GLY B  54     -10.323 -24.598 -65.850  1.00 42.54           H  
ATOM    566  HA3 GLY B  54     -10.954 -24.236 -64.453  1.00 42.54           H  
ATOM    567  N   PRO B  55     -10.654 -26.759 -63.491  1.00 32.92           N  
ATOM    568  CA  PRO B  55     -10.012 -27.912 -62.856  1.00 38.46           C  
ATOM    569  C   PRO B  55      -9.681 -29.021 -63.841  1.00 39.56           C  
ATOM    570  O   PRO B  55      -8.620 -29.614 -63.737  1.00 30.96           O  
ATOM    571  CB  PRO B  55     -11.044 -28.361 -61.827  1.00 36.27           C  
ATOM    572  CG  PRO B  55     -11.726 -27.106 -61.451  1.00 40.33           C  
ATOM    573  CD  PRO B  55     -11.860 -26.345 -62.759  1.00 34.64           C  
ATOM    574  HA  PRO B  55      -9.202 -27.637 -62.398  1.00 46.15           H  
ATOM    575  HB2 PRO B  55     -11.666 -28.986 -62.232  1.00 43.53           H  
ATOM    576  HB3 PRO B  55     -10.599 -28.757 -61.062  1.00 43.53           H  
ATOM    577  HG2 PRO B  55     -12.598 -27.305 -61.077  1.00 48.40           H  
ATOM    578  HG3 PRO B  55     -11.181 -26.613 -60.818  1.00 48.40           H  
ATOM    579  HD2 PRO B  55     -12.659 -26.621 -63.234  1.00 41.57           H  
ATOM    580  HD3 PRO B  55     -11.849 -25.388 -62.599  1.00 41.57           H  
ATOM    581  N   TRP B  56     -10.561 -29.310 -64.797  1.00 32.52           N  
ATOM    582  CA  TRP B  56     -10.213 -30.298 -65.816  1.00 32.24           C  
ATOM    583  C   TRP B  56      -8.956 -29.900 -66.609  1.00 28.34           C  
ATOM    584  O   TRP B  56      -8.067 -30.707 -66.802  1.00 33.08           O  
ATOM    585  CB  TRP B  56     -11.404 -30.492 -66.754  1.00 39.88           C  
ATOM    586  CG  TRP B  56     -11.237 -31.552 -67.763  1.00 34.45           C  
ATOM    587  CD1 TRP B  56     -11.554 -32.878 -67.625  1.00 39.16           C  
ATOM    588  CD2 TRP B  56     -10.731 -31.394 -69.084  1.00 31.04           C  
ATOM    589  NE1 TRP B  56     -11.292 -33.538 -68.789  1.00 39.58           N  
ATOM    590  CE2 TRP B  56     -10.777 -32.653 -69.701  1.00 35.58           C  
ATOM    591  CE3 TRP B  56     -10.275 -30.306 -69.818  1.00 32.60           C  
ATOM    592  CZ2 TRP B  56     -10.372 -32.848 -71.022  1.00 30.65           C  
ATOM    593  CZ3 TRP B  56      -9.870 -30.506 -71.122  1.00 35.15           C  
ATOM    594  CH2 TRP B  56      -9.931 -31.767 -71.709  1.00 31.41           C  
ATOM    595  H   TRP B  56     -11.343 -28.961 -64.878  1.00 39.02           H  
ATOM    596  HA  TRP B  56     -10.034 -31.147 -65.382  1.00 38.69           H  
ATOM    597  HB2 TRP B  56     -12.184 -30.715 -66.222  1.00 47.85           H  
ATOM    598  HB3 TRP B  56     -11.562 -29.660 -67.228  1.00 47.85           H  
ATOM    599  HD1 TRP B  56     -11.903 -33.268 -66.856  1.00 47.00           H  
ATOM    600  HE1 TRP B  56     -11.406 -34.380 -68.921  1.00 47.50           H  
ATOM    601  HE3 TRP B  56     -10.247 -29.457 -69.438  1.00 39.12           H  
ATOM    602  HZ2 TRP B  56     -10.402 -33.690 -71.415  1.00 36.78           H  
ATOM    603  HZ3 TRP B  56      -9.554 -29.786 -71.618  1.00 42.18           H  
ATOM    604  HH2 TRP B  56      -9.635 -31.874 -72.584  1.00 37.69           H  
ATOM    605  N   LYS B  57      -8.867 -28.659 -67.074  1.00 33.77           N  
ATOM    606  CA  LYS B  57      -7.679 -28.236 -67.805  1.00 38.85           C  
ATOM    607  C   LYS B  57      -6.396 -28.362 -66.971  1.00 39.09           C  
ATOM    608  O   LYS B  57      -5.376 -28.839 -67.457  1.00 31.49           O  
ATOM    609  CB  LYS B  57      -7.809 -26.800 -68.225  1.00 34.33           C  
ATOM    610  CG  LYS B  57      -8.834 -26.561 -69.302  1.00 41.35           C  
ATOM    611  CD  LYS B  57      -8.639 -25.197 -69.897  1.00 38.83           C  
ATOM    612  CE  LYS B  57      -9.230 -24.129 -69.088  1.00 37.67           C  
ATOM    613  NZ  LYS B  57      -9.106 -22.831 -69.776  1.00 50.27           N  
ATOM    614  H   LYS B  57      -9.469 -28.052 -66.982  1.00 40.53           H  
ATOM    615  HA  LYS B  57      -7.580 -28.781 -68.601  1.00 46.62           H  
ATOM    616  HB2 LYS B  57      -8.064 -26.271 -67.453  1.00 41.20           H  
ATOM    617  HB3 LYS B  57      -6.952 -26.495 -68.562  1.00 41.20           H  
ATOM    618  HG2 LYS B  57      -8.729 -27.223 -70.003  1.00 49.62           H  
ATOM    619  HG3 LYS B  57      -9.724 -26.608 -68.919  1.00 49.62           H  
ATOM    620  HD2 LYS B  57      -7.688 -25.021 -69.976  1.00 46.60           H  
ATOM    621  HD3 LYS B  57      -9.054 -25.174 -70.773  1.00 46.60           H  
ATOM    622  HE2 LYS B  57     -10.172 -24.314 -68.948  1.00 45.21           H  
ATOM    623  HE3 LYS B  57      -8.765 -24.072 -68.239  1.00 45.21           H  
ATOM    624  HZ1 LYS B  57      -9.468 -22.188 -69.278  1.00 60.32           H  
ATOM    625  HZ2 LYS B  57      -8.248 -22.641 -69.915  1.00 60.32           H  
ATOM    626  HZ3 LYS B  57      -9.527 -22.861 -70.560  1.00 60.32           H  
ATOM    627  N   LEU B  58      -6.451 -27.880 -65.729  1.00 32.65           N  
ATOM    628  CA  LEU B  58      -5.292 -27.942 -64.843  1.00 28.83           C  
ATOM    629  C   LEU B  58      -4.848 -29.395 -64.563  1.00 32.49           C  
ATOM    630  O   LEU B  58      -3.675 -29.692 -64.504  1.00 39.91           O  
ATOM    631  CB  LEU B  58      -5.628 -27.209 -63.542  1.00 29.04           C  
ATOM    632  CG  LEU B  58      -5.792 -25.707 -63.647  1.00 32.05           C  
ATOM    633  CD1 LEU B  58      -6.102 -25.131 -62.281  1.00 37.74           C  
ATOM    634  CD2 LEU B  58      -4.563 -25.054 -64.225  1.00 37.54           C  
ATOM    635  H   LEU B  58      -7.145 -27.514 -65.377  1.00 39.18           H  
ATOM    636  HA  LEU B  58      -4.550 -27.480 -65.264  1.00 34.60           H  
ATOM    637  HB2 LEU B  58      -6.461 -27.567 -63.196  1.00 34.85           H  
ATOM    638  HB3 LEU B  58      -4.916 -27.377 -62.904  1.00 34.85           H  
ATOM    639  HG  LEU B  58      -6.540 -25.511 -64.232  1.00 38.47           H  
ATOM    640 HD11 LEU B  58      -6.205 -24.170 -62.360  1.00 45.29           H  
ATOM    641 HD12 LEU B  58      -6.924 -25.526 -61.951  1.00 45.29           H  
ATOM    642 HD13 LEU B  58      -5.370 -25.337 -61.678  1.00 45.29           H  
ATOM    643 HD21 LEU B  58      -4.709 -24.096 -64.275  1.00 45.05           H  
ATOM    644 HD22 LEU B  58      -3.805 -25.243 -63.651  1.00 45.05           H  
ATOM    645 HD23 LEU B  58      -4.404 -25.411 -65.113  1.00 45.05           H  
ATOM    646  N   ARG B  59      -5.822 -30.283 -64.417  1.00 35.60           N  
ATOM    647  CA AARG B  59      -5.580 -31.704 -64.192  0.04 34.32           C  
ATOM    648  CA BARG B  59      -5.586 -31.707 -64.216  0.96 33.99           C  
ATOM    649  C  AARG B  59      -4.919 -32.397 -65.395  0.04 35.37           C  
ATOM    650  C  BARG B  59      -4.922 -32.400 -65.384  0.96 35.43           C  
ATOM    651  O  AARG B  59      -4.023 -33.221 -65.212  0.04 33.35           O  
ATOM    652  O  BARG B  59      -4.022 -33.210 -65.183  0.96 33.05           O  
ATOM    653  CB  ARG B  59      -6.912 -32.372 -63.846  1.00 40.16           C  
ATOM    654  CG  ARG B  59      -6.837 -33.707 -63.195  1.00 55.44           C  
ATOM    655  CD  ARG B  59      -8.100 -33.906 -62.302  1.00 56.29           C  
ATOM    656  NE  ARG B  59      -9.349 -33.855 -63.078  1.00 59.71           N  
ATOM    657  CZ  ARG B  59     -10.387 -33.035 -62.855  1.00 55.00           C  
ATOM    658  NH1 ARG B  59     -10.387 -32.150 -61.862  1.00 53.84           N  
ATOM    659  NH2 ARG B  59     -11.453 -33.107 -63.647  1.00 48.41           N  
ATOM    660  H  AARG B  59      -6.658 -30.081 -64.446  0.04 42.72           H  
ATOM    661  H  BARG B  59      -6.657 -30.077 -64.431  0.96 42.72           H  
ATOM    662  HA AARG B  59      -4.990 -31.805 -63.429  0.04 41.19           H  
ATOM    663  HA BARG B  59      -4.995 -31.808 -63.454  0.96 40.79           H  
ATOM    664  HB2AARG B  59      -7.398 -31.786 -63.245  0.04 48.19           H  
ATOM    665  HB2BARG B  59      -7.385 -31.783 -63.238  0.96 48.19           H  
ATOM    666  HB3AARG B  59      -7.419 -32.480 -64.666  0.04 48.19           H  
ATOM    667  HB3BARG B  59      -7.433 -32.478 -64.658  0.96 48.19           H  
ATOM    668  HG2 ARG B  59      -6.821 -34.402 -63.872  1.00 66.53           H  
ATOM    669  HG3 ARG B  59      -6.047 -33.755 -62.634  1.00 66.53           H  
ATOM    670  HD2 ARG B  59      -8.050 -34.773 -61.869  1.00 67.55           H  
ATOM    671  HD3 ARG B  59      -8.131 -33.202 -61.635  1.00 67.55           H  
ATOM    672  HE  ARG B  59      -9.420 -34.403 -63.737  1.00 71.65           H  
ATOM    673 HH11 ARG B  59      -9.707 -32.089 -61.340  1.00 64.61           H  
ATOM    674 HH12 ARG B  59     -11.067 -31.637 -61.743  1.00 64.61           H  
ATOM    675 HH21 ARG B  59     -11.471 -33.673 -64.294  1.00 58.09           H  
ATOM    676 HH22 ARG B  59     -12.125 -32.586 -63.513  1.00 58.09           H  
ATOM    677  N   CYS B  60      -5.355 -32.072 -66.614  1.00 35.77           N  
ATOM    678  CA  CYS B  60      -4.755 -32.627 -67.811  1.00 33.23           C  
ATOM    679  C   CYS B  60      -3.297 -32.256 -67.859  1.00 30.50           C  
ATOM    680  O   CYS B  60      -2.440 -33.062 -68.169  1.00 35.42           O  
ATOM    681  CB  CYS B  60      -5.454 -32.091 -69.078  1.00 34.37           C  
ATOM    682  SG  CYS B  60      -7.067 -32.831 -69.323  1.00 37.01           S  
ATOM    683  H  ACYS B  60      -6.003 -31.527 -66.767  0.04 42.92           H  
ATOM    684  H  BCYS B  60      -6.001 -31.525 -66.769  0.96 42.92           H  
ATOM    685  HA  CYS B  60      -4.831 -33.594 -67.798  1.00 39.87           H  
ATOM    686  HB2 CYS B  60      -5.572 -31.132 -68.994  1.00 41.25           H  
ATOM    687  HB3 CYS B  60      -4.907 -32.294 -69.853  1.00 41.25           H  
ATOM    688  HG  CYS B  60      -7.760 -32.583 -68.375  1.00 44.41           H  
ATOM    689  N  ALEU B  61      -3.022 -31.000 -67.561  0.03 31.97           N  
ATOM    690  N  BLEU B  61      -3.021 -31.010 -67.548  0.97 31.89           N  
ATOM    691  CA ALEU B  61      -1.669 -30.510 -67.656  0.03 29.42           C  
ATOM    692  CA BLEU B  61      -1.682 -30.501 -67.641  0.97 29.00           C  
ATOM    693  C   LEU B  61      -0.809 -31.089 -66.532  1.00 35.58           C  
ATOM    694  O   LEU B  61       0.277 -31.599 -66.797  1.00 37.80           O  
ATOM    695  CB  LEU B  61      -1.671 -28.994 -67.641  1.00 31.91           C  
ATOM    696  CG  LEU B  61      -2.215 -28.288 -68.889  1.00 28.72           C  
ATOM    697  CD1 LEU B  61      -2.513 -26.844 -68.556  1.00 31.53           C  
ATOM    698  CD2 LEU B  61      -1.241 -28.368 -70.057  1.00 32.58           C  
ATOM    699  H  ALEU B  61      -3.599 -30.416 -67.304  0.03 38.36           H  
ATOM    700  H  BLEU B  61      -3.600 -30.435 -67.277  0.97 38.27           H  
ATOM    701  HA ALEU B  61      -1.289 -30.799 -68.501  0.03 35.31           H  
ATOM    702  HA BLEU B  61      -1.306 -30.791 -68.487  0.97 34.80           H  
ATOM    703  HB2ALEU B  61      -2.210 -28.701 -66.889  0.03 38.29           H  
ATOM    704  HB2BLEU B  61      -2.202 -28.690 -66.888  0.97 38.29           H  
ATOM    705  HB3ALEU B  61      -0.758 -28.692 -67.516  0.03 38.29           H  
ATOM    706  HB3BLEU B  61      -0.754 -28.700 -67.524  0.97 38.29           H  
ATOM    707  HG  LEU B  61      -3.044 -28.712 -69.158  1.00 34.47           H  
ATOM    708 HD11 LEU B  61      -2.857 -26.402 -69.348  1.00 37.84           H  
ATOM    709 HD12 LEU B  61      -3.175 -26.814 -67.847  1.00 37.84           H  
ATOM    710 HD13 LEU B  61      -1.695 -26.412 -68.264  1.00 37.84           H  
ATOM    711 HD21 LEU B  61      -1.626 -27.909 -70.820  1.00 39.10           H  
ATOM    712 HD22 LEU B  61      -0.407 -27.944 -69.802  1.00 39.10           H  
ATOM    713 HD23 LEU B  61      -1.086 -29.300 -70.274  1.00 39.10           H  
ATOM    714  N   ALA B  62      -1.314 -31.058 -65.299  1.00 33.41           N  
ATOM    715  CA  ALA B  62      -0.551 -31.582 -64.149  1.00 37.28           C  
ATOM    716  C   ALA B  62      -0.279 -33.077 -64.298  1.00 38.30           C  
ATOM    717  O   ALA B  62       0.842 -33.536 -64.070  1.00 37.70           O  
ATOM    718  CB  ALA B  62      -1.270 -31.305 -62.865  1.00 36.10           C  
ATOM    719  H   ALA B  62      -2.088 -30.743 -65.096  1.00 40.09           H  
ATOM    720  HA  ALA B  62       0.305 -31.129 -64.111  1.00 44.74           H  
ATOM    721  HB1 ALA B  62      -0.748 -31.660 -62.129  1.00 43.32           H  
ATOM    722  HB2 ALA B  62      -1.377 -30.347 -62.765  1.00 43.32           H  
ATOM    723  HB3 ALA B  62      -2.139 -31.735 -62.892  1.00 43.32           H  
ATOM    724  N   GLN B  63      -1.282 -33.833 -64.731  1.00 38.30           N  
ATOM    725  CA  GLN B  63      -1.111 -35.274 -64.908  1.00 36.42           C  
ATOM    726  C   GLN B  63      -0.121 -35.581 -66.001  1.00 37.15           C  
ATOM    727  O   GLN B  63       0.625 -36.567 -65.906  1.00 44.55           O  
ATOM    728  CB  GLN B  63      -2.445 -35.994 -65.204  1.00 36.73           C  
ATOM    729  CG  GLN B  63      -3.405 -36.022 -64.061  1.00 39.22           C  
ATOM    730  CD  GLN B  63      -4.742 -36.620 -64.449  1.00 46.27           C  
ATOM    731  OE1 GLN B  63      -4.940 -37.071 -65.583  1.00 50.95           O  
ATOM    732  NE2 GLN B  63      -5.674 -36.620 -63.512  1.00 56.04           N  
ATOM    733  H   GLN B  63      -2.066 -33.540 -64.929  1.00 45.95           H  
ATOM    734  HA  GLN B  63      -0.757 -35.643 -64.084  1.00 43.71           H  
ATOM    735  HB2 GLN B  63      -2.882 -35.544 -65.943  1.00 44.07           H  
ATOM    736  HB3 GLN B  63      -2.253 -36.913 -65.448  1.00 44.07           H  
ATOM    737  HG2 GLN B  63      -3.031 -36.559 -63.345  1.00 47.07           H  
ATOM    738  HG3 GLN B  63      -3.559 -35.115 -63.753  1.00 47.07           H  
ATOM    739 HE21 GLN B  63      -5.503 -36.293 -62.735  1.00 67.24           H  
ATOM    740 HE22 GLN B  63      -6.452 -36.948 -63.679  1.00 67.24           H  
ATOM    741  N   THR B  64      -0.094 -34.764 -67.057  1.00 35.25           N  
ATOM    742  CA  THR B  64       0.806 -35.041 -68.158  1.00 37.29           C  
ATOM    743  C   THR B  64       2.242 -34.778 -67.691  1.00 40.02           C  
ATOM    744  O   THR B  64       3.146 -35.574 -67.922  1.00 39.16           O  
ATOM    745  CB  THR B  64       0.441 -34.200 -69.402  1.00 34.16           C  
ATOM    746  OG1 THR B  64      -0.865 -34.586 -69.851  1.00 36.16           O  
ATOM    747  CG2 THR B  64       1.424 -34.400 -70.544  1.00 38.85           C  
ATOM    748  H   THR B  64      -0.579 -34.060 -67.153  1.00 42.30           H  
ATOM    749  HA  THR B  64       0.735 -35.978 -68.397  1.00 44.75           H  
ATOM    750  HB  THR B  64       0.434 -33.260 -69.165  1.00 40.99           H  
ATOM    751  HG1 THR B  64      -1.429 -34.450 -69.243  1.00 43.40           H  
ATOM    752 HG21 THR B  64       1.162 -33.857 -71.305  1.00 46.62           H  
ATOM    753 HG22 THR B  64       2.315 -34.139 -70.263  1.00 46.62           H  
ATOM    754 HG23 THR B  64       1.437 -35.332 -70.811  1.00 46.62           H  
ATOM    755  N   PHE B  65       2.443 -33.683 -66.980  1.00 32.98           N  
ATOM    756  CA  PHE B  65       3.786 -33.344 -66.540  1.00 38.91           C  
ATOM    757  C   PHE B  65       4.251 -34.285 -65.434  1.00 39.42           C  
ATOM    758  O   PHE B  65       5.436 -34.527 -65.299  1.00 39.69           O  
ATOM    759  CB  PHE B  65       3.871 -31.875 -66.123  1.00 35.54           C  
ATOM    760  CG  PHE B  65       3.955 -30.948 -67.292  1.00 39.41           C  
ATOM    761  CD1 PHE B  65       5.072 -30.941 -68.097  1.00 38.45           C  
ATOM    762  CD2 PHE B  65       2.926 -30.088 -67.598  1.00 36.75           C  
ATOM    763  CE1 PHE B  65       5.148 -30.115 -69.191  1.00 37.39           C  
ATOM    764  CE2 PHE B  65       3.018 -29.250 -68.705  1.00 34.38           C  
ATOM    765  CZ  PHE B  65       4.130 -29.262 -69.474  1.00 41.60           C  
ATOM    766  H   PHE B  65       1.832 -33.127 -66.742  1.00 39.57           H  
ATOM    767  HA  PHE B  65       4.390 -33.463 -67.290  1.00 46.69           H  
ATOM    768  HB2 PHE B  65       3.078 -31.644 -65.613  1.00 42.65           H  
ATOM    769  HB3 PHE B  65       4.664 -31.745 -65.579  1.00 42.65           H  
ATOM    770  HD1 PHE B  65       5.775 -31.521 -67.910  1.00 46.14           H  
ATOM    771  HD2 PHE B  65       2.160 -30.076 -67.071  1.00 44.10           H  
ATOM    772  HE1 PHE B  65       5.912 -30.118 -69.722  1.00 44.86           H  
ATOM    773  HE2 PHE B  65       2.322 -28.667 -68.906  1.00 41.26           H  
ATOM    774  HZ  PHE B  65       4.189 -28.699 -70.212  1.00 49.92           H  
ATOM    775  N   ALA B  66       3.303 -34.842 -64.685  1.00 38.85           N  
ATOM    776  CA  ALA B  66       3.639 -35.759 -63.598  1.00 45.23           C  
ATOM    777  C   ALA B  66       4.235 -37.071 -64.113  1.00 50.84           C  
ATOM    778  O   ALA B  66       4.927 -37.755 -63.380  1.00 46.40           O  
ATOM    779  CB  ALA B  66       2.418 -36.021 -62.710  1.00 37.98           C  
ATOM    780  H   ALA B  66       2.460 -34.707 -64.784  1.00 46.62           H  
ATOM    781  HA  ALA B  66       4.313 -35.336 -63.043  1.00 54.27           H  
ATOM    782  HB1 ALA B  66       2.670 -36.631 -61.999  1.00 45.58           H  
ATOM    783  HB2 ALA B  66       2.116 -35.180 -62.333  1.00 45.58           H  
ATOM    784  HB3 ALA B  66       1.714 -36.414 -63.250  1.00 45.58           H  
ATOM    785  N   THR B  67       3.988 -37.428 -65.371  1.00 41.99           N  
ATOM    786  CA  THR B  67       4.607 -38.635 -65.919  1.00 48.26           C  
ATOM    787  C   THR B  67       6.137 -38.543 -66.000  1.00 48.19           C  
ATOM    788  O   THR B  67       6.785 -39.569 -66.174  1.00 50.65           O  
ATOM    789  CB  THR B  67       4.109 -38.983 -67.351  1.00 43.56           C  
ATOM    790  OG1 THR B  67       4.602 -38.013 -68.292  1.00 42.63           O  
ATOM    791  CG2 THR B  67       2.591 -39.034 -67.421  1.00 52.46           C  
ATOM    792  H   THR B  67       3.478 -37.002 -65.918  1.00 50.38           H  
ATOM    793  HA  THR B  67       4.388 -39.383 -65.342  1.00 57.92           H  
ATOM    794  HB  THR B  67       4.447 -39.858 -67.596  1.00 52.27           H  
ATOM    795  HG1 THR B  67       4.326 -37.247 -68.086  1.00 51.15           H  
ATOM    796 HG21 THR B  67       2.308 -39.252 -68.323  1.00 62.95           H  
ATOM    797 HG22 THR B  67       2.253 -39.709 -66.813  1.00 62.95           H  
ATOM    798 HG23 THR B  67       2.219 -38.173 -67.174  1.00 62.95           H  
ATOM    799  N   GLY B  68       6.697 -37.329 -65.904  1.00 47.62           N  
ATOM    800  CA  GLY B  68       8.121 -37.081 -66.137  1.00 47.55           C  
ATOM    801  C   GLY B  68       8.566 -37.192 -67.609  1.00 55.55           C  
ATOM    802  O   GLY B  68       9.713 -36.908 -67.957  1.00 55.23           O  
ATOM    803  H   GLY B  68       6.258 -36.619 -65.699  1.00 57.14           H  
ATOM    804  HA2 GLY B  68       8.340 -36.189 -65.825  1.00 57.06           H  
ATOM    805  HA3 GLY B  68       8.640 -37.716 -65.619  1.00 57.06           H  
ATOM    806  N   GLU B  69       7.655 -37.572 -68.491  1.00 50.87           N  
ATOM    807  CA  GLU B  69       8.019 -37.804 -69.879  1.00 50.81           C  
ATOM    808  C   GLU B  69       8.111 -36.541 -70.718  1.00 45.38           C  
ATOM    809  O   GLU B  69       8.566 -36.595 -71.857  1.00 51.97           O  
ATOM    810  CB  GLU B  69       7.043 -38.777 -70.503  1.00 53.89           C  
ATOM    811  CG  GLU B  69       7.071 -40.143 -69.830  1.00 61.80           C  
ATOM    812  CD  GLU B  69       6.271 -41.165 -70.593  1.00 69.83           C  
ATOM    813  OE1 GLU B  69       5.458 -41.872 -69.956  1.00 73.61           O  
ATOM    814  OE2 GLU B  69       6.452 -41.251 -71.832  1.00 67.91           O  
ATOM    815  H   GLU B  69       6.824 -37.702 -68.313  1.00 61.04           H  
ATOM    816  HA  GLU B  69       8.894 -38.222 -69.896  1.00 60.98           H  
ATOM    817  HB2 GLU B  69       6.145 -38.420 -70.423  1.00 64.66           H  
ATOM    818  HB3 GLU B  69       7.271 -38.898 -71.438  1.00 64.66           H  
ATOM    819  HG2 GLU B  69       7.988 -40.454 -69.780  1.00 74.17           H  
ATOM    820  HG3 GLU B  69       6.694 -40.067 -68.940  1.00 74.17           H  
ATOM    821  N   VAL B  70       7.681 -35.410 -70.162  1.00 45.48           N  
ATOM    822  CA  VAL B  70       7.699 -34.138 -70.878  1.00 39.51           C  
ATOM    823  C   VAL B  70       8.612 -33.128 -70.179  1.00 43.07           C  
ATOM    824  O   VAL B  70       8.197 -32.422 -69.257  1.00 41.67           O  
ATOM    825  CB  VAL B  70       6.297 -33.537 -70.979  1.00 43.61           C  
ATOM    826  CG1 VAL B  70       6.322 -32.266 -71.826  1.00 39.76           C  
ATOM    827  CG2 VAL B  70       5.323 -34.550 -71.560  1.00 42.50           C  
ATOM    828  H   VAL B  70       7.372 -35.353 -69.361  1.00 54.57           H  
ATOM    829  HA  VAL B  70       8.035 -34.281 -71.777  1.00 47.42           H  
ATOM    830  HB  VAL B  70       5.989 -33.300 -70.090  1.00 52.33           H  
ATOM    831 HG11 VAL B  70       5.424 -31.903 -71.876  1.00 47.72           H  
ATOM    832 HG12 VAL B  70       6.917 -31.622 -71.410  1.00 47.72           H  
ATOM    833 HG13 VAL B  70       6.640 -32.486 -72.715  1.00 47.72           H  
ATOM    834 HG21 VAL B  70       4.443 -34.146 -71.614  1.00 51.00           H  
ATOM    835 HG22 VAL B  70       5.626 -34.805 -72.446  1.00 51.00           H  
ATOM    836 HG23 VAL B  70       5.296 -35.328 -70.982  1.00 51.00           H  
ATOM    837  N   SER B  71       9.848 -33.045 -70.640  1.00 41.62           N  
ATOM    838  CA  SER B  71      10.860 -32.258 -69.959  1.00 46.91           C  
ATOM    839  C   SER B  71      11.902 -31.827 -70.966  1.00 40.77           C  
ATOM    840  O   SER B  71      11.901 -32.285 -72.106  1.00 44.41           O  
ATOM    841  CB  SER B  71      11.534 -33.093 -68.866  1.00 51.92           C  
ATOM    842  OG  SER B  71      12.117 -34.249 -69.445  1.00 55.69           O  
ATOM    843  H   SER B  71      10.129 -33.439 -71.351  1.00 49.94           H  
ATOM    844  HA  SER B  71      10.459 -31.471 -69.558  1.00 56.29           H  
ATOM    845  HB2 SER B  71      12.227 -32.564 -68.440  1.00 62.30           H  
ATOM    846  HB3 SER B  71      10.868 -33.362 -68.213  1.00 62.30           H  
ATOM    847  HG  SER B  71      12.488 -34.712 -68.850  1.00 66.83           H  
ATOM    848  N   GLY B  72      12.761 -30.910 -70.550  1.00 41.95           N  
ATOM    849  CA  GLY B  72      13.828 -30.441 -71.401  1.00 42.93           C  
ATOM    850  C   GLY B  72      14.251 -29.074 -70.952  1.00 41.38           C  
ATOM    851  O   GLY B  72      13.951 -28.674 -69.841  1.00 43.05           O  
ATOM    852  H   GLY B  72      12.743 -30.544 -69.772  1.00 50.34           H  
ATOM    853  HA2 GLY B  72      14.587 -31.042 -71.347  1.00 51.51           H  
ATOM    854  HA3 GLY B  72      13.524 -30.394 -72.321  1.00 51.51           H  
ATOM    855  N   ARG B  73      14.921 -28.337 -71.826  1.00 40.06           N  
ATOM    856  CA  ARG B  73      15.450 -27.058 -71.443  1.00 40.01           C  
ATOM    857  C   ARG B  73      14.480 -25.968 -71.822  1.00 40.65           C  
ATOM    858  O   ARG B  73      14.290 -25.045 -71.046  1.00 37.23           O  
ATOM    859  CB  ARG B  73      16.806 -26.794 -72.100  1.00 45.94           C  
ATOM    860  CG  ARG B  73      17.462 -25.499 -71.637  1.00 53.75           C  
ATOM    861  CD  ARG B  73      18.897 -25.306 -72.159  1.00 62.51           C  
ATOM    862  NE  ARG B  73      18.937 -24.719 -73.504  1.00 62.61           N  
ATOM    863  CZ  ARG B  73      18.681 -23.439 -73.778  1.00 61.62           C  
ATOM    864  NH1 ARG B  73      18.353 -22.588 -72.807  1.00 60.23           N  
ATOM    865  NH2 ARG B  73      18.746 -23.001 -75.033  1.00 60.92           N  
ATOM    866  H   ARG B  73      15.079 -28.561 -72.641  1.00 48.07           H  
ATOM    867  HA  ARG B  73      15.570 -27.037 -70.481  1.00 48.01           H  
ATOM    868  HB2 ARG B  73      17.406 -27.525 -71.884  1.00 55.13           H  
ATOM    869  HB3 ARG B  73      16.684 -26.740 -73.060  1.00 55.13           H  
ATOM    870  HG2 ARG B  73      16.930 -24.750 -71.950  1.00 64.50           H  
ATOM    871  HG3 ARG B  73      17.496 -25.495 -70.668  1.00 64.50           H  
ATOM    872  HD2 ARG B  73      19.375 -24.713 -71.559  1.00 75.01           H  
ATOM    873  HD3 ARG B  73      19.339 -26.169 -72.195  1.00 75.01           H  
ATOM    874  HE  ARG B  73      19.140 -25.236 -74.161  1.00 75.13           H  
ATOM    875 HH11 ARG B  73      18.309 -22.861 -71.992  1.00 72.28           H  
ATOM    876 HH12 ARG B  73      18.189 -21.765 -72.993  1.00 72.28           H  
ATOM    877 HH21 ARG B  73      18.955 -23.543 -75.667  1.00 73.10           H  
ATOM    878 HH22 ARG B  73      18.579 -22.177 -75.210  1.00 73.10           H  
ATOM    879  N   THR B  74      13.888 -26.059 -73.015  1.00 39.12           N  
ATOM    880  CA  THR B  74      13.094 -24.954 -73.550  1.00 37.10           C  
ATOM    881  C   THR B  74      11.661 -25.328 -73.979  1.00 36.71           C  
ATOM    882  O   THR B  74      11.374 -26.404 -74.552  1.00 36.52           O  
ATOM    883  CB  THR B  74      13.779 -24.254 -74.743  1.00 45.30           C  
ATOM    884  OG1 THR B  74      13.812 -25.146 -75.852  1.00 44.88           O  
ATOM    885  CG2 THR B  74      15.194 -23.800 -74.402  1.00 44.69           C  
ATOM    886  H   THR B  74      13.930 -26.746 -73.530  1.00 46.94           H  
ATOM    887  HA  THR B  74      13.009 -24.290 -72.848  1.00 44.52           H  
ATOM    888  HB  THR B  74      13.263 -23.469 -74.986  1.00 54.36           H  
ATOM    889  HG1 THR B  74      14.184 -24.775 -76.508  1.00 53.86           H  
ATOM    890 HG21 THR B  74      15.597 -23.365 -75.170  1.00 53.63           H  
ATOM    891 HG22 THR B  74      15.172 -23.175 -73.661  1.00 53.63           H  
ATOM    892 HG23 THR B  74      15.736 -24.565 -74.153  1.00 53.63           H  
ATOM    893  N   LEU B  75      10.765 -24.394 -73.698  1.00 35.85           N  
ATOM    894  CA  LEU B  75       9.338 -24.559 -73.956  1.00 32.74           C  
ATOM    895  C   LEU B  75       8.815 -23.288 -74.622  1.00 35.44           C  
ATOM    896  O   LEU B  75       9.197 -22.174 -74.251  1.00 34.16           O  
ATOM    897  CB  LEU B  75       8.606 -24.833 -72.634  1.00 38.57           C  
ATOM    898  CG  LEU B  75       7.080 -24.703 -72.645  1.00 38.68           C  
ATOM    899  CD1 LEU B  75       6.522 -25.778 -73.465  1.00 48.23           C  
ATOM    900  CD2 LEU B  75       6.534 -24.786 -71.237  1.00 49.85           C  
ATOM    901  H   LEU B  75      10.962 -23.633 -73.348  1.00 43.03           H  
ATOM    902  HA  LEU B  75       9.196 -25.308 -74.555  1.00 39.29           H  
ATOM    903  HB2 LEU B  75       8.813 -25.739 -72.357  1.00 46.28           H  
ATOM    904  HB3 LEU B  75       8.940 -24.211 -71.969  1.00 46.28           H  
ATOM    905  HG  LEU B  75       6.824 -23.851 -73.031  1.00 46.42           H  
ATOM    906 HD11 LEU B  75       5.555 -25.698 -73.473  1.00 57.88           H  
ATOM    907 HD12 LEU B  75       6.869 -25.699 -74.367  1.00 57.88           H  
ATOM    908 HD13 LEU B  75       6.780 -26.632 -73.084  1.00 57.88           H  
ATOM    909 HD21 LEU B  75       5.568 -24.701 -71.268  1.00 59.82           H  
ATOM    910 HD22 LEU B  75       6.780 -25.642 -70.853  1.00 59.82           H  
ATOM    911 HD23 LEU B  75       6.913 -24.065 -70.710  1.00 59.82           H  
ATOM    912  N   ILE B  76       7.924 -23.443 -75.595  1.00 33.86           N  
ATOM    913  CA  ILE B  76       7.272 -22.269 -76.184  1.00 32.29           C  
ATOM    914  C   ILE B  76       5.779 -22.421 -76.011  1.00 31.57           C  
ATOM    915  O   ILE B  76       5.231 -23.466 -76.312  1.00 33.43           O  
ATOM    916  CB  ILE B  76       7.626 -22.062 -77.681  1.00 35.07           C  
ATOM    917  CG1 ILE B  76       9.151 -21.986 -77.878  1.00 36.46           C  
ATOM    918  CG2 ILE B  76       6.965 -20.796 -78.181  1.00 33.21           C  
ATOM    919  CD1 ILE B  76       9.593 -22.052 -79.350  1.00 41.73           C  
ATOM    920  H   ILE B  76       7.680 -24.197 -75.929  1.00 40.64           H  
ATOM    921  HA  ILE B  76       7.550 -21.476 -75.698  1.00 38.74           H  
ATOM    922  HB  ILE B  76       7.284 -22.814 -78.189  1.00 42.08           H  
ATOM    923 HG12 ILE B  76       9.472 -21.147 -77.510  1.00 43.75           H  
ATOM    924 HG13 ILE B  76       9.563 -22.729 -77.410  1.00 43.75           H  
ATOM    925 HG21 ILE B  76       7.189 -20.671 -79.117  1.00 39.85           H  
ATOM    926 HG22 ILE B  76       6.004 -20.881 -78.080  1.00 39.85           H  
ATOM    927 HG23 ILE B  76       7.287 -20.044 -77.660  1.00 39.85           H  
ATOM    928 HD11 ILE B  76      10.561 -21.999 -79.391  1.00 50.08           H  
ATOM    929 HD12 ILE B  76       9.291 -22.891 -79.732  1.00 50.08           H  
ATOM    930 HD13 ILE B  76       9.200 -21.308 -79.832  1.00 50.08           H  
ATOM    931  N   ASP B  77       5.147 -21.377 -75.477  1.00 32.23           N  
ATOM    932  CA  ASP B  77       3.696 -21.292 -75.391  1.00 33.98           C  
ATOM    933  C   ASP B  77       3.206 -20.485 -76.606  1.00 33.62           C  
ATOM    934  O   ASP B  77       3.577 -19.309 -76.783  1.00 29.83           O  
ATOM    935  CB  ASP B  77       3.277 -20.595 -74.115  1.00 34.56           C  
ATOM    936  CG  ASP B  77       1.800 -20.566 -73.917  1.00 32.84           C  
ATOM    937  OD1 ASP B  77       1.099 -21.503 -74.355  1.00 36.76           O  
ATOM    938  OD2 ASP B  77       1.327 -19.600 -73.282  1.00 42.22           O  
ATOM    939  H   ASP B  77       5.550 -20.690 -75.151  1.00 38.67           H  
ATOM    940  HA  ASP B  77       3.305 -22.179 -75.416  1.00 40.78           H  
ATOM    941  HB2 ASP B  77       3.671 -21.059 -73.360  1.00 41.47           H  
ATOM    942  HB3 ASP B  77       3.593 -19.678 -74.140  1.00 41.47           H  
ATOM    943  N   ILE B  78       2.376 -21.138 -77.413  1.00 34.59           N  
ATOM    944  CA  ILE B  78       1.881 -20.589 -78.703  1.00 33.31           C  
ATOM    945  C   ILE B  78       0.535 -19.948 -78.478  1.00 27.84           C  
ATOM    946  O   ILE B  78      -0.424 -20.638 -78.089  1.00 34.71           O  
ATOM    947  CB  ILE B  78       1.707 -21.728 -79.735  1.00 33.81           C  
ATOM    948  CG1 ILE B  78       3.004 -22.497 -79.951  1.00 35.90           C  
ATOM    949  CG2 ILE B  78       1.135 -21.217 -81.065  1.00 37.94           C  
ATOM    950  CD1 ILE B  78       4.148 -21.662 -80.504  1.00 38.94           C  
ATOM    951  H   ILE B  78       2.071 -21.923 -77.241  1.00 41.51           H  
ATOM    952  HA  ILE B  78       2.500 -19.929 -79.051  1.00 39.98           H  
ATOM    953  HB  ILE B  78       1.062 -22.352 -79.367  1.00 40.57           H  
ATOM    954 HG12 ILE B  78       3.292 -22.863 -79.100  1.00 43.08           H  
ATOM    955 HG13 ILE B  78       2.836 -23.218 -80.577  1.00 43.08           H  
ATOM    956 HG21 ILE B  78       1.044 -21.964 -81.677  1.00 45.53           H  
ATOM    957 HG22 ILE B  78       0.267 -20.815 -80.901  1.00 45.53           H  
ATOM    958 HG23 ILE B  78       1.740 -20.556 -81.435  1.00 45.53           H  
ATOM    959 HD11 ILE B  78       4.929 -22.228 -80.610  1.00 46.73           H  
ATOM    960 HD12 ILE B  78       3.885 -21.297 -81.364  1.00 46.73           H  
ATOM    961 HD13 ILE B  78       4.342 -20.942 -79.884  1.00 46.73           H  
ATOM    962  N   GLY B  79       0.461 -18.629 -78.658  1.00 32.78           N  
ATOM    963  CA  GLY B  79      -0.782 -17.897 -78.499  1.00 34.08           C  
ATOM    964  C   GLY B  79      -1.245 -17.824 -77.064  1.00 35.74           C  
ATOM    965  O   GLY B  79      -2.415 -18.119 -76.757  1.00 34.53           O  
ATOM    966  H   GLY B  79       1.130 -18.134 -78.876  1.00 39.33           H  
ATOM    967  HA2 GLY B  79      -0.666 -16.993 -78.830  1.00 40.89           H  
ATOM    968  HA3 GLY B  79      -1.476 -18.327 -79.023  1.00 40.89           H  
ATOM    969  N   SER B  80      -0.335 -17.384 -76.174  1.00 30.73           N  
ATOM    970  CA  SER B  80      -0.648 -17.238 -74.760  1.00 36.40           C  
ATOM    971  C   SER B  80      -1.810 -16.334 -74.489  1.00 33.57           C  
ATOM    972  O   SER B  80      -2.423 -16.437 -73.443  1.00 34.10           O  
ATOM    973  CB  SER B  80       0.553 -16.632 -74.040  1.00 34.79           C  
ATOM    974  OG  SER B  80       1.743 -17.300 -74.420  1.00 35.71           O  
ATOM    975  H   SER B  80       0.472 -17.166 -76.376  1.00 36.88           H  
ATOM    976  HA  SER B  80      -0.835 -18.109 -74.375  1.00 43.68           H  
ATOM    977  HB2 SER B  80       0.625 -15.695 -74.278  1.00 41.75           H  
ATOM    978  HB3 SER B  80       0.429 -16.725 -73.082  1.00 41.75           H  
ATOM    979  HG  SER B  80       1.692 -18.114 -74.222  1.00 42.85           H  
ATOM    980  N   GLY B  81      -2.108 -15.391 -75.390  1.00 33.29           N  
ATOM    981  CA  GLY B  81      -3.059 -14.363 -75.024  1.00 34.35           C  
ATOM    982  C   GLY B  81      -2.641 -13.738 -73.683  1.00 35.24           C  
ATOM    983  O   GLY B  81      -1.449 -13.606 -73.410  1.00 35.62           O  
ATOM    984  H   GLY B  81      -1.784 -15.331 -76.184  1.00 39.95           H  
ATOM    985  HA2 GLY B  81      -3.081 -13.672 -75.704  1.00 41.22           H  
ATOM    986  HA3 GLY B  81      -3.945 -14.746 -74.932  1.00 41.22           H  
ATOM    987  N   PRO B  82      -3.609 -13.366 -72.845  1.00 37.72           N  
ATOM    988  CA  PRO B  82      -3.292 -12.703 -71.578  1.00 37.96           C  
ATOM    989  C   PRO B  82      -3.264 -13.678 -70.392  1.00 33.06           C  
ATOM    990  O   PRO B  82      -3.455 -13.232 -69.253  1.00 35.35           O  
ATOM    991  CB  PRO B  82      -4.463 -11.728 -71.421  1.00 34.55           C  
ATOM    992  CG  PRO B  82      -5.616 -12.504 -71.941  1.00 37.87           C  
ATOM    993  CD  PRO B  82      -5.054 -13.335 -73.109  1.00 36.13           C  
ATOM    994  HA  PRO B  82      -2.455 -12.216 -71.635  1.00 45.55           H  
ATOM    995  HB2 PRO B  82      -4.586 -11.504 -70.485  1.00 41.46           H  
ATOM    996  HB3 PRO B  82      -4.308 -10.933 -71.955  1.00 41.46           H  
ATOM    997  HG2 PRO B  82      -5.961 -13.083 -71.243  1.00 45.44           H  
ATOM    998  HG3 PRO B  82      -6.305 -11.896 -72.253  1.00 45.44           H  
ATOM    999  HD2 PRO B  82      -5.420 -14.233 -73.092  1.00 43.36           H  
ATOM   1000  HD3 PRO B  82      -5.234 -12.894 -73.955  1.00 43.36           H  
ATOM   1001  N   THR B  83      -3.023 -14.968 -70.640  1.00 37.73           N  
ATOM   1002  CA  THR B  83      -3.161 -15.976 -69.588  1.00 39.64           C  
ATOM   1003  C   THR B  83      -1.866 -16.723 -69.288  1.00 33.22           C  
ATOM   1004  O   THR B  83      -1.017 -16.870 -70.165  1.00 29.99           O  
ATOM   1005  CB  THR B  83      -4.279 -16.987 -69.919  1.00 39.25           C  
ATOM   1006  OG1 THR B  83      -3.834 -17.913 -70.906  1.00 34.18           O  
ATOM   1007  CG2 THR B  83      -5.550 -16.253 -70.386  1.00 38.01           C  
ATOM   1008  H   THR B  83      -2.781 -15.283 -71.403  1.00 45.28           H  
ATOM   1009  HA  THR B  83      -3.422 -15.521 -68.771  1.00 47.57           H  
ATOM   1010  HB  THR B  83      -4.503 -17.477 -69.112  1.00 47.10           H  
ATOM   1011  HG1 THR B  83      -3.164 -18.334 -70.623  1.00 41.01           H  
ATOM   1012 HG21 THR B  83      -6.247 -16.895 -70.592  1.00 45.62           H  
ATOM   1013 HG22 THR B  83      -5.865 -15.659 -69.686  1.00 45.62           H  
ATOM   1014 HG23 THR B  83      -5.358 -15.730 -71.180  1.00 45.62           H  
ATOM   1015  N   VAL B  84      -1.743 -17.234 -68.053  1.00 34.67           N  
ATOM   1016  CA  VAL B  84      -0.522 -17.962 -67.674  1.00 33.15           C  
ATOM   1017  C   VAL B  84      -0.801 -19.331 -67.069  1.00 33.43           C  
ATOM   1018  O   VAL B  84       0.128 -20.081 -66.788  1.00 35.83           O  
ATOM   1019  CB  VAL B  84       0.322 -17.156 -66.670  1.00 35.60           C  
ATOM   1020  CG1 VAL B  84       0.531 -15.757 -67.190  1.00 37.13           C  
ATOM   1021  CG2 VAL B  84      -0.316 -17.160 -65.304  1.00 31.29           C  
ATOM   1022  H   VAL B  84      -2.336 -17.176 -67.433  1.00 41.61           H  
ATOM   1023  HA  VAL B  84       0.017 -18.097 -68.470  1.00 39.78           H  
ATOM   1024  HB  VAL B  84       1.194 -17.574 -66.590  1.00 42.72           H  
ATOM   1025 HG11 VAL B  84       1.063 -15.259 -66.550  1.00 44.56           H  
ATOM   1026 HG12 VAL B  84       0.993 -15.803 -68.042  1.00 44.56           H  
ATOM   1027 HG13 VAL B  84      -0.333 -15.331 -67.305  1.00 44.56           H  
ATOM   1028 HG21 VAL B  84       0.238 -16.646 -64.696  1.00 37.55           H  
ATOM   1029 HG22 VAL B  84      -1.197 -16.762 -65.367  1.00 37.55           H  
ATOM   1030 HG23 VAL B  84      -0.388 -18.076 -64.993  1.00 37.55           H  
ATOM   1031  N   TYR B  85      -2.054 -19.637 -66.863  1.00 33.23           N  
ATOM   1032  CA  TYR B  85      -2.451 -20.872 -66.244  1.00 30.48           C  
ATOM   1033  C   TYR B  85      -1.895 -22.080 -66.971  1.00 37.18           C  
ATOM   1034  O   TYR B  85      -1.612 -23.064 -66.355  1.00 31.58           O  
ATOM   1035  CB  TYR B  85      -3.969 -20.967 -66.127  1.00 28.79           C  
ATOM   1036  CG  TYR B  85      -4.608 -21.328 -67.441  1.00 30.95           C  
ATOM   1037  CD1 TYR B  85      -4.769 -22.624 -67.797  1.00 32.98           C  
ATOM   1038  CD2 TYR B  85      -4.939 -20.361 -68.358  1.00 32.49           C  
ATOM   1039  CE1 TYR B  85      -5.287 -22.965 -69.017  1.00 35.91           C  
ATOM   1040  CE2 TYR B  85      -5.459 -20.693 -69.579  1.00 34.96           C  
ATOM   1041  CZ  TYR B  85      -5.626 -21.992 -69.906  1.00 32.11           C  
ATOM   1042  OH  TYR B  85      -6.129 -22.321 -71.110  1.00 35.98           O  
ATOM   1043  H   TYR B  85      -2.697 -19.122 -67.076  1.00 39.88           H  
ATOM   1044  HA  TYR B  85      -2.092 -20.890 -65.342  1.00 36.58           H  
ATOM   1045  HB2 TYR B  85      -4.197 -21.641 -65.477  1.00 34.55           H  
ATOM   1046  HB3 TYR B  85      -4.305 -20.109 -65.848  1.00 34.55           H  
ATOM   1047  HD1 TYR B  85      -4.532 -23.288 -67.202  1.00 39.57           H  
ATOM   1048  HD2 TYR B  85      -4.815 -19.471 -68.149  1.00 38.98           H  
ATOM   1049  HE1 TYR B  85      -5.403 -23.855 -69.237  1.00 43.09           H  
ATOM   1050  HE2 TYR B  85      -5.688 -20.032 -70.178  1.00 41.95           H  
ATOM   1051  HH  TYR B  85      -5.739 -22.967 -71.409  1.00 43.17           H  
ATOM   1052  N   GLN B  86      -1.772 -21.994 -68.297  1.00 31.53           N  
ATOM   1053  CA  GLN B  86      -1.343 -23.141 -69.094  1.00 30.70           C  
ATOM   1054  C   GLN B  86       0.120 -23.520 -68.844  1.00 32.66           C  
ATOM   1055  O   GLN B  86       0.594 -24.567 -69.335  1.00 31.05           O  
ATOM   1056  CB  GLN B  86      -1.595 -22.899 -70.614  1.00 28.97           C  
ATOM   1057  CG  GLN B  86      -0.784 -21.781 -71.174  1.00 28.79           C  
ATOM   1058  CD  GLN B  86      -1.365 -20.396 -71.018  1.00 33.12           C  
ATOM   1059  OE1 GLN B  86      -2.162 -20.113 -70.117  1.00 36.42           O  
ATOM   1060  NE2 GLN B  86      -0.966 -19.499 -71.937  1.00 38.48           N  
ATOM   1061  H   GLN B  86      -1.927 -21.281 -68.752  1.00 37.83           H  
ATOM   1062  HA  GLN B  86      -1.882 -23.904 -68.834  1.00 36.84           H  
ATOM   1063  HB2 GLN B  86      -1.369 -23.706 -71.102  1.00 34.76           H  
ATOM   1064  HB3 GLN B  86      -2.532 -22.685 -70.747  1.00 34.76           H  
ATOM   1065  HG2 GLN B  86       0.081 -21.782 -70.735  1.00 34.54           H  
ATOM   1066  HG3 GLN B  86      -0.663 -21.938 -72.124  1.00 34.54           H  
ATOM   1067 HE21 GLN B  86      -0.418 -19.733 -72.557  1.00 46.18           H  
ATOM   1068 HE22 GLN B  86      -1.260 -18.691 -71.906  1.00 46.18           H  
ATOM   1069  N   LEU B  87       0.817 -22.702 -68.048  1.00 31.67           N  
ATOM   1070  CA  LEU B  87       2.258 -22.892 -67.803  1.00 29.12           C  
ATOM   1071  C   LEU B  87       2.540 -23.185 -66.311  1.00 33.24           C  
ATOM   1072  O   LEU B  87       3.694 -23.376 -65.901  1.00 32.94           O  
ATOM   1073  CB  LEU B  87       3.024 -21.655 -68.238  1.00 31.79           C  
ATOM   1074  CG  LEU B  87       2.963 -21.299 -69.735  1.00 31.70           C  
ATOM   1075  CD1 LEU B  87       3.705 -20.017 -69.953  1.00 35.19           C  
ATOM   1076  CD2 LEU B  87       3.539 -22.411 -70.549  1.00 34.46           C  
ATOM   1077  H   LEU B  87       0.480 -22.026 -67.636  1.00 38.00           H  
ATOM   1078  HA  LEU B  87       2.574 -23.646 -68.326  1.00 34.94           H  
ATOM   1079  HB2 LEU B  87       2.675 -20.895 -67.747  1.00 38.14           H  
ATOM   1080  HB3 LEU B  87       3.958 -21.782 -68.011  1.00 38.14           H  
ATOM   1081  HG  LEU B  87       2.039 -21.169 -70.000  1.00 38.04           H  
ATOM   1082 HD11 LEU B  87       3.670 -19.789 -70.895  1.00 42.22           H  
ATOM   1083 HD12 LEU B  87       3.288 -19.318 -69.426  1.00 42.22           H  
ATOM   1084 HD13 LEU B  87       4.627 -20.136 -69.675  1.00 42.22           H  
ATOM   1085 HD21 LEU B  87       3.494 -22.171 -71.488  1.00 41.35           H  
ATOM   1086 HD22 LEU B  87       4.463 -22.548 -70.287  1.00 41.35           H  
ATOM   1087 HD23 LEU B  87       3.026 -23.218 -70.388  1.00 41.35           H  
ATOM   1088  N   LEU B  88       1.495 -23.259 -65.511  1.00 28.11           N  
ATOM   1089  CA  LEU B  88       1.705 -23.449 -64.065  1.00 31.87           C  
ATOM   1090  C   LEU B  88       2.346 -24.789 -63.715  1.00 36.40           C  
ATOM   1091  O   LEU B  88       3.310 -24.823 -62.945  1.00 33.53           O  
ATOM   1092  CB  LEU B  88       0.409 -23.262 -63.300  1.00 29.41           C  
ATOM   1093  CG  LEU B  88      -0.066 -21.821 -63.175  1.00 30.95           C  
ATOM   1094  CD1 LEU B  88      -1.481 -21.816 -62.700  1.00 35.87           C  
ATOM   1095  CD2 LEU B  88       0.828 -21.006 -62.247  1.00 41.15           C  
ATOM   1096  H   LEU B  88       0.673 -23.205 -65.757  1.00 33.73           H  
ATOM   1097  HA  LEU B  88       2.314 -22.759 -63.760  1.00 38.25           H  
ATOM   1098  HB2 LEU B  88      -0.290 -23.762 -63.750  1.00 35.29           H  
ATOM   1099  HB3 LEU B  88       0.528 -23.609 -62.402  1.00 35.29           H  
ATOM   1100  HG  LEU B  88      -0.045 -21.406 -64.052  1.00 37.13           H  
ATOM   1101 HD11 LEU B  88      -1.784 -20.898 -62.621  1.00 43.05           H  
ATOM   1102 HD12 LEU B  88      -2.031 -22.292 -63.341  1.00 43.05           H  
ATOM   1103 HD13 LEU B  88      -1.525 -22.255 -61.836  1.00 43.05           H  
ATOM   1104 HD21 LEU B  88       0.488 -20.098 -62.199  1.00 49.38           H  
ATOM   1105 HD22 LEU B  88       0.819 -21.410 -61.366  1.00 49.38           H  
ATOM   1106 HD23 LEU B  88       1.731 -21.003 -62.602  1.00 49.38           H  
ATOM   1107  N   SER B  89       1.848 -25.892 -64.265  1.00 35.00           N  
ATOM   1108  CA  SER B  89       2.526 -27.171 -64.080  1.00 35.87           C  
ATOM   1109  C   SER B  89       3.781 -27.335 -64.918  1.00 43.67           C  
ATOM   1110  O   SER B  89       4.711 -28.036 -64.511  1.00 34.85           O  
ATOM   1111  CB  SER B  89       1.592 -28.332 -64.336  1.00 31.45           C  
ATOM   1112  OG  SER B  89       0.541 -28.273 -63.420  1.00 31.72           O  
ATOM   1113  H   SER B  89       1.133 -25.928 -64.741  1.00 42.00           H  
ATOM   1114  HA  SER B  89       2.799 -27.229 -63.151  1.00 43.04           H  
ATOM   1115  HB2 SER B  89       1.239 -28.270 -65.237  1.00 37.74           H  
ATOM   1116  HB3 SER B  89       2.074 -29.166 -64.219  1.00 37.74           H  
ATOM   1117  HG  SER B  89       0.839 -28.319 -62.637  1.00 38.06           H  
ATOM   1118  N   ALA B  90       3.818 -26.726 -66.096  1.00 32.97           N  
ATOM   1119  CA  ALA B  90       4.980 -26.874 -66.962  1.00 32.91           C  
ATOM   1120  C   ALA B  90       6.260 -26.276 -66.395  1.00 31.64           C  
ATOM   1121  O   ALA B  90       7.357 -26.724 -66.728  1.00 35.16           O  
ATOM   1122  CB  ALA B  90       4.719 -26.219 -68.313  1.00 33.40           C  
ATOM   1123  H   ALA B  90       3.192 -26.228 -66.414  1.00 39.57           H  
ATOM   1124  HA  ALA B  90       5.137 -27.819 -67.115  1.00 39.49           H  
ATOM   1125  HB1 ALA B  90       5.503 -26.328 -68.874  1.00 40.08           H  
ATOM   1126  HB2 ALA B  90       3.953 -26.647 -68.728  1.00 40.08           H  
ATOM   1127  HB3 ALA B  90       4.538 -25.276 -68.177  1.00 40.08           H  
ATOM   1128  N   CYS B  91       6.133 -25.210 -65.615  1.00 36.05           N  
ATOM   1129  CA  CYS B  91       7.291 -24.385 -65.340  1.00 40.21           C  
ATOM   1130  C   CYS B  91       8.313 -25.083 -64.425  1.00 44.17           C  
ATOM   1131  O   CYS B  91       9.467 -24.683 -64.403  1.00 45.26           O  
ATOM   1132  CB  CYS B  91       6.901 -23.014 -64.779  1.00 41.49           C  
ATOM   1133  SG  CYS B  91       6.309 -22.957 -63.073  1.00 42.16           S  
ATOM   1134  H   CYS B  91       5.403 -24.950 -65.243  1.00 43.26           H  
ATOM   1135  HA  CYS B  91       7.740 -24.222 -66.183  1.00 48.25           H  
ATOM   1136  HB2 CYS B  91       7.679 -22.437 -64.830  1.00 49.79           H  
ATOM   1137  HB3 CYS B  91       6.197 -22.650 -65.338  1.00 49.79           H  
ATOM   1138  HG  CYS B  91       5.326 -23.639 -62.978  1.00 50.59           H  
ATOM   1139  N   SER B  92       7.920 -26.121 -63.697  1.00 35.23           N  
ATOM   1140  CA  SER B  92       8.944 -26.883 -62.945  1.00 43.17           C  
ATOM   1141  C   SER B  92       9.778 -27.801 -63.849  1.00 46.14           C  
ATOM   1142  O   SER B  92      10.800 -28.316 -63.432  1.00 42.95           O  
ATOM   1143  CB  SER B  92       8.357 -27.652 -61.727  1.00 44.95           C  
ATOM   1144  OG  SER B  92       7.177 -28.358 -62.040  1.00 58.59           O  
ATOM   1145  H   SER B  92       7.111 -26.403 -63.616  1.00 42.28           H  
ATOM   1146  HA  SER B  92       9.565 -26.235 -62.577  1.00 51.80           H  
ATOM   1147  HB2 SER B  92       9.022 -28.285 -61.412  1.00 53.94           H  
ATOM   1148  HB3 SER B  92       8.158 -27.013 -61.024  1.00 53.94           H  
ATOM   1149  HG  SER B  92       6.892 -28.759 -61.359  1.00 70.31           H  
ATOM   1150  N   HIS B  93       9.387 -27.965 -65.109  1.00 38.32           N  
ATOM   1151  CA  HIS B  93      10.069 -28.890 -65.991  1.00 34.33           C  
ATOM   1152  C   HIS B  93      10.900 -28.226 -67.087  1.00 40.61           C  
ATOM   1153  O   HIS B  93      11.604 -28.906 -67.812  1.00 39.82           O  
ATOM   1154  CB  HIS B  93       9.058 -29.872 -66.619  1.00 36.68           C  
ATOM   1155  CG  HIS B  93       8.293 -30.648 -65.595  1.00 41.29           C  
ATOM   1156  ND1 HIS B  93       8.714 -31.872 -65.122  1.00 44.93           N  
ATOM   1157  CD2 HIS B  93       7.166 -30.348 -64.914  1.00 36.29           C  
ATOM   1158  CE1 HIS B  93       7.862 -32.304 -64.210  1.00 42.72           C  
ATOM   1159  NE2 HIS B  93       6.915 -31.398 -64.066  1.00 42.54           N  
ATOM   1160  H   HIS B  93       8.728 -27.549 -65.473  1.00 45.99           H  
ATOM   1161  HA  HIS B  93      10.680 -29.418 -65.454  1.00 41.20           H  
ATOM   1162  HB2 HIS B  93       8.421 -29.371 -67.153  1.00 44.02           H  
ATOM   1163  HB3 HIS B  93       9.537 -30.503 -67.179  1.00 44.02           H  
ATOM   1164  HD1 HIS B  93       9.416 -32.293 -65.386  1.00 53.91           H  
ATOM   1165  HD2 HIS B  93       6.651 -29.580 -65.010  1.00 43.55           H  
ATOM   1166  HE1 HIS B  93       7.920 -33.110 -63.749  1.00 51.26           H  
ATOM   1167  HE2 HIS B  93       6.246 -31.457 -63.528  1.00 51.05           H  
ATOM   1168  N   PHE B  94      10.810 -26.914 -67.220  1.00 36.91           N  
ATOM   1169  CA  PHE B  94      11.547 -26.213 -68.243  1.00 36.77           C  
ATOM   1170  C   PHE B  94      12.172 -24.970 -67.713  1.00 39.81           C  
ATOM   1171  O   PHE B  94      11.475 -24.122 -67.182  1.00 48.50           O  
ATOM   1172  CB  PHE B  94      10.600 -25.855 -69.411  1.00 31.98           C  
ATOM   1173  CG  PHE B  94      10.098 -27.047 -70.127  1.00 36.09           C  
ATOM   1174  CD1 PHE B  94       8.948 -27.680 -69.726  1.00 36.37           C  
ATOM   1175  CD2 PHE B  94      10.810 -27.569 -71.201  1.00 40.45           C  
ATOM   1176  CE1 PHE B  94       8.513 -28.816 -70.362  1.00 41.60           C  
ATOM   1177  CE2 PHE B  94      10.374 -28.699 -71.860  1.00 42.47           C  
ATOM   1178  CZ  PHE B  94       9.226 -29.329 -71.443  1.00 39.29           C  
ATOM   1179  H   PHE B  94      10.325 -26.407 -66.723  1.00 44.29           H  
ATOM   1180  HA  PHE B  94      12.250 -26.787 -68.584  1.00 44.12           H  
ATOM   1181  HB2 PHE B  94       9.835 -25.372 -69.061  1.00 38.37           H  
ATOM   1182  HB3 PHE B  94      11.079 -25.302 -70.048  1.00 38.37           H  
ATOM   1183  HD1 PHE B  94       8.473 -27.350 -68.998  1.00 43.64           H  
ATOM   1184  HD2 PHE B  94      11.593 -27.150 -71.478  1.00 48.54           H  
ATOM   1185  HE1 PHE B  94       7.728 -29.232 -70.085  1.00 49.92           H  
ATOM   1186  HE2 PHE B  94      10.858 -29.036 -72.579  1.00 50.96           H  
ATOM   1187  HZ  PHE B  94       8.922 -30.087 -71.887  1.00 47.15           H  
ATOM   1188  N   GLU B  95      13.475 -24.814 -67.913  1.00 38.53           N  
ATOM   1189  CA  GLU B  95      14.147 -23.636 -67.370  1.00 46.30           C  
ATOM   1190  C   GLU B  95      14.047 -22.400 -68.247  1.00 39.47           C  
ATOM   1191  O   GLU B  95      14.280 -21.291 -67.780  1.00 38.83           O  
ATOM   1192  CB  GLU B  95      15.606 -23.931 -67.066  1.00 55.73           C  
ATOM   1193  CG  GLU B  95      16.427 -24.318 -68.256  1.00 52.91           C  
ATOM   1194  CD  GLU B  95      17.606 -25.195 -67.863  1.00 64.45           C  
ATOM   1195  OE1 GLU B  95      18.772 -24.769 -68.072  1.00 64.80           O  
ATOM   1196  OE2 GLU B  95      17.355 -26.316 -67.358  1.00 64.79           O  
ATOM   1197  H   GLU B  95      13.982 -25.357 -68.346  1.00 46.24           H  
ATOM   1198  HA  GLU B  95      13.723 -23.416 -66.526  1.00 55.56           H  
ATOM   1199  HB2 GLU B  95      16.008 -23.138 -66.678  1.00 66.88           H  
ATOM   1200  HB3 GLU B  95      15.648 -24.663 -66.430  1.00 66.88           H  
ATOM   1201  HG2 GLU B  95      15.873 -24.814 -68.879  1.00 63.49           H  
ATOM   1202  HG3 GLU B  95      16.773 -23.517 -68.680  1.00 63.49           H  
ATOM   1203  N   ASP B  96      13.676 -22.579 -69.511  1.00 41.95           N  
ATOM   1204  CA  ASP B  96      13.519 -21.454 -70.418  1.00 40.11           C  
ATOM   1205  C   ASP B  96      12.155 -21.544 -71.118  1.00 36.89           C  
ATOM   1206  O   ASP B  96      11.898 -22.447 -71.931  1.00 38.52           O  
ATOM   1207  CB  ASP B  96      14.663 -21.435 -71.439  1.00 37.08           C  
ATOM   1208  CG  ASP B  96      14.569 -20.249 -72.425  1.00 43.16           C  
ATOM   1209  OD1 ASP B  96      13.475 -19.982 -72.957  1.00 44.79           O  
ATOM   1210  OD2 ASP B  96      15.587 -19.567 -72.655  1.00 45.15           O  
ATOM   1211  H   ASP B  96      13.510 -23.344 -69.867  1.00 50.34           H  
ATOM   1212  HA  ASP B  96      13.548 -20.627 -69.911  1.00 48.14           H  
ATOM   1213  HB2 ASP B  96      15.507 -21.365 -70.967  1.00 44.50           H  
ATOM   1214  HB3 ASP B  96      14.640 -22.256 -71.956  1.00 44.50           H  
ATOM   1215  N   ILE B  97      11.300 -20.578 -70.805  1.00 34.89           N  
ATOM   1216  CA  ILE B  97       9.963 -20.512 -71.363  1.00 34.87           C  
ATOM   1217  C   ILE B  97       9.812 -19.228 -72.184  1.00 37.04           C  
ATOM   1218  O   ILE B  97      10.115 -18.121 -71.712  1.00 35.53           O  
ATOM   1219  CB  ILE B  97       8.881 -20.573 -70.276  1.00 35.92           C  
ATOM   1220  CG1 ILE B  97       9.034 -21.856 -69.438  1.00 37.82           C  
ATOM   1221  CG2 ILE B  97       7.483 -20.482 -70.914  1.00 37.55           C  
ATOM   1222  CD1 ILE B  97       8.115 -21.926 -68.215  1.00 32.55           C  
ATOM   1223  H   ILE B  97      11.479 -19.938 -70.260  1.00 41.87           H  
ATOM   1224  HA  ILE B  97       9.832 -21.266 -71.959  1.00 41.85           H  
ATOM   1225  HB  ILE B  97       8.998 -19.810 -69.688  1.00 43.11           H  
ATOM   1226 HG12 ILE B  97       8.834 -22.620 -70.001  1.00 45.39           H  
ATOM   1227 HG13 ILE B  97       9.950 -21.914 -69.122  1.00 45.39           H  
ATOM   1228 HG21 ILE B  97       6.813 -20.522 -70.214  1.00 45.06           H  
ATOM   1229 HG22 ILE B  97       7.410 -19.642 -71.395  1.00 45.06           H  
ATOM   1230 HG23 ILE B  97       7.367 -21.225 -71.527  1.00 45.06           H  
ATOM   1231 HD11 ILE B  97       8.275 -22.761 -67.747  1.00 39.06           H  
ATOM   1232 HD12 ILE B  97       8.309 -21.176 -67.631  1.00 39.06           H  
ATOM   1233 HD13 ILE B  97       7.192 -21.884 -68.512  1.00 39.06           H  
ATOM   1234  N   THR B  98       9.349 -19.408 -73.419  1.00 34.76           N  
ATOM   1235  CA  THR B  98       8.955 -18.320 -74.312  1.00 30.85           C  
ATOM   1236  C   THR B  98       7.404 -18.236 -74.342  1.00 34.13           C  
ATOM   1237  O   THR B  98       6.747 -19.220 -74.644  1.00 37.71           O  
ATOM   1238  CB  THR B  98       9.472 -18.600 -75.745  1.00 32.80           C  
ATOM   1239  OG1 THR B  98      10.900 -18.698 -75.751  1.00 36.56           O  
ATOM   1240  CG2 THR B  98       9.094 -17.497 -76.720  1.00 35.50           C  
ATOM   1241  H   THR B  98       9.251 -20.185 -73.775  1.00 41.71           H  
ATOM   1242  HA  THR B  98       9.317 -17.477 -73.998  1.00 37.02           H  
ATOM   1243  HB  THR B  98       9.093 -19.433 -76.066  1.00 39.36           H  
ATOM   1244  HG1 THR B  98      11.147 -19.324 -75.248  1.00 43.87           H  
ATOM   1245 HG21 THR B  98       9.434 -17.706 -77.604  1.00 42.60           H  
ATOM   1246 HG22 THR B  98       8.129 -17.412 -76.765  1.00 42.60           H  
ATOM   1247 HG23 THR B  98       9.472 -16.653 -76.428  1.00 42.60           H  
ATOM   1248  N   MET B  99       6.824 -17.083 -74.017  1.00 30.81           N  
ATOM   1249  CA  MET B  99       5.386 -16.882 -74.201  1.00 35.26           C  
ATOM   1250  C   MET B  99       5.213 -16.066 -75.476  1.00 36.09           C  
ATOM   1251  O   MET B  99       6.117 -15.355 -75.873  1.00 34.48           O  
ATOM   1252  CB  MET B  99       4.761 -16.160 -73.035  1.00 33.80           C  
ATOM   1253  CG  MET B  99       4.965 -16.905 -71.688  1.00 35.82           C  
ATOM   1254  SD  MET B  99       3.987 -16.146 -70.413  1.00 38.82           S  
ATOM   1255  CE  MET B  99       2.344 -16.811 -70.701  1.00 39.74           C  
ATOM   1256  H   MET B  99       7.237 -16.403 -73.690  1.00 36.97           H  
ATOM   1257  HA  MET B  99       4.949 -17.742 -74.302  1.00 42.32           H  
ATOM   1258  HB2 MET B  99       5.163 -15.281 -72.955  1.00 40.56           H  
ATOM   1259  HB3 MET B  99       3.807 -16.077 -73.190  1.00 40.56           H  
ATOM   1260  HG2 MET B  99       4.685 -17.829 -71.783  1.00 42.99           H  
ATOM   1261  HG3 MET B  99       5.899 -16.858 -71.430  1.00 42.99           H  
ATOM   1262  HE1 MET B  99       1.736 -16.445 -70.040  1.00 47.69           H  
ATOM   1263  HE2 MET B  99       2.055 -16.561 -71.592  1.00 47.69           H  
ATOM   1264  HE3 MET B  99       2.377 -17.777 -70.621  1.00 47.69           H  
ATOM   1265  N   THR B 100       4.054 -16.170 -76.105  1.00 35.57           N  
ATOM   1266  CA  THR B 100       3.844 -15.492 -77.392  1.00 30.74           C  
ATOM   1267  C   THR B 100       2.423 -15.007 -77.528  1.00 37.80           C  
ATOM   1268  O   THR B 100       1.495 -15.597 -76.964  1.00 32.24           O  
ATOM   1269  CB  THR B 100       4.130 -16.402 -78.602  1.00 36.69           C  
ATOM   1270  OG1 THR B 100       3.208 -17.497 -78.628  1.00 37.25           O  
ATOM   1271  CG2 THR B 100       5.533 -16.939 -78.590  1.00 34.74           C  
ATOM   1272  H   THR B 100       3.378 -16.618 -75.821  1.00 42.68           H  
ATOM   1273  HA  THR B 100       4.432 -14.723 -77.446  1.00 36.88           H  
ATOM   1274  HB  THR B 100       4.020 -15.883 -79.414  1.00 44.02           H  
ATOM   1275  HG1 THR B 100       3.280 -17.950 -77.925  1.00 44.69           H  
ATOM   1276 HG21 THR B 100       5.677 -17.506 -79.363  1.00 41.69           H  
ATOM   1277 HG22 THR B 100       6.168 -16.207 -78.613  1.00 41.69           H  
ATOM   1278 HG23 THR B 100       5.682 -17.460 -77.785  1.00 41.69           H  
ATOM   1279  N   ASP B 101       2.243 -13.915 -78.273  1.00 40.90           N  
ATOM   1280  CA  ASP B 101       0.916 -13.609 -78.787  1.00 34.47           C  
ATOM   1281  C   ASP B 101       0.939 -12.669 -79.978  1.00 31.64           C  
ATOM   1282  O   ASP B 101       1.856 -11.893 -80.185  1.00 35.30           O  
ATOM   1283  CB  ASP B 101       0.026 -13.000 -77.722  1.00 35.19           C  
ATOM   1284  CG  ASP B 101      -1.428 -13.167 -78.052  1.00 37.46           C  
ATOM   1285  OD1 ASP B 101      -1.895 -14.330 -78.038  1.00 33.97           O  
ATOM   1286  OD2 ASP B 101      -2.116 -12.147 -78.341  1.00 36.76           O  
ATOM   1287  H   ASP B 101       2.856 -13.352 -78.488  1.00 49.09           H  
ATOM   1288  HA  ASP B 101       0.500 -14.436 -79.076  1.00 41.36           H  
ATOM   1289  HB2 ASP B 101       0.197 -13.438 -76.874  1.00 42.23           H  
ATOM   1290  HB3 ASP B 101       0.214 -12.050 -77.654  1.00 42.23           H  
ATOM   1291  N   PHE B 102      -0.132 -12.736 -80.739  1.00 35.75           N  
ATOM   1292  CA  PHE B 102      -0.266 -11.920 -81.940  1.00 34.39           C  
ATOM   1293  C   PHE B 102      -0.469 -10.456 -81.562  1.00 36.15           C  
ATOM   1294  O   PHE B 102       0.060  -9.560 -82.219  1.00 38.59           O  
ATOM   1295  CB  PHE B 102      -1.437 -12.476 -82.748  1.00 36.27           C  
ATOM   1296  CG  PHE B 102      -1.721 -11.722 -84.015  1.00 31.93           C  
ATOM   1297  CD1 PHE B 102      -0.963 -11.923 -85.144  1.00 38.17           C  
ATOM   1298  CD2 PHE B 102      -2.747 -10.798 -84.047  1.00 37.10           C  
ATOM   1299  CE1 PHE B 102      -1.246 -11.215 -86.317  1.00 46.20           C  
ATOM   1300  CE2 PHE B 102      -3.013 -10.080 -85.218  1.00 44.67           C  
ATOM   1301  CZ  PHE B 102      -2.265 -10.295 -86.328  1.00 39.12           C  
ATOM   1302  H   PHE B 102      -0.805 -13.249 -80.586  1.00 42.90           H  
ATOM   1303  HA  PHE B 102       0.541 -11.992 -82.474  1.00 41.27           H  
ATOM   1304  HB2 PHE B 102      -1.241 -13.395 -82.989  1.00 43.52           H  
ATOM   1305  HB3 PHE B 102      -2.237 -12.444 -82.200  1.00 43.52           H  
ATOM   1306  HD1 PHE B 102      -0.273 -12.546 -85.134  1.00 45.80           H  
ATOM   1307  HD2 PHE B 102      -3.260 -10.648 -83.285  1.00 44.52           H  
ATOM   1308  HE1 PHE B 102      -0.732 -11.352 -87.081  1.00 55.44           H  
ATOM   1309  HE2 PHE B 102      -3.707  -9.461 -85.238  1.00 53.61           H  
ATOM   1310  HZ  PHE B 102      -2.450  -9.821 -87.106  1.00 46.94           H  
ATOM   1311  N   LEU B 103      -1.179 -10.226 -80.462  1.00 36.55           N  
ATOM   1312  CA  LEU B 103      -1.586  -8.899 -80.052  1.00 34.36           C  
ATOM   1313  C   LEU B 103      -0.683  -8.267 -78.999  1.00 47.92           C  
ATOM   1314  O   LEU B 103      -0.399  -8.876 -77.953  1.00 38.19           O  
ATOM   1315  CB  LEU B 103      -3.003  -8.926 -79.528  1.00 32.18           C  
ATOM   1316  CG  LEU B 103      -4.111  -9.222 -80.541  1.00 39.87           C  
ATOM   1317  CD1 LEU B 103      -5.444  -9.322 -79.857  1.00 36.32           C  
ATOM   1318  CD2 LEU B 103      -4.135  -8.100 -81.574  1.00 40.46           C  
ATOM   1319  H   LEU B 103      -1.441 -10.844 -79.925  1.00 43.85           H  
ATOM   1320  HA  LEU B 103      -1.573  -8.321 -80.831  1.00 41.24           H  
ATOM   1321  HB2 LEU B 103      -3.057  -9.605 -78.838  1.00 38.61           H  
ATOM   1322  HB3 LEU B 103      -3.197  -8.059 -79.138  1.00 38.61           H  
ATOM   1323  HG  LEU B 103      -3.927 -10.060 -80.994  1.00 47.85           H  
ATOM   1324 HD11 LEU B 103      -6.125  -9.510 -80.521  1.00 43.59           H  
ATOM   1325 HD12 LEU B 103      -5.410 -10.040 -79.205  1.00 43.59           H  
ATOM   1326 HD13 LEU B 103      -5.635  -8.481 -79.415  1.00 43.59           H  
ATOM   1327 HD21 LEU B 103      -4.836  -8.282 -82.219  1.00 48.55           H  
ATOM   1328 HD22 LEU B 103      -4.311  -7.260 -81.122  1.00 48.55           H  
ATOM   1329 HD23 LEU B 103      -3.275  -8.064 -82.020  1.00 48.55           H  
ATOM   1330  N   GLU B 104      -0.258  -7.032 -79.280  1.00 38.84           N  
ATOM   1331  CA  GLU B 104       0.475  -6.231 -78.301  1.00 46.24           C  
ATOM   1332  C   GLU B 104      -0.279  -6.084 -76.990  1.00 43.57           C  
ATOM   1333  O   GLU B 104       0.321  -6.185 -75.908  1.00 41.35           O  
ATOM   1334  CB  GLU B 104       0.820  -4.851 -78.871  1.00 45.47           C  
ATOM   1335  CG  GLU B 104       1.738  -4.031 -77.988  1.00 51.39           C  
ATOM   1336  CD  GLU B 104       2.211  -2.750 -78.650  1.00 64.61           C  
ATOM   1337  OE1 GLU B 104       2.256  -2.690 -79.901  1.00 80.63           O  
ATOM   1338  OE2 GLU B 104       2.546  -1.790 -77.925  1.00 71.84           O  
ATOM   1339  H   GLU B 104      -0.382  -6.637 -80.034  1.00 46.60           H  
ATOM   1340  HA  GLU B 104       1.312  -6.681 -78.104  1.00 55.48           H  
ATOM   1341  HB2 GLU B 104       1.260  -4.969 -79.727  1.00 54.56           H  
ATOM   1342  HB3 GLU B 104      -0.002  -4.349 -78.990  1.00 54.56           H  
ATOM   1343  HG2 GLU B 104       1.263  -3.791 -77.177  1.00 61.67           H  
ATOM   1344  HG3 GLU B 104       2.520  -4.561 -77.769  1.00 61.67           H  
ATOM   1345  N   VAL B 105      -1.587  -5.877 -77.057  1.00 38.14           N  
ATOM   1346  CA  VAL B 105      -2.354  -5.671 -75.847  1.00 35.69           C  
ATOM   1347  C   VAL B 105      -2.276  -6.872 -74.891  1.00 42.13           C  
ATOM   1348  O   VAL B 105      -2.326  -6.701 -73.677  1.00 43.78           O  
ATOM   1349  CB  VAL B 105      -3.830  -5.312 -76.101  1.00 42.76           C  
ATOM   1350  CG1 VAL B 105      -3.945  -3.881 -76.637  1.00 47.92           C  
ATOM   1351  CG2 VAL B 105      -4.499  -6.313 -77.039  1.00 42.01           C  
ATOM   1352  H   VAL B 105      -2.046  -5.851 -77.783  1.00 45.76           H  
ATOM   1353  HA  VAL B 105      -1.963  -4.918 -75.378  1.00 42.83           H  
ATOM   1354  HB  VAL B 105      -4.304  -5.345 -75.255  1.00 51.31           H  
ATOM   1355 HG11 VAL B 105      -4.881  -3.676 -76.790  1.00 57.50           H  
ATOM   1356 HG12 VAL B 105      -3.574  -3.268 -75.983  1.00 57.50           H  
ATOM   1357 HG13 VAL B 105      -3.452  -3.815 -77.470  1.00 57.50           H  
ATOM   1358 HG21 VAL B 105      -5.424  -6.051 -77.172  1.00 50.41           H  
ATOM   1359 HG22 VAL B 105      -4.029  -6.312 -77.888  1.00 50.41           H  
ATOM   1360 HG23 VAL B 105      -4.459  -7.195 -76.639  1.00 50.41           H  
ATOM   1361  N   ASN B 106      -2.166  -8.078 -75.440  1.00 38.77           N  
ATOM   1362  CA  ASN B 106      -2.000  -9.275 -74.623  1.00 37.76           C  
ATOM   1363  C   ASN B 106      -0.589  -9.390 -74.082  1.00 35.19           C  
ATOM   1364  O   ASN B 106      -0.408  -9.749 -72.906  1.00 36.41           O  
ATOM   1365  CB  ASN B 106      -2.340 -10.531 -75.412  1.00 36.07           C  
ATOM   1366  CG  ASN B 106      -3.811 -10.712 -75.571  1.00 37.86           C  
ATOM   1367  OD1 ASN B 106      -4.584 -10.353 -74.681  1.00 38.53           O  
ATOM   1368  ND2 ASN B 106      -4.225 -11.256 -76.714  1.00 38.93           N  
ATOM   1369  H   ASN B 106      -2.185  -8.230 -76.286  1.00 46.52           H  
ATOM   1370  HA  ASN B 106      -2.606  -9.225 -73.867  1.00 45.31           H  
ATOM   1371  HB2 ASN B 106      -1.946 -10.467 -76.296  1.00 43.28           H  
ATOM   1372  HB3 ASN B 106      -1.989 -11.305 -74.945  1.00 43.28           H  
ATOM   1373 HD21 ASN B 106      -5.065 -11.381 -76.851  1.00 46.72           H  
ATOM   1374 HD22 ASN B 106      -3.653 -11.484 -77.314  1.00 46.72           H  
ATOM   1375  N   ARG B 107       0.403  -9.136 -74.926  1.00 36.45           N  
ATOM   1376  CA  ARG B 107       1.775  -9.136 -74.457  1.00 39.03           C  
ATOM   1377  C   ARG B 107       1.966  -8.155 -73.281  1.00 41.81           C  
ATOM   1378  O   ARG B 107       2.739  -8.437 -72.352  1.00 38.60           O  
ATOM   1379  CB  ARG B 107       2.735  -8.842 -75.615  1.00 37.66           C  
ATOM   1380  CG  ARG B 107       2.659  -9.890 -76.768  1.00 34.66           C  
ATOM   1381  CD  ARG B 107       3.834  -9.797 -77.691  1.00 31.96           C  
ATOM   1382  NE  ARG B 107       3.885  -8.528 -78.399  1.00 38.72           N  
ATOM   1383  CZ  ARG B 107       3.334  -8.301 -79.585  1.00 43.57           C  
ATOM   1384  NH1 ARG B 107       2.672  -9.266 -80.220  1.00 37.40           N  
ATOM   1385  NH2 ARG B 107       3.454  -7.109 -80.135  1.00 45.92           N  
ATOM   1386  H   ARG B 107       0.307  -8.964 -75.763  1.00 43.74           H  
ATOM   1387  HA  ARG B 107       1.984 -10.024 -74.128  1.00 46.84           H  
ATOM   1388  HB2 ARG B 107       2.519  -7.973 -75.988  1.00 45.20           H  
ATOM   1389  HB3 ARG B 107       3.644  -8.838 -75.276  1.00 45.20           H  
ATOM   1390  HG2 ARG B 107       2.644 -10.782 -76.386  1.00 41.59           H  
ATOM   1391  HG3 ARG B 107       1.854  -9.735 -77.286  1.00 41.59           H  
ATOM   1392  HD2 ARG B 107       4.651  -9.888 -77.176  1.00 38.36           H  
ATOM   1393  HD3 ARG B 107       3.777 -10.507 -78.350  1.00 38.36           H  
ATOM   1394  HE  ARG B 107       4.303  -7.877 -78.022  1.00 46.46           H  
ATOM   1395 HH11 ARG B 107       2.597 -10.044 -79.862  1.00 44.88           H  
ATOM   1396 HH12 ARG B 107       2.317  -9.110 -80.988  1.00 44.88           H  
ATOM   1397 HH21 ARG B 107       3.881  -6.487 -79.724  1.00 55.11           H  
ATOM   1398 HH22 ARG B 107       3.098  -6.952 -80.902  1.00 55.11           H  
ATOM   1399  N   GLN B 108       1.255  -7.025 -73.314  1.00 35.82           N  
ATOM   1400  CA  GLN B 108       1.302  -6.031 -72.238  1.00 41.72           C  
ATOM   1401  C   GLN B 108       0.652  -6.529 -70.976  1.00 46.54           C  
ATOM   1402  O   GLN B 108       1.112  -6.249 -69.872  1.00 38.99           O  
ATOM   1403  CB  GLN B 108       0.612  -4.735 -72.641  1.00 45.01           C  
ATOM   1404  CG  GLN B 108       1.470  -3.872 -73.531  1.00 56.16           C  
ATOM   1405  CD  GLN B 108       0.821  -2.536 -73.835  1.00 63.39           C  
ATOM   1406  OE1 GLN B 108      -0.178  -2.460 -74.564  1.00 57.16           O  
ATOM   1407  NE2 GLN B 108       1.387  -1.468 -73.274  1.00 65.16           N  
ATOM   1408  H   GLN B 108       0.731  -6.808 -73.960  1.00 42.98           H  
ATOM   1409  HA  GLN B 108       2.229  -5.827 -72.038  1.00 50.07           H  
ATOM   1410  HB2 GLN B 108      -0.202  -4.947 -73.123  1.00 54.02           H  
ATOM   1411  HB3 GLN B 108       0.403  -4.227 -71.842  1.00 54.02           H  
ATOM   1412  HG2 GLN B 108       2.316  -3.702 -73.089  1.00 67.39           H  
ATOM   1413  HG3 GLN B 108       1.619  -4.332 -74.371  1.00 67.39           H  
ATOM   1414 HE21 GLN B 108       2.079  -1.562 -72.774  1.00 78.19           H  
ATOM   1415 HE22 GLN B 108       1.059  -0.685 -73.414  1.00 78.19           H  
ATOM   1416  N   GLU B 109      -0.427  -7.267 -71.136  1.00 36.11           N  
ATOM   1417  CA  GLU B 109      -1.119  -7.855 -70.004  1.00 40.66           C  
ATOM   1418  C   GLU B 109      -0.203  -8.883 -69.314  1.00 42.42           C  
ATOM   1419  O   GLU B 109      -0.113  -8.931 -68.065  1.00 38.08           O  
ATOM   1420  CB  GLU B 109      -2.423  -8.449 -70.510  1.00 43.88           C  
ATOM   1421  CG  GLU B 109      -3.447  -8.757 -69.508  1.00 57.49           C  
ATOM   1422  CD  GLU B 109      -3.991  -7.528 -68.811  1.00 63.17           C  
ATOM   1423  OE1 GLU B 109      -4.657  -6.689 -69.463  1.00 56.99           O  
ATOM   1424  OE2 GLU B 109      -3.763  -7.436 -67.592  1.00 50.00           O  
ATOM   1425  H   GLU B 109      -0.785  -7.445 -71.897  1.00 43.33           H  
ATOM   1426  HA  GLU B 109      -1.331  -7.160 -69.362  1.00 48.79           H  
ATOM   1427  HB2 GLU B 109      -2.816  -7.822 -71.137  1.00 52.66           H  
ATOM   1428  HB3 GLU B 109      -2.218  -9.276 -70.973  1.00 52.66           H  
ATOM   1429  HG2 GLU B 109      -4.189  -9.205 -69.944  1.00 68.99           H  
ATOM   1430  HG3 GLU B 109      -3.062  -9.337 -68.833  1.00 68.99           H  
ATOM   1431  N   LEU B 110       0.526  -9.664 -70.109  1.00 37.57           N  
ATOM   1432  CA  LEU B 110       1.514 -10.606 -69.548  1.00 37.97           C  
ATOM   1433  C   LEU B 110       2.644  -9.865 -68.827  1.00 38.73           C  
ATOM   1434  O   LEU B 110       3.118 -10.286 -67.737  1.00 35.90           O  
ATOM   1435  CB  LEU B 110       2.090 -11.496 -70.650  1.00 35.81           C  
ATOM   1436  CG  LEU B 110       1.078 -12.463 -71.271  1.00 35.28           C  
ATOM   1437  CD1 LEU B 110       1.745 -13.143 -72.461  1.00 33.79           C  
ATOM   1438  CD2 LEU B 110       0.539 -13.469 -70.256  1.00 37.49           C  
ATOM   1439  H   LEU B 110       0.474  -9.674 -70.967  1.00 45.08           H  
ATOM   1440  HA  LEU B 110       1.072 -11.179 -68.902  1.00 45.56           H  
ATOM   1441  HB2 LEU B 110       2.432 -10.930 -71.360  1.00 42.98           H  
ATOM   1442  HB3 LEU B 110       2.813 -12.025 -70.277  1.00 42.98           H  
ATOM   1443  HG  LEU B 110       0.326 -11.951 -71.607  1.00 42.33           H  
ATOM   1444 HD11 LEU B 110       1.114 -13.760 -72.866  1.00 40.54           H  
ATOM   1445 HD12 LEU B 110       2.006 -12.467 -73.106  1.00 40.54           H  
ATOM   1446 HD13 LEU B 110       2.527 -13.626 -72.152  1.00 40.54           H  
ATOM   1447 HD21 LEU B 110      -0.094 -14.055 -70.699  1.00 44.98           H  
ATOM   1448 HD22 LEU B 110       1.279 -13.988 -69.903  1.00 44.98           H  
ATOM   1449 HD23 LEU B 110       0.100 -12.988 -69.538  1.00 44.98           H  
ATOM   1450  N   GLY B 111       3.049  -8.744 -69.412  1.00 32.12           N  
ATOM   1451  CA  GLY B 111       4.025  -7.847 -68.815  1.00 40.91           C  
ATOM   1452  C   GLY B 111       3.626  -7.285 -67.455  1.00 39.10           C  
ATOM   1453  O   GLY B 111       4.465  -7.200 -66.533  1.00 36.98           O  
ATOM   1454  H   GLY B 111       2.763  -8.476 -70.178  1.00 38.55           H  
ATOM   1455  HA2 GLY B 111       4.865  -8.320 -68.709  1.00 49.09           H  
ATOM   1456  HA3 GLY B 111       4.175  -7.100 -69.416  1.00 49.09           H  
ATOM   1457  N   ARG B 112       2.363  -6.898 -67.315  1.00 35.92           N  
ATOM   1458  CA  ARG B 112       1.858  -6.443 -66.029  1.00 39.89           C  
ATOM   1459  C   ARG B 112       2.010  -7.541 -64.988  1.00 43.43           C  
ATOM   1460  O   ARG B 112       2.399  -7.279 -63.839  1.00 38.03           O  
ATOM   1461  CB  ARG B 112       0.398  -5.980 -66.111  1.00 43.98           C  
ATOM   1462  CG  ARG B 112       0.187  -4.741 -67.011  1.00 53.30           C  
ATOM   1463  CD  ARG B 112      -1.163  -4.044 -66.788  1.00 59.70           C  
ATOM   1464  NE  ARG B 112      -2.201  -4.427 -67.737  1.00 70.22           N  
ATOM   1465  CZ  ARG B 112      -2.205  -4.138 -69.047  1.00 71.10           C  
ATOM   1466  NH1 ARG B 112      -1.219  -3.460 -69.623  1.00 76.67           N  
ATOM   1467  NH2 ARG B 112      -3.203  -4.554 -69.797  1.00 63.06           N  
ATOM   1468  H   ARG B 112       1.781  -6.890 -67.948  1.00 43.11           H  
ATOM   1469  HA  ARG B 112       2.390  -5.686 -65.738  1.00 47.87           H  
ATOM   1470  HB2 ARG B 112      -0.139  -6.703 -66.471  1.00 52.77           H  
ATOM   1471  HB3 ARG B 112       0.091  -5.754 -65.219  1.00 52.77           H  
ATOM   1472  HG2 ARG B 112       0.888  -4.097 -66.827  1.00 63.96           H  
ATOM   1473  HG3 ARG B 112       0.229  -5.018 -67.940  1.00 63.96           H  
ATOM   1474  HD2 ARG B 112      -1.482  -4.261 -65.899  1.00 71.64           H  
ATOM   1475  HD3 ARG B 112      -1.033  -3.085 -66.864  1.00 71.64           H  
ATOM   1476  HE  ARG B 112      -2.867  -4.877 -67.431  1.00 84.26           H  
ATOM   1477 HH11 ARG B 112      -0.556  -3.182 -69.152  1.00 92.00           H  
ATOM   1478 HH12 ARG B 112      -1.248  -3.291 -70.466  1.00 92.00           H  
ATOM   1479 HH21 ARG B 112      -3.851  -4.997 -69.444  1.00 75.67           H  
ATOM   1480 HH22 ARG B 112      -3.213  -4.374 -70.638  1.00 75.67           H  
ATOM   1481  N   TRP B 113       1.708  -8.766 -65.396  1.00 36.24           N  
ATOM   1482  CA  TRP B 113       1.738  -9.871 -64.486  1.00 33.97           C  
ATOM   1483  C   TRP B 113       3.163 -10.249 -64.151  1.00 33.69           C  
ATOM   1484  O   TRP B 113       3.461 -10.560 -62.985  1.00 35.48           O  
ATOM   1485  CB  TRP B 113       1.000 -11.083 -65.008  1.00 38.10           C  
ATOM   1486  CG  TRP B 113       0.904 -12.178 -63.951  1.00 39.41           C  
ATOM   1487  CD1 TRP B 113      -0.008 -12.263 -62.943  1.00 36.95           C  
ATOM   1488  CD2 TRP B 113       1.760 -13.325 -63.809  1.00 34.05           C  
ATOM   1489  NE1 TRP B 113       0.216 -13.377 -62.188  1.00 38.88           N  
ATOM   1490  CE2 TRP B 113       1.288 -14.057 -62.709  1.00 35.85           C  
ATOM   1491  CE3 TRP B 113       2.859 -13.802 -64.515  1.00 35.56           C  
ATOM   1492  CZ2 TRP B 113       1.895 -15.217 -62.275  1.00 35.16           C  
ATOM   1493  CZ3 TRP B 113       3.454 -14.960 -64.091  1.00 37.39           C  
ATOM   1494  CH2 TRP B 113       2.971 -15.655 -62.977  1.00 35.24           C  
ATOM   1495  H   TRP B 113       1.483  -8.973 -66.200  1.00 43.49           H  
ATOM   1496  HA  TRP B 113       1.306  -9.601 -63.660  1.00 40.77           H  
ATOM   1497  HB2 TRP B 113       0.100 -10.825 -65.261  1.00 45.73           H  
ATOM   1498  HB3 TRP B 113       1.475 -11.441 -65.774  1.00 45.73           H  
ATOM   1499  HD1 TRP B 113      -0.691 -11.649 -62.792  1.00 44.33           H  
ATOM   1500  HE1 TRP B 113      -0.248 -13.620 -61.506  1.00 46.65           H  
ATOM   1501  HE3 TRP B 113       3.188 -13.340 -65.252  1.00 42.67           H  
ATOM   1502  HZ2 TRP B 113       1.573 -15.687 -61.539  1.00 42.20           H  
ATOM   1503  HZ3 TRP B 113       4.191 -15.290 -64.552  1.00 44.87           H  
ATOM   1504  HH2 TRP B 113       3.390 -16.444 -62.718  1.00 42.28           H  
ATOM   1505  N   LEU B 114       4.036 -10.215 -65.145  1.00 30.27           N  
ATOM   1506  CA  LEU B 114       5.457 -10.525 -64.943  1.00 34.30           C  
ATOM   1507  C   LEU B 114       6.120  -9.580 -63.925  1.00 42.20           C  
ATOM   1508  O   LEU B 114       7.055  -9.978 -63.221  1.00 34.69           O  
ATOM   1509  CB  LEU B 114       6.249 -10.477 -66.250  1.00 31.28           C  
ATOM   1510  CG  LEU B 114       6.072 -11.686 -67.177  1.00 37.06           C  
ATOM   1511  CD1 LEU B 114       6.698 -11.369 -68.560  1.00 43.41           C  
ATOM   1512  CD2 LEU B 114       6.634 -12.955 -66.629  1.00 37.62           C  
ATOM   1513  H   LEU B 114       3.836 -10.014 -65.957  1.00 36.32           H  
ATOM   1514  HA  LEU B 114       5.528 -11.427 -64.592  1.00 41.16           H  
ATOM   1515  HB2 LEU B 114       5.975  -9.689 -66.745  1.00 37.53           H  
ATOM   1516  HB3 LEU B 114       7.192 -10.412 -66.034  1.00 37.53           H  
ATOM   1517  HG  LEU B 114       5.122 -11.828 -67.315  1.00 44.47           H  
ATOM   1518 HD11 LEU B 114       6.582 -12.137 -69.142  1.00 52.09           H  
ATOM   1519 HD12 LEU B 114       6.250 -10.597 -68.939  1.00 52.09           H  
ATOM   1520 HD13 LEU B 114       7.642 -11.181 -68.443  1.00 52.09           H  
ATOM   1521 HD21 LEU B 114       6.484 -13.668 -67.269  1.00 45.14           H  
ATOM   1522 HD22 LEU B 114       7.586 -12.839 -66.479  1.00 45.14           H  
ATOM   1523 HD23 LEU B 114       6.190 -13.162 -65.792  1.00 45.14           H  
ATOM   1524  N   GLN B 115       5.646  -8.336 -63.892  1.00 37.50           N  
ATOM   1525  CA  GLN B 115       6.175  -7.309 -63.016  1.00 38.18           C  
ATOM   1526  C   GLN B 115       5.470  -7.317 -61.693  1.00 39.71           C  
ATOM   1527  O   GLN B 115       5.738  -6.468 -60.859  1.00 38.97           O  
ATOM   1528  CB  GLN B 115       5.969  -5.930 -63.635  1.00 40.64           C  
ATOM   1529  CG  GLN B 115       6.835  -5.655 -64.807  1.00 41.75           C  
ATOM   1530  CD  GLN B 115       6.461  -4.355 -65.499  1.00 39.21           C  
ATOM   1531  OE1 GLN B 115       7.085  -3.319 -65.280  1.00 37.25           O  
ATOM   1532  NE2 GLN B 115       5.421  -4.401 -66.319  1.00 41.07           N  
ATOM   1533  H   GLN B 115       4.998  -8.061 -64.386  1.00 45.00           H  
ATOM   1534  HA  GLN B 115       7.123  -7.452 -62.871  1.00 45.82           H  
ATOM   1535  HB2 GLN B 115       5.047  -5.853 -63.925  1.00 48.77           H  
ATOM   1536  HB3 GLN B 115       6.158  -5.256 -62.963  1.00 48.77           H  
ATOM   1537  HG2 GLN B 115       7.757  -5.586 -64.513  1.00 50.10           H  
ATOM   1538  HG3 GLN B 115       6.742  -6.377 -65.448  1.00 50.10           H  
ATOM   1539 HE21 GLN B 115       4.997  -5.140 -66.436  1.00 49.28           H  
ATOM   1540 HE22 GLN B 115       5.169  -3.691 -66.735  1.00 49.28           H  
ATOM   1541  N   GLU B 116       4.568  -8.253 -61.489  1.00 34.36           N  
ATOM   1542  CA  GLU B 116       3.872  -8.384 -60.231  1.00 41.93           C  
ATOM   1543  C   GLU B 116       3.133  -7.127 -59.894  1.00 44.24           C  
ATOM   1544  O   GLU B 116       3.075  -6.730 -58.767  1.00 49.03           O  
ATOM   1545  CB  GLU B 116       4.868  -8.719 -59.123  1.00 40.08           C  
ATOM   1546  CG  GLU B 116       4.340  -9.680 -58.109  1.00 59.19           C  
ATOM   1547  CD  GLU B 116       5.365 -10.040 -57.061  1.00 56.56           C  
ATOM   1548  OE1 GLU B 116       4.937 -10.242 -55.933  1.00 54.94           O  
ATOM   1549  OE2 GLU B 116       6.563 -10.115 -57.370  1.00 52.49           O  
ATOM   1550  H   GLU B 116       4.340  -8.837 -62.066  1.00 41.23           H  
ATOM   1551  HA  GLU B 116       3.224  -9.108 -60.293  1.00 50.31           H  
ATOM   1552  HB2 GLU B 116       5.656  -9.118 -59.511  1.00 48.10           H  
ATOM   1553  HB3 GLU B 116       5.105  -7.906 -58.667  1.00 48.10           H  
ATOM   1554  HG2 GLU B 116       3.587  -9.273 -57.657  1.00 71.03           H  
ATOM   1555  HG3 GLU B 116       4.059 -10.492 -58.548  1.00 71.03           H  
ATOM   1556  N   GLU B 117       2.580  -6.485 -60.899  1.00 45.80           N  
ATOM   1557  CA  GLU B 117       1.825  -5.293 -60.682  1.00 48.58           C  
ATOM   1558  C   GLU B 117       0.497  -5.603 -60.081  1.00 53.74           C  
ATOM   1559  O   GLU B 117      -0.115  -6.616 -60.360  1.00 52.17           O  
ATOM   1560  CB  GLU B 117       1.661  -4.490 -61.953  1.00 43.23           C  
ATOM   1561  CG  GLU B 117       2.977  -4.030 -62.493  1.00 44.59           C  
ATOM   1562  CD  GLU B 117       2.851  -3.076 -63.641  1.00 52.84           C  
ATOM   1563  OE1 GLU B 117       1.793  -3.055 -64.255  1.00 56.49           O  
ATOM   1564  OE2 GLU B 117       3.813  -2.359 -63.917  1.00 49.43           O  
ATOM   1565  H   GLU B 117       2.636  -6.720 -61.716  1.00 54.96           H  
ATOM   1566  HA  GLU B 117       2.312  -4.740 -60.045  1.00 58.29           H  
ATOM   1567  HB2 GLU B 117       1.232  -5.032 -62.625  1.00 51.87           H  
ATOM   1568  HB3 GLU B 117       1.125  -3.712 -61.766  1.00 51.87           H  
ATOM   1569  HG2 GLU B 117       3.457  -3.581 -61.789  1.00 53.50           H  
ATOM   1570  HG3 GLU B 117       3.477  -4.800 -62.790  1.00 53.50           H  
ATOM   1571  N   PRO B 118       0.078  -4.644 -59.160  1.00 56.41           N  
ATOM   1572  CA  PRO B 118      -1.346  -4.720 -58.889  1.00 57.81           C  
ATOM   1573  C   PRO B 118      -1.984  -4.128 -60.131  1.00 63.72           C  
ATOM   1574  O   PRO B 118      -1.401  -3.291 -60.801  1.00 69.99           O  
ATOM   1575  CB  PRO B 118      -1.522  -3.877 -57.645  1.00 58.98           C  
ATOM   1576  CG  PRO B 118      -0.585  -2.789 -57.823  1.00 61.66           C  
ATOM   1577  CD  PRO B 118       0.623  -3.431 -58.370  1.00 60.09           C  
ATOM   1578  HA  PRO B 118      -1.646  -5.635 -58.737  1.00 69.37           H  
ATOM   1579  HB2 PRO B 118      -2.429  -3.550 -57.591  1.00 70.77           H  
ATOM   1580  HB3 PRO B 118      -1.293  -4.399 -56.866  1.00 70.77           H  
ATOM   1581  HG2 PRO B 118      -0.938  -2.143 -58.448  1.00 73.99           H  
ATOM   1582  HG3 PRO B 118      -0.394  -2.382 -56.969  1.00 73.99           H  
ATOM   1583  HD2 PRO B 118       1.079  -2.822 -58.967  1.00 72.11           H  
ATOM   1584  HD3 PRO B 118       1.201  -3.730 -57.657  1.00 72.11           H  
ATOM   1585  N   GLY B 119      -3.153  -4.591 -60.460  1.00 57.92           N  
ATOM   1586  CA  GLY B 119      -3.789  -4.191 -61.681  1.00 57.76           C  
ATOM   1587  C   GLY B 119      -3.571  -5.252 -62.717  1.00 53.83           C  
ATOM   1588  O   GLY B 119      -4.316  -5.367 -63.649  1.00 50.45           O  
ATOM   1589  H   GLY B 119      -3.600  -5.150 -59.989  1.00 69.50           H  
ATOM   1590  HA2 GLY B 119      -4.737  -4.064 -61.541  1.00 69.31           H  
ATOM   1591  HA3 GLY B 119      -3.392  -3.365 -61.989  1.00 69.31           H  
ATOM   1592  N   ALA B 120      -2.594  -6.094 -62.489  1.00 45.75           N  
ATOM   1593  CA  ALA B 120      -2.493  -7.317 -63.289  1.00 47.84           C  
ATOM   1594  C   ALA B 120      -3.634  -8.210 -62.882  1.00 45.90           C  
ATOM   1595  O   ALA B 120      -4.107  -8.167 -61.712  1.00 41.20           O  
ATOM   1596  CB  ALA B 120      -1.182  -8.042 -63.045  1.00 42.58           C  
ATOM   1597  H   ALA B 120      -1.965  -5.983 -61.913  1.00 54.90           H  
ATOM   1598  HA  ALA B 120      -2.572  -7.108 -64.233  1.00 57.41           H  
ATOM   1599  HB1 ALA B 120      -1.158  -8.843 -63.593  1.00 51.10           H  
ATOM   1600  HB2 ALA B 120      -0.448  -7.455 -63.284  1.00 51.10           H  
ATOM   1601  HB3 ALA B 120      -1.123  -8.281 -62.107  1.00 51.10           H  
ATOM   1602  N   PHE B 121      -4.055  -9.049 -63.819  1.00 35.75           N  
ATOM   1603  CA  PHE B 121      -4.999 -10.092 -63.493  1.00 38.49           C  
ATOM   1604  C   PHE B 121      -4.415 -11.003 -62.408  1.00 36.06           C  
ATOM   1605  O   PHE B 121      -3.221 -11.309 -62.399  1.00 40.74           O  
ATOM   1606  CB  PHE B 121      -5.339 -10.914 -64.712  1.00 35.40           C  
ATOM   1607  CG  PHE B 121      -6.527 -11.790 -64.518  1.00 35.90           C  
ATOM   1608  CD1 PHE B 121      -7.811 -11.271 -64.645  1.00 39.71           C  
ATOM   1609  CD2 PHE B 121      -6.384 -13.120 -64.250  1.00 33.90           C  
ATOM   1610  CE1 PHE B 121      -8.914 -12.080 -64.471  1.00 41.68           C  
ATOM   1611  CE2 PHE B 121      -7.515 -13.924 -64.069  1.00 32.48           C  
ATOM   1612  CZ  PHE B 121      -8.758 -13.395 -64.199  1.00 35.04           C  
ATOM   1613  H   PHE B 121      -3.809  -9.033 -64.643  1.00 42.90           H  
ATOM   1614  HA  PHE B 121      -5.816  -9.693 -63.153  1.00 46.18           H  
ATOM   1615  HB2 PHE B 121      -5.527 -10.316 -65.452  1.00 42.48           H  
ATOM   1616  HB3 PHE B 121      -4.583 -11.481 -64.929  1.00 42.48           H  
ATOM   1617  HD1 PHE B 121      -7.927 -10.368 -64.835  1.00 47.65           H  
ATOM   1618  HD2 PHE B 121      -5.535 -13.488 -64.161  1.00 40.68           H  
ATOM   1619  HE1 PHE B 121      -9.769 -11.723 -64.554  1.00 50.01           H  
ATOM   1620  HE2 PHE B 121      -7.414 -14.830 -63.883  1.00 38.98           H  
ATOM   1621  HZ  PHE B 121      -9.506 -13.935 -64.081  1.00 42.05           H  
ATOM   1622  N   ASN B 122      -5.285 -11.440 -61.521  1.00 38.10           N  
ATOM   1623  CA  ASN B 122      -4.913 -12.271 -60.388  1.00 37.16           C  
ATOM   1624  C   ASN B 122      -5.070 -13.751 -60.681  1.00 30.79           C  
ATOM   1625  O   ASN B 122      -6.169 -14.269 -60.699  1.00 34.87           O  
ATOM   1626  CB  ASN B 122      -5.787 -11.918 -59.193  1.00 38.88           C  
ATOM   1627  CG  ASN B 122      -5.546 -12.845 -58.010  1.00 45.59           C  
ATOM   1628  OD1 ASN B 122      -4.439 -13.298 -57.800  1.00 44.54           O  
ATOM   1629  ND2 ASN B 122      -6.598 -13.137 -57.243  1.00 61.89           N  
ATOM   1630  H   ASN B 122      -6.127 -11.264 -61.552  1.00 45.72           H  
ATOM   1631  HA  ASN B 122      -3.987 -12.101 -60.153  1.00 44.60           H  
ATOM   1632  HB2 ASN B 122      -5.588 -11.011 -58.911  1.00 46.65           H  
ATOM   1633  HB3 ASN B 122      -6.720 -11.990 -59.449  1.00 46.65           H  
ATOM   1634 HD21 ASN B 122      -6.504 -13.657 -56.565  1.00 74.27           H  
ATOM   1635 HD22 ASN B 122      -7.370 -12.804 -57.426  1.00 74.27           H  
ATOM   1636  N   TRP B 123      -3.961 -14.427 -60.904  1.00 34.69           N  
ATOM   1637  CA  TRP B 123      -3.955 -15.843 -61.224  1.00 31.98           C  
ATOM   1638  C   TRP B 123      -3.807 -16.700 -59.979  1.00 33.69           C  
ATOM   1639  O   TRP B 123      -3.731 -17.917 -60.072  1.00 32.51           O  
ATOM   1640  CB  TRP B 123      -2.822 -16.138 -62.213  1.00 29.80           C  
ATOM   1641  CG  TRP B 123      -3.136 -15.570 -63.570  1.00 33.79           C  
ATOM   1642  CD1 TRP B 123      -2.618 -14.456 -64.153  1.00 31.42           C  
ATOM   1643  CD2 TRP B 123      -4.082 -16.112 -64.492  1.00 29.75           C  
ATOM   1644  NE1 TRP B 123      -3.197 -14.268 -65.405  1.00 33.54           N  
ATOM   1645  CE2 TRP B 123      -4.084 -15.290 -65.628  1.00 29.43           C  
ATOM   1646  CE3 TRP B 123      -4.923 -17.234 -64.463  1.00 31.40           C  
ATOM   1647  CZ2 TRP B 123      -4.944 -15.519 -66.705  1.00 33.89           C  
ATOM   1648  CZ3 TRP B 123      -5.750 -17.467 -65.536  1.00 36.74           C  
ATOM   1649  CH2 TRP B 123      -5.747 -16.616 -66.637  1.00 31.51           C  
ATOM   1650  H   TRP B 123      -3.175 -14.079 -60.876  1.00 41.63           H  
ATOM   1651  HA  TRP B 123      -4.795 -16.075 -61.650  1.00 38.38           H  
ATOM   1652  HB2 TRP B 123      -2.001 -15.731 -61.893  1.00 35.76           H  
ATOM   1653  HB3 TRP B 123      -2.712 -17.098 -62.300  1.00 35.76           H  
ATOM   1654  HD1 TRP B 123      -1.973 -13.904 -63.774  1.00 37.70           H  
ATOM   1655  HE1 TRP B 123      -3.020 -13.627 -65.950  1.00 40.25           H  
ATOM   1656  HE3 TRP B 123      -4.943 -17.792 -63.719  1.00 37.68           H  
ATOM   1657  HZ2 TRP B 123      -4.935 -14.972 -67.457  1.00 40.67           H  
ATOM   1658  HZ3 TRP B 123      -6.315 -18.206 -65.529  1.00 44.09           H  
ATOM   1659  HH2 TRP B 123      -6.301 -16.812 -67.358  1.00 37.81           H  
ATOM   1660  N   SER B 124      -3.833 -16.087 -58.796  1.00 35.40           N  
ATOM   1661  CA  SER B 124      -3.474 -16.841 -57.609  1.00 34.06           C  
ATOM   1662  C   SER B 124      -4.382 -18.020 -57.290  1.00 36.42           C  
ATOM   1663  O   SER B 124      -3.919 -19.003 -56.698  1.00 33.53           O  
ATOM   1664  CB  SER B 124      -3.331 -15.904 -56.375  1.00 38.36           C  
ATOM   1665  OG  SER B 124      -4.592 -15.354 -56.003  1.00 38.21           O  
ATOM   1666  H   SER B 124      -4.048 -15.265 -58.662  1.00 42.48           H  
ATOM   1667  HA  SER B 124      -2.593 -17.216 -57.766  1.00 40.88           H  
ATOM   1668  HB2 SER B 124      -2.978 -16.416 -55.630  1.00 46.04           H  
ATOM   1669  HB3 SER B 124      -2.724 -15.181 -56.597  1.00 46.04           H  
ATOM   1670  HG  SER B 124      -4.910 -14.907 -56.640  1.00 45.85           H  
ATOM   1671  N   MET B 125      -5.667 -17.959 -57.660  1.00 34.59           N  
ATOM   1672  CA  MET B 125      -6.539 -19.119 -57.463  1.00 32.74           C  
ATOM   1673  C   MET B 125      -6.091 -20.318 -58.343  1.00 33.09           C  
ATOM   1674  O   MET B 125      -6.121 -21.510 -57.912  1.00 32.64           O  
ATOM   1675  CB  MET B 125      -8.016 -18.784 -57.759  1.00 35.12           C  
ATOM   1676  CG  MET B 125      -8.604 -17.626 -57.016  1.00 46.67           C  
ATOM   1677  SD  MET B 125      -8.863 -17.927 -55.260  1.00 64.75           S  
ATOM   1678  CE  MET B 125      -7.312 -17.310 -54.592  1.00 63.53           C  
ATOM   1679  H   MET B 125      -6.048 -17.276 -58.017  1.00 41.51           H  
ATOM   1680  HA  MET B 125      -6.484 -19.386 -56.533  1.00 39.28           H  
ATOM   1681  HB2 MET B 125      -8.099 -18.589 -58.705  1.00 42.15           H  
ATOM   1682  HB3 MET B 125      -8.552 -19.564 -57.545  1.00 42.15           H  
ATOM   1683  HG2 MET B 125      -8.007 -16.867 -57.100  1.00 56.00           H  
ATOM   1684  HG3 MET B 125      -9.465 -17.410 -57.408  1.00 56.00           H  
ATOM   1685  HE1 MET B 125      -7.319 -17.415 -53.628  1.00 76.24           H  
ATOM   1686  HE2 MET B 125      -6.579 -17.817 -54.976  1.00 76.24           H  
ATOM   1687  HE3 MET B 125      -7.220 -16.372 -54.822  1.00 76.24           H  
ATOM   1688  N   TYR B 126      -5.660 -20.011 -59.566  1.00 34.52           N  
ATOM   1689  CA  TYR B 126      -5.145 -21.041 -60.461  1.00 31.19           C  
ATOM   1690  C   TYR B 126      -3.810 -21.591 -59.924  1.00 32.43           C  
ATOM   1691  O   TYR B 126      -3.604 -22.797 -59.908  1.00 28.16           O  
ATOM   1692  CB  TYR B 126      -4.990 -20.500 -61.907  1.00 33.63           C  
ATOM   1693  CG  TYR B 126      -6.323 -20.305 -62.588  1.00 31.00           C  
ATOM   1694  CD1 TYR B 126      -7.101 -19.212 -62.285  1.00 36.27           C  
ATOM   1695  CD2 TYR B 126      -6.809 -21.227 -63.502  1.00 37.94           C  
ATOM   1696  CE1 TYR B 126      -8.298 -19.023 -62.864  1.00 41.99           C  
ATOM   1697  CE2 TYR B 126      -8.034 -21.050 -64.104  1.00 36.20           C  
ATOM   1698  CZ  TYR B 126      -8.773 -19.933 -63.777  1.00 37.82           C  
ATOM   1699  OH  TYR B 126     -10.007 -19.708 -64.320  1.00 45.20           O  
ATOM   1700  H   TYR B 126      -5.657 -19.218 -59.898  1.00 41.43           H  
ATOM   1701  HA  TYR B 126      -5.778 -21.776 -60.487  1.00 37.43           H  
ATOM   1702  HB2 TYR B 126      -4.537 -19.642 -61.879  1.00 40.36           H  
ATOM   1703  HB3 TYR B 126      -4.473 -21.132 -62.430  1.00 40.36           H  
ATOM   1704  HD1 TYR B 126      -6.790 -18.588 -61.670  1.00 43.52           H  
ATOM   1705  HD2 TYR B 126      -6.298 -21.975 -63.714  1.00 45.53           H  
ATOM   1706  HE1 TYR B 126      -8.808 -18.277 -62.645  1.00 50.39           H  
ATOM   1707  HE2 TYR B 126      -8.357 -21.670 -64.717  1.00 43.44           H  
ATOM   1708  HH  TYR B 126     -10.199 -20.321 -64.862  1.00 54.24           H  
ATOM   1709  N   SER B 127      -2.923 -20.706 -59.487  1.00 32.57           N  
ATOM   1710  CA  SER B 127      -1.649 -21.127 -58.899  1.00 32.39           C  
ATOM   1711  C   SER B 127      -1.872 -22.051 -57.695  1.00 27.63           C  
ATOM   1712  O   SER B 127      -1.235 -23.099 -57.610  1.00 32.11           O  
ATOM   1713  CB  SER B 127      -0.838 -19.906 -58.526  1.00 40.16           C  
ATOM   1714  OG  SER B 127      -0.696 -19.106 -59.700  1.00 43.27           O  
ATOM   1715  H   SER B 127      -3.031 -19.853 -59.517  1.00 39.09           H  
ATOM   1716  HA  SER B 127      -1.147 -21.624 -59.564  1.00 38.87           H  
ATOM   1717  HB2 SER B 127      -1.305 -19.401 -57.842  1.00 48.19           H  
ATOM   1718  HB3 SER B 127       0.037 -20.180 -58.211  1.00 48.19           H  
ATOM   1719  HG  SER B 127      -0.249 -18.417 -59.526  1.00 51.92           H  
ATOM   1720  N   GLN B 128      -2.798 -21.682 -56.814  1.00 34.65           N  
ATOM   1721  CA  GLN B 128      -3.135 -22.511 -55.642  1.00 30.87           C  
ATOM   1722  C   GLN B 128      -3.688 -23.844 -56.084  1.00 37.64           C  
ATOM   1723  O   GLN B 128      -3.348 -24.874 -55.523  1.00 33.45           O  
ATOM   1724  CB AGLN B 128      -4.201 -21.816 -54.790  0.32 36.14           C  
ATOM   1725  CB BGLN B 128      -4.130 -21.819 -54.714  0.68 36.12           C  
ATOM   1726  CG AGLN B 128      -3.744 -20.553 -54.088  0.32 36.99           C  
ATOM   1727  CG BGLN B 128      -4.792 -22.739 -53.675  0.68 38.19           C  
ATOM   1728  CD AGLN B 128      -4.882 -19.610 -53.738  0.32 36.55           C  
ATOM   1729  CD BGLN B 128      -3.813 -23.303 -52.606  0.68 33.88           C  
ATOM   1730  OE1AGLN B 128      -6.050 -19.977 -53.788  0.32 38.17           O  
ATOM   1731  OE1BGLN B 128      -2.658 -22.968 -52.596  0.68 35.92           O  
ATOM   1732  NE2AGLN B 128      -4.540 -18.382 -53.394  0.32 43.89           N  
ATOM   1733  NE2BGLN B 128      -4.313 -24.123 -51.712  0.68 33.35           N  
ATOM   1734  H   GLN B 128      -3.251 -20.953 -56.867  1.00 41.57           H  
ATOM   1735  HA  GLN B 128      -2.333 -22.672 -55.121  1.00 37.04           H  
ATOM   1736  HB2AGLN B 128      -4.946 -21.578 -55.364  0.32 43.36           H  
ATOM   1737  HB2BGLN B 128      -3.666 -21.118 -54.231  0.68 43.35           H  
ATOM   1738  HB3AGLN B 128      -4.502 -22.436 -54.108  0.32 43.36           H  
ATOM   1739  HB3BGLN B 128      -4.837 -21.430 -55.253  0.68 43.35           H  
ATOM   1740  HG2AGLN B 128      -3.295 -20.797 -53.264  0.32 44.39           H  
ATOM   1741  HG2BGLN B 128      -5.480 -22.237 -53.210  0.68 45.83           H  
ATOM   1742  HG3AGLN B 128      -3.131 -20.075 -54.669  0.32 44.39           H  
ATOM   1743  HG3BGLN B 128      -5.192 -23.492 -54.137  0.68 45.83           H  
ATOM   1744 HE21AGLN B 128      -3.710 -18.156 -53.378  0.32 52.66           H  
ATOM   1745 HE21BGLN B 128      -5.149 -24.325 -51.734  0.68 40.02           H  
ATOM   1746 HE22AGLN B 128      -5.146 -17.809 -53.186  0.32 52.66           H  
ATOM   1747 HE22BGLN B 128      -3.806 -24.457 -51.104  0.68 40.02           H  
ATOM   1748  N   HIS B 129      -4.531 -23.836 -57.113  1.00 38.55           N  
ATOM   1749  CA  HIS B 129      -5.155 -25.076 -57.531  1.00 32.76           C  
ATOM   1750  C   HIS B 129      -4.105 -25.993 -58.130  1.00 27.75           C  
ATOM   1751  O   HIS B 129      -4.144 -27.196 -57.905  1.00 35.86           O  
ATOM   1752  CB  HIS B 129      -6.326 -24.855 -58.536  1.00 34.31           C  
ATOM   1753  CG  HIS B 129      -7.276 -26.007 -58.562  1.00 41.08           C  
ATOM   1754  ND1 HIS B 129      -8.216 -26.201 -57.573  1.00 44.63           N  
ATOM   1755  CD2 HIS B 129      -7.349 -27.098 -59.366  1.00 41.54           C  
ATOM   1756  CE1 HIS B 129      -8.871 -27.326 -57.802  1.00 50.12           C  
ATOM   1757  NE2 HIS B 129      -8.372 -27.889 -58.886  1.00 40.93           N  
ATOM   1758  H   HIS B 129      -4.752 -23.143 -57.572  1.00 46.25           H  
ATOM   1759  HA  HIS B 129      -5.520 -25.518 -56.749  1.00 39.31           H  
ATOM   1760  HB2 HIS B 129      -6.820 -24.062 -58.278  1.00 41.17           H  
ATOM   1761  HB3 HIS B 129      -5.961 -24.745 -59.428  1.00 41.17           H  
ATOM   1762  HD1 HIS B 129      -8.369 -25.662 -56.921  1.00 53.55           H  
ATOM   1763  HD2 HIS B 129      -6.833 -27.262 -60.122  1.00 49.85           H  
ATOM   1764  HE1 HIS B 129      -9.572 -27.660 -57.290  1.00 60.14           H  
ATOM   1765  HE2 HIS B 129      -8.638 -28.629 -59.234  1.00 49.12           H  
ATOM   1766  N   ALA B 130      -3.193 -25.435 -58.923  1.00 31.36           N  
ATOM   1767  CA  ALA B 130      -2.088 -26.229 -59.486  1.00 34.58           C  
ATOM   1768  C   ALA B 130      -1.214 -26.854 -58.356  1.00 35.24           C  
ATOM   1769  O   ALA B 130      -0.842 -28.033 -58.415  1.00 35.10           O  
ATOM   1770  CB  ALA B 130      -1.233 -25.375 -60.340  1.00 27.46           C  
ATOM   1771  H   ALA B 130      -3.187 -24.606 -59.152  1.00 37.63           H  
ATOM   1772  HA  ALA B 130      -2.448 -26.946 -60.030  1.00 41.49           H  
ATOM   1773  HB1 ALA B 130      -0.511 -25.913 -60.702  1.00 32.95           H  
ATOM   1774  HB2 ALA B 130      -1.770 -25.012 -61.062  1.00 32.95           H  
ATOM   1775  HB3 ALA B 130      -0.870 -24.654 -59.802  1.00 32.95           H  
ATOM   1776  N   CYS B 131      -0.880 -26.047 -57.352  1.00 35.09           N  
ATOM   1777  CA  CYS B 131      -0.134 -26.578 -56.197  1.00 34.64           C  
ATOM   1778  C   CYS B 131      -0.899 -27.715 -55.531  1.00 36.51           C  
ATOM   1779  O   CYS B 131      -0.336 -28.764 -55.198  1.00 39.13           O  
ATOM   1780  CB  CYS B 131       0.193 -25.458 -55.181  1.00 33.02           C  
ATOM   1781  SG  CYS B 131       1.392 -24.276 -55.828  1.00 36.56           S  
ATOM   1782  H   CYS B 131      -1.064 -25.208 -57.309  1.00 42.11           H  
ATOM   1783  HA  CYS B 131       0.709 -26.940 -56.514  1.00 41.57           H  
ATOM   1784  HB2 CYS B 131      -0.622 -24.975 -54.968  1.00 39.63           H  
ATOM   1785  HB3 CYS B 131       0.564 -25.855 -54.378  1.00 39.63           H  
ATOM   1786  HG  CYS B 131       0.944 -23.768 -56.819  1.00 43.88           H  
ATOM   1787  N   LEU B 132      -2.199 -27.530 -55.375  1.00 35.29           N  
ATOM   1788  CA  LEU B 132      -3.020 -28.557 -54.751  1.00 31.83           C  
ATOM   1789  C   LEU B 132      -2.972 -29.857 -55.505  1.00 41.71           C  
ATOM   1790  O   LEU B 132      -2.748 -30.901 -54.922  1.00 38.14           O  
ATOM   1791  CB  LEU B 132      -4.443 -28.056 -54.623  1.00 35.78           C  
ATOM   1792  CG  LEU B 132      -5.509 -28.873 -53.940  1.00 44.97           C  
ATOM   1793  CD1 LEU B 132      -5.224 -28.995 -52.439  1.00 40.57           C  
ATOM   1794  CD2 LEU B 132      -6.853 -28.188 -54.195  1.00 46.54           C  
ATOM   1795  H   LEU B 132      -2.629 -26.827 -55.620  1.00 42.35           H  
ATOM   1796  HA  LEU B 132      -2.684 -28.722 -53.856  1.00 38.20           H  
ATOM   1797  HB2 LEU B 132      -4.406 -27.211 -54.148  1.00 42.93           H  
ATOM   1798  HB3 LEU B 132      -4.767 -27.888 -55.522  1.00 42.93           H  
ATOM   1799  HG  LEU B 132      -5.536 -29.762 -54.325  1.00 53.96           H  
ATOM   1800 HD11 LEU B 132      -5.924 -29.524 -52.027  1.00 48.69           H  
ATOM   1801 HD12 LEU B 132      -4.365 -29.429 -52.316  1.00 48.69           H  
ATOM   1802 HD13 LEU B 132      -5.206 -28.108 -52.048  1.00 48.69           H  
ATOM   1803 HD21 LEU B 132      -7.554 -28.700 -53.763  1.00 55.85           H  
ATOM   1804 HD22 LEU B 132      -6.824 -27.290 -53.830  1.00 55.85           H  
ATOM   1805 HD23 LEU B 132      -7.011 -28.152 -55.152  1.00 55.85           H  
ATOM   1806  N   ILE B 133      -3.161 -29.821 -56.821  1.00 37.31           N  
ATOM   1807  CA  ILE B 133      -3.270 -31.077 -57.524  1.00 35.81           C  
ATOM   1808  C   ILE B 133      -1.908 -31.677 -57.827  1.00 33.60           C  
ATOM   1809  O   ILE B 133      -1.824 -32.880 -58.049  1.00 35.90           O  
ATOM   1810  CB  ILE B 133      -4.138 -30.960 -58.828  1.00 39.81           C  
ATOM   1811  CG1 ILE B 133      -3.510 -30.003 -59.803  1.00 42.67           C  
ATOM   1812  CG2 ILE B 133      -5.534 -30.482 -58.482  1.00 39.23           C  
ATOM   1813  CD1 ILE B 133      -4.288 -29.902 -61.102  1.00 47.11           C  
ATOM   1814  H   ILE B 133      -3.227 -29.113 -57.305  1.00 44.77           H  
ATOM   1815  HA  ILE B 133      -3.727 -31.702 -56.940  1.00 42.98           H  
ATOM   1816  HB  ILE B 133      -4.200 -31.835 -59.242  1.00 47.77           H  
ATOM   1817 HG12 ILE B 133      -3.477 -29.119 -59.403  1.00 51.20           H  
ATOM   1818 HG13 ILE B 133      -2.613 -30.307 -60.012  1.00 51.20           H  
ATOM   1819 HG21 ILE B 133      -6.055 -30.416 -59.297  1.00 47.08           H  
ATOM   1820 HG22 ILE B 133      -5.945 -31.119 -57.877  1.00 47.08           H  
ATOM   1821 HG23 ILE B 133      -5.473 -29.613 -58.057  1.00 47.08           H  
ATOM   1822 HD11 ILE B 133      -3.840 -29.274 -61.690  1.00 56.53           H  
ATOM   1823 HD12 ILE B 133      -4.323 -30.778 -61.517  1.00 56.53           H  
ATOM   1824 HD13 ILE B 133      -5.186 -29.591 -60.908  1.00 56.53           H  
ATOM   1825  N   GLU B 134      -0.845 -30.871 -57.838  1.00 32.20           N  
ATOM   1826  CA  GLU B 134       0.480 -31.424 -58.125  1.00 35.69           C  
ATOM   1827  C   GLU B 134       0.928 -32.299 -56.937  1.00 42.71           C  
ATOM   1828  O   GLU B 134       1.688 -33.257 -57.101  1.00 40.03           O  
ATOM   1829  CB  GLU B 134       1.500 -30.342 -58.464  1.00 37.38           C  
ATOM   1830  CG  GLU B 134       1.370 -29.795 -59.890  1.00 46.01           C  
ATOM   1831  CD  GLU B 134       2.150 -28.514 -60.136  1.00 46.90           C  
ATOM   1832  OE1 GLU B 134       3.185 -28.253 -59.459  1.00 39.63           O  
ATOM   1833  OE2 GLU B 134       1.725 -27.749 -61.029  1.00 41.29           O  
ATOM   1834  H   GLU B 134      -0.861 -30.024 -57.688  1.00 38.63           H  
ATOM   1835  HA  GLU B 134       0.408 -32.004 -58.899  1.00 42.83           H  
ATOM   1836  HB2 GLU B 134       1.385 -29.600 -57.850  1.00 44.86           H  
ATOM   1837  HB3 GLU B 134       2.392 -30.712 -58.369  1.00 44.86           H  
ATOM   1838  HG2 GLU B 134       1.697 -30.464 -60.512  1.00 55.21           H  
ATOM   1839  HG3 GLU B 134       0.435 -29.610 -60.069  1.00 55.21           H  
ATOM   1840  N   GLY B 135       0.402 -32.005 -55.756  1.00 39.03           N  
ATOM   1841  CA  GLY B 135       0.597 -32.880 -54.609  1.00 44.70           C  
ATOM   1842  C   GLY B 135       1.989 -32.833 -53.981  1.00 43.38           C  
ATOM   1843  O   GLY B 135       2.398 -33.787 -53.350  1.00 46.23           O  
ATOM   1844  H   GLY B 135      -0.072 -31.306 -55.592  1.00 46.84           H  
ATOM   1845  HA2 GLY B 135      -0.047 -32.646 -53.923  1.00 53.64           H  
ATOM   1846  HA3 GLY B 135       0.425 -33.795 -54.881  1.00 53.64           H  
ATOM   1847  N   LYS B 136       2.717 -31.734 -54.142  1.00 45.64           N  
ATOM   1848  CA  LYS B 136       4.063 -31.629 -53.578  1.00 45.12           C  
ATOM   1849  C   LYS B 136       4.140 -30.680 -52.379  1.00 42.06           C  
ATOM   1850  O   LYS B 136       5.221 -30.391 -51.909  1.00 44.72           O  
ATOM   1851  CB  LYS B 136       5.063 -31.174 -54.639  1.00 43.12           C  
ATOM   1852  CG  LYS B 136       5.201 -32.118 -55.865  1.00 45.04           C  
ATOM   1853  CD  LYS B 136       5.987 -31.425 -56.979  1.00 56.82           C  
ATOM   1854  CE  LYS B 136       5.752 -32.071 -58.354  1.00 64.73           C  
ATOM   1855  NZ  LYS B 136       6.227 -31.221 -59.497  1.00 72.67           N  
ATOM   1856  H   LYS B 136       2.458 -31.035 -54.572  1.00 54.77           H  
ATOM   1857  HA  LYS B 136       4.338 -32.508 -53.273  1.00 54.15           H  
ATOM   1858  HB2 LYS B 136       4.787 -30.305 -54.969  1.00 51.74           H  
ATOM   1859  HB3 LYS B 136       5.938 -31.102 -54.226  1.00 51.74           H  
ATOM   1860  HG2 LYS B 136       5.679 -32.920 -55.605  1.00 54.05           H  
ATOM   1861  HG3 LYS B 136       4.320 -32.341 -56.203  1.00 54.05           H  
ATOM   1862  HD2 LYS B 136       5.710 -30.497 -57.033  1.00 68.19           H  
ATOM   1863  HD3 LYS B 136       6.934 -31.478 -56.780  1.00 68.19           H  
ATOM   1864  HE2 LYS B 136       6.230 -32.915 -58.390  1.00 77.68           H  
ATOM   1865  HE3 LYS B 136       4.802 -32.225 -58.471  1.00 77.68           H  
ATOM   1866  HZ1 LYS B 136       6.070 -31.635 -60.269  1.00 87.21           H  
ATOM   1867  HZ2 LYS B 136       5.797 -30.442 -59.495  1.00 87.21           H  
ATOM   1868  HZ3 LYS B 136       7.101 -31.070 -59.421  1.00 87.21           H  
ATOM   1869  N   GLY B 137       3.008 -30.152 -51.930  1.00 40.01           N  
ATOM   1870  CA  GLY B 137       2.992 -29.194 -50.835  1.00 39.22           C  
ATOM   1871  C   GLY B 137       3.577 -27.836 -51.152  1.00 41.75           C  
ATOM   1872  O   GLY B 137       3.938 -27.090 -50.270  1.00 40.05           O  
ATOM   1873  H   GLY B 137       2.229 -30.335 -52.245  1.00 48.01           H  
ATOM   1874  HA2 GLY B 137       2.075 -29.062 -50.548  1.00 47.06           H  
ATOM   1875  HA3 GLY B 137       3.488 -29.564 -50.088  1.00 47.06           H  
ATOM   1876  N   GLU B 138       3.657 -27.470 -52.426  1.00 39.05           N  
ATOM   1877  CA  GLU B 138       4.263 -26.205 -52.787  1.00 35.32           C  
ATOM   1878  C   GLU B 138       3.283 -25.098 -52.489  1.00 41.58           C  
ATOM   1879  O   GLU B 138       2.105 -25.258 -52.742  1.00 36.39           O  
ATOM   1880  CB  GLU B 138       4.593 -26.211 -54.295  1.00 36.59           C  
ATOM   1881  CG  GLU B 138       5.447 -25.081 -54.733  1.00 40.53           C  
ATOM   1882  CD  GLU B 138       5.724 -25.105 -56.230  1.00 45.37           C  
ATOM   1883  OE1 GLU B 138       5.153 -25.961 -56.943  1.00 45.91           O  
ATOM   1884  OE2 GLU B 138       6.507 -24.259 -56.693  1.00 47.26           O  
ATOM   1885  H   GLU B 138       3.369 -27.934 -53.091  1.00 46.86           H  
ATOM   1886  HA  GLU B 138       5.076 -26.062 -52.279  1.00 42.39           H  
ATOM   1887  HB2 GLU B 138       5.060 -27.034 -54.508  1.00 43.91           H  
ATOM   1888  HB3 GLU B 138       3.763 -26.166 -54.796  1.00 43.91           H  
ATOM   1889  HG2 GLU B 138       4.999 -24.246 -54.523  1.00 48.64           H  
ATOM   1890  HG3 GLU B 138       6.297 -25.128 -54.268  1.00 48.64           H  
ATOM   1891  N   CYS B 139       3.741 -23.975 -51.978  1.00 30.32           N  
ATOM   1892  CA  CYS B 139       2.894 -22.816 -51.868  1.00 35.94           C  
ATOM   1893  C   CYS B 139       2.802 -22.034 -53.183  1.00 32.78           C  
ATOM   1894  O   CYS B 139       3.729 -21.984 -53.929  1.00 32.65           O  
ATOM   1895  CB  CYS B 139       3.343 -21.900 -50.752  1.00 37.60           C  
ATOM   1896  SG  CYS B 139       4.695 -20.849 -51.177  1.00 40.57           S  
ATOM   1897  H   CYS B 139       4.536 -23.854 -51.709  1.00 36.38           H  
ATOM   1898  HA  CYS B 139       2.000 -23.126 -51.645  1.00 43.13           H  
ATOM   1899  HB2 CYS B 139       2.606 -21.328 -50.507  1.00 45.12           H  
ATOM   1900  HB3 CYS B 139       3.613 -22.436 -49.997  1.00 45.12           H  
ATOM   1901  HG  CYS B 139       5.744 -21.630 -51.412  1.00 48.69           H  
ATOM   1902  N   TRP B 140       1.675 -21.401 -53.405  1.00 35.15           N  
ATOM   1903  CA  TRP B 140       1.378 -20.768 -54.677  1.00 35.70           C  
ATOM   1904  C   TRP B 140       2.311 -19.611 -54.939  1.00 42.80           C  
ATOM   1905  O   TRP B 140       2.686 -19.362 -56.074  1.00 33.96           O  
ATOM   1906  CB  TRP B 140      -0.100 -20.347 -54.759  1.00 37.42           C  
ATOM   1907  CG  TRP B 140      -0.581 -19.274 -53.837  1.00 40.79           C  
ATOM   1908  CD1 TRP B 140      -1.225 -19.454 -52.630  1.00 40.35           C  
ATOM   1909  CD2 TRP B 140      -0.516 -17.862 -54.042  1.00 36.62           C  
ATOM   1910  NE1 TRP B 140      -1.557 -18.243 -52.089  1.00 44.46           N  
ATOM   1911  CE2 TRP B 140      -1.117 -17.248 -52.917  1.00 43.85           C  
ATOM   1912  CE3 TRP B 140       0.016 -17.052 -55.044  1.00 41.11           C  
ATOM   1913  CZ2 TRP B 140      -1.213 -15.870 -52.782  1.00 47.94           C  
ATOM   1914  CZ3 TRP B 140      -0.068 -15.680 -54.904  1.00 46.05           C  
ATOM   1915  CH2 TRP B 140      -0.681 -15.099 -53.774  1.00 43.75           C  
ATOM   1916  H   TRP B 140       1.053 -21.304 -52.818  1.00 42.18           H  
ATOM   1917  HA  TRP B 140       1.528 -21.420 -55.379  1.00 42.84           H  
ATOM   1918  HB2 TRP B 140      -0.272 -20.039 -55.662  1.00 44.91           H  
ATOM   1919  HB3 TRP B 140      -0.643 -21.132 -54.584  1.00 44.91           H  
ATOM   1920  HD1 TRP B 140      -1.431 -20.279 -52.254  1.00 48.42           H  
ATOM   1921  HE1 TRP B 140      -1.954 -18.126 -51.335  1.00 53.35           H  
ATOM   1922  HE3 TRP B 140       0.426 -17.428 -55.789  1.00 49.33           H  
ATOM   1923  HZ2 TRP B 140      -1.613 -15.486 -52.035  1.00 57.53           H  
ATOM   1924  HZ3 TRP B 140       0.277 -15.130 -55.570  1.00 55.26           H  
ATOM   1925  HH2 TRP B 140      -0.733 -14.173 -53.709  1.00 52.50           H  
ATOM   1926  N   GLN B 141       2.756 -18.934 -53.883  1.00 33.00           N  
ATOM   1927  CA  GLN B 141       3.725 -17.872 -54.081  1.00 30.29           C  
ATOM   1928  C   GLN B 141       5.060 -18.357 -54.669  1.00 33.05           C  
ATOM   1929  O   GLN B 141       5.632 -17.661 -55.510  1.00 38.15           O  
ATOM   1930  CB  GLN B 141       3.973 -17.086 -52.784  1.00 37.77           C  
ATOM   1931  CG  GLN B 141       2.746 -16.389 -52.233  1.00 38.21           C  
ATOM   1932  CD  GLN B 141       2.041 -17.177 -51.151  1.00 44.53           C  
ATOM   1933  OE1 GLN B 141       2.216 -18.389 -51.033  1.00 39.34           O  
ATOM   1934  NE2 GLN B 141       1.237 -16.492 -50.350  1.00 45.17           N  
ATOM   1935  H   GLN B 141       2.519 -19.068 -53.067  1.00 39.60           H  
ATOM   1936  HA  GLN B 141       3.349 -17.246 -54.720  1.00 36.34           H  
ATOM   1937  HB2 GLN B 141       4.294 -17.700 -52.105  1.00 45.33           H  
ATOM   1938  HB3 GLN B 141       4.646 -16.408 -52.955  1.00 45.33           H  
ATOM   1939  HG2 GLN B 141       3.013 -15.536 -51.854  1.00 45.85           H  
ATOM   1940  HG3 GLN B 141       2.115 -16.245 -52.955  1.00 45.85           H  
ATOM   1941 HE21 GLN B 141       1.140 -15.645 -50.461  1.00 54.21           H  
ATOM   1942 HE22 GLN B 141       0.814 -16.894 -49.719  1.00 54.21           H  
ATOM   1943  N   ASP B 142       5.567 -19.512 -54.219  1.00 34.99           N  
ATOM   1944  CA  ASP B 142       6.783 -20.072 -54.802  1.00 36.69           C  
ATOM   1945  C   ASP B 142       6.525 -20.489 -56.261  1.00 32.26           C  
ATOM   1946  O   ASP B 142       7.384 -20.357 -57.108  1.00 34.70           O  
ATOM   1947  CB  ASP B 142       7.255 -21.306 -54.046  1.00 30.33           C  
ATOM   1948  CG  ASP B 142       7.841 -20.965 -52.665  1.00 43.56           C  
ATOM   1949  OD1 ASP B 142       8.004 -19.772 -52.342  1.00 35.95           O  
ATOM   1950  OD2 ASP B 142       8.124 -21.896 -51.911  1.00 37.06           O  
ATOM   1951  H   ASP B 142       5.226 -19.983 -53.585  1.00 41.99           H  
ATOM   1952  HA  ASP B 142       7.489 -19.408 -54.787  1.00 44.03           H  
ATOM   1953  HB2 ASP B 142       6.502 -21.904 -53.914  1.00 36.40           H  
ATOM   1954  HB3 ASP B 142       7.945 -21.750 -54.564  1.00 36.40           H  
ATOM   1955  N   LYS B 143       5.341 -21.017 -56.522  1.00 31.27           N  
ATOM   1956  CA  LYS B 143       5.001 -21.434 -57.885  1.00 36.10           C  
ATOM   1957  C   LYS B 143       5.062 -20.223 -58.847  1.00 33.54           C  
ATOM   1958  O   LYS B 143       5.656 -20.295 -59.929  1.00 34.45           O  
ATOM   1959  CB  LYS B 143       3.616 -22.091 -57.880  1.00 36.61           C  
ATOM   1960  CG  LYS B 143       2.972 -22.309 -59.279  1.00 36.96           C  
ATOM   1961  CD  LYS B 143       3.525 -23.454 -59.910  1.00 39.39           C  
ATOM   1962  CE  LYS B 143       2.980 -24.748 -59.392  1.00 33.22           C  
ATOM   1963  NZ  LYS B 143       3.870 -25.718 -60.126  1.00 34.72           N  
ATOM   1964  H   LYS B 143       4.719 -21.145 -55.941  1.00 37.52           H  
ATOM   1965  HA  LYS B 143       5.646 -22.093 -58.187  1.00 43.33           H  
ATOM   1966  HB2 LYS B 143       3.690 -22.959 -57.455  1.00 43.94           H  
ATOM   1967  HB3 LYS B 143       3.013 -21.530 -57.367  1.00 43.94           H  
ATOM   1968  HG2 LYS B 143       2.017 -22.446 -59.178  1.00 44.35           H  
ATOM   1969  HG3 LYS B 143       3.146 -21.536 -59.839  1.00 44.35           H  
ATOM   1970  HD2 LYS B 143       3.333 -23.411 -60.860  1.00 47.27           H  
ATOM   1971  HD3 LYS B 143       4.484 -23.458 -59.768  1.00 47.27           H  
ATOM   1972  HE2 LYS B 143       3.111 -24.829 -58.434  1.00 39.86           H  
ATOM   1973  HE3 LYS B 143       2.055 -24.874 -59.655  1.00 39.86           H  
ATOM   1974  HZ1 LYS B 143       3.654 -26.553 -59.908  1.00 41.67           H  
ATOM   1975  HZ2 LYS B 143       3.774 -25.613 -61.004  1.00 41.67           H  
ATOM   1976  HZ3 LYS B 143       4.721 -25.573 -59.909  1.00 41.67           H  
ATOM   1977  N   GLU B 144       4.452 -19.114 -58.451  1.00 33.86           N  
ATOM   1978  CA  GLU B 144       4.406 -17.938 -59.311  1.00 31.73           C  
ATOM   1979  C   GLU B 144       5.777 -17.322 -59.460  1.00 39.45           C  
ATOM   1980  O   GLU B 144       6.132 -16.801 -60.532  1.00 34.05           O  
ATOM   1981  CB  GLU B 144       3.411 -16.904 -58.779  1.00 36.77           C  
ATOM   1982  CG  GLU B 144       1.964 -17.380 -58.715  1.00 33.26           C  
ATOM   1983  CD  GLU B 144       0.952 -16.250 -58.548  1.00 37.13           C  
ATOM   1984  OE1 GLU B 144       1.326 -15.152 -58.055  1.00 43.66           O  
ATOM   1985  OE2 GLU B 144      -0.231 -16.444 -58.949  1.00 34.65           O  
ATOM   1986  H   GLU B 144       4.058 -19.016 -57.693  1.00 40.63           H  
ATOM   1987  HA  GLU B 144       4.107 -18.210 -60.193  1.00 38.08           H  
ATOM   1988  HB2 GLU B 144       3.677 -16.652 -57.881  1.00 44.12           H  
ATOM   1989  HB3 GLU B 144       3.437 -16.125 -59.357  1.00 44.12           H  
ATOM   1990  HG2 GLU B 144       1.752 -17.850 -59.537  1.00 39.92           H  
ATOM   1991  HG3 GLU B 144       1.866 -17.981 -57.959  1.00 39.92           H  
ATOM   1992  N   ARG B 145       6.569 -17.365 -58.385  1.00 33.03           N  
ATOM   1993  CA  ARG B 145       7.917 -16.823 -58.447  1.00 32.37           C  
ATOM   1994  C   ARG B 145       8.692 -17.620 -59.479  1.00 28.84           C  
ATOM   1995  O   ARG B 145       9.449 -17.066 -60.286  1.00 32.77           O  
ATOM   1996  CB  ARG B 145       8.587 -16.887 -57.042  1.00 40.77           C  
ATOM   1997  CG  ARG B 145       9.807 -15.984 -56.814  1.00 40.17           C  
ATOM   1998  CD  ARG B 145      10.171 -15.788 -55.254  1.00 44.07           C  
ATOM   1999  NE  ARG B 145       9.522 -16.753 -54.345  1.00 51.11           N  
ATOM   2000  CZ  ARG B 145       8.537 -16.481 -53.500  1.00 43.49           C  
ATOM   2001  NH1 ARG B 145       8.049 -15.265 -53.362  1.00 49.88           N  
ATOM   2002  NH2 ARG B 145       8.038 -17.449 -52.762  1.00 59.28           N  
ATOM   2003  H   ARG B 145       6.349 -17.699 -57.624  1.00 39.64           H  
ATOM   2004  HA  ARG B 145       7.883 -15.897 -58.732  1.00 38.85           H  
ATOM   2005  HB2 ARG B 145       7.923 -16.644 -56.379  1.00 48.93           H  
ATOM   2006  HB3 ARG B 145       8.875 -17.801 -56.886  1.00 48.93           H  
ATOM   2007  HG2 ARG B 145      10.577 -16.378 -57.252  1.00 48.20           H  
ATOM   2008  HG3 ARG B 145       9.625 -15.109 -57.190  1.00 48.20           H  
ATOM   2009  HD2 ARG B 145      11.130 -15.882 -55.145  1.00 52.88           H  
ATOM   2010  HD3 ARG B 145       9.897 -14.898 -54.982  1.00 52.88           H  
ATOM   2011  HE  ARG B 145       9.809 -17.564 -54.365  1.00 61.33           H  
ATOM   2012 HH11 ARG B 145       8.359 -14.620 -53.839  1.00 59.86           H  
ATOM   2013 HH12 ARG B 145       7.413 -15.117 -52.802  1.00 59.86           H  
ATOM   2014 HH21 ARG B 145       8.349 -18.247 -52.832  1.00 71.14           H  
ATOM   2015 HH22 ARG B 145       7.408 -17.281 -52.201  1.00 71.14           H  
ATOM   2016  N   GLN B 146       8.520 -18.931 -59.459  1.00 31.89           N  
ATOM   2017  CA  GLN B 146       9.244 -19.771 -60.379  1.00 30.42           C  
ATOM   2018  C   GLN B 146       8.814 -19.527 -61.835  1.00 34.88           C  
ATOM   2019  O   GLN B 146       9.631 -19.543 -62.724  1.00 34.25           O  
ATOM   2020  CB  GLN B 146       9.043 -21.235 -60.049  1.00 33.39           C  
ATOM   2021  CG  GLN B 146       9.776 -22.149 -61.017  1.00 42.14           C  
ATOM   2022  CD  GLN B 146       9.798 -23.602 -60.572  1.00 51.85           C  
ATOM   2023  OE1 GLN B 146       8.757 -24.247 -60.468  1.00 55.52           O  
ATOM   2024  NE2 GLN B 146      10.987 -24.129 -60.337  1.00 49.99           N  
ATOM   2025  H   GLN B 146       7.993 -19.352 -58.925  1.00 38.27           H  
ATOM   2026  HA  GLN B 146      10.191 -19.574 -60.308  1.00 36.51           H  
ATOM   2027  HB2 GLN B 146       9.381 -21.408 -59.156  1.00 40.07           H  
ATOM   2028  HB3 GLN B 146       8.097 -21.444 -60.094  1.00 40.07           H  
ATOM   2029  HG2 GLN B 146       9.337 -22.109 -61.881  1.00 50.57           H  
ATOM   2030  HG3 GLN B 146      10.695 -21.849 -61.099  1.00 50.57           H  
ATOM   2031 HE21 GLN B 146      11.696 -23.653 -60.440  1.00 59.99           H  
ATOM   2032 HE22 GLN B 146      11.052 -24.948 -60.083  1.00 59.99           H  
ATOM   2033  N   LEU B 147       7.521 -19.331 -62.061  1.00 34.02           N  
ATOM   2034  CA  LEU B 147       7.051 -19.097 -63.431  1.00 34.81           C  
ATOM   2035  C   LEU B 147       7.617 -17.775 -63.926  1.00 33.21           C  
ATOM   2036  O   LEU B 147       8.119 -17.697 -65.051  1.00 35.46           O  
ATOM   2037  CB  LEU B 147       5.526 -19.106 -63.507  1.00 31.98           C  
ATOM   2038  CG  LEU B 147       4.907 -18.888 -64.931  1.00 32.36           C  
ATOM   2039  CD1 LEU B 147       5.451 -19.829 -65.955  1.00 30.70           C  
ATOM   2040  CD2 LEU B 147       3.415 -19.117 -64.790  1.00 33.89           C  
ATOM   2041  H   LEU B 147       6.906 -19.328 -61.459  1.00 40.82           H  
ATOM   2042  HA  LEU B 147       7.385 -19.803 -64.007  1.00 41.77           H  
ATOM   2043  HB2 LEU B 147       5.209 -19.964 -63.182  1.00 38.37           H  
ATOM   2044  HB3 LEU B 147       5.188 -18.401 -62.933  1.00 38.37           H  
ATOM   2045  HG  LEU B 147       5.060 -17.976 -65.225  1.00 38.83           H  
ATOM   2046 HD11 LEU B 147       5.031 -19.643 -66.809  1.00 36.84           H  
ATOM   2047 HD12 LEU B 147       6.410 -19.700 -66.023  1.00 36.84           H  
ATOM   2048 HD13 LEU B 147       5.258 -20.739 -65.682  1.00 36.84           H  
ATOM   2049 HD21 LEU B 147       2.994 -18.990 -65.654  1.00 40.67           H  
ATOM   2050 HD22 LEU B 147       3.264 -20.022 -64.476  1.00 40.67           H  
ATOM   2051 HD23 LEU B 147       3.058 -18.480 -64.151  1.00 40.67           H  
ATOM   2052  N   ARG B 148       7.560 -16.731 -63.092  1.00 29.38           N  
ATOM   2053  CA  ARG B 148       8.146 -15.452 -63.478  1.00 31.70           C  
ATOM   2054  C   ARG B 148       9.643 -15.519 -63.785  1.00 37.91           C  
ATOM   2055  O   ARG B 148      10.105 -14.827 -64.675  1.00 36.75           O  
ATOM   2056  CB  ARG B 148       7.931 -14.369 -62.447  1.00 31.02           C  
ATOM   2057  CG  ARG B 148       6.508 -13.941 -62.305  1.00 36.72           C  
ATOM   2058  CD  ARG B 148       6.329 -12.944 -61.159  1.00 41.84           C  
ATOM   2059  NE  ARG B 148       4.993 -12.379 -61.189  1.00 37.67           N  
ATOM   2060  CZ  ARG B 148       4.021 -12.611 -60.326  1.00 37.55           C  
ATOM   2061  NH1 ARG B 148       4.208 -13.344 -59.240  1.00 40.37           N  
ATOM   2062  NH2 ARG B 148       2.839 -12.033 -60.516  1.00 42.79           N  
ATOM   2063  H   ARG B 148       7.195 -16.739 -62.313  1.00 35.26           H  
ATOM   2064  HA  ARG B 148       7.706 -15.159 -64.291  1.00 38.04           H  
ATOM   2065  HB2 ARG B 148       8.229 -14.696 -61.584  1.00 37.23           H  
ATOM   2066  HB3 ARG B 148       8.450 -13.590 -62.700  1.00 37.23           H  
ATOM   2067  HG2 ARG B 148       6.219 -13.514 -63.126  1.00 44.06           H  
ATOM   2068  HG3 ARG B 148       5.958 -14.718 -62.120  1.00 44.06           H  
ATOM   2069  HD2 ARG B 148       6.452 -13.400 -60.311  1.00 50.21           H  
ATOM   2070  HD3 ARG B 148       6.971 -12.223 -61.253  1.00 50.21           H  
ATOM   2071  HE  ARG B 148       4.817 -11.838 -61.834  1.00 45.21           H  
ATOM   2072 HH11 ARG B 148       4.967 -13.726 -59.105  1.00 48.44           H  
ATOM   2073 HH12 ARG B 148       3.562 -13.465 -58.686  1.00 48.44           H  
ATOM   2074 HH21 ARG B 148       2.709 -11.538 -61.208  1.00 51.35           H  
ATOM   2075 HH22 ARG B 148       2.206 -12.153 -59.947  1.00 51.35           H  
ATOM   2076  N   ALA B 149      10.393 -16.333 -63.042  1.00 37.48           N  
ATOM   2077  CA  ALA B 149      11.834 -16.462 -63.270  1.00 34.37           C  
ATOM   2078  C   ALA B 149      12.084 -17.172 -64.609  1.00 34.53           C  
ATOM   2079  O   ALA B 149      13.008 -16.834 -65.314  1.00 38.95           O  
ATOM   2080  CB  ALA B 149      12.475 -17.248 -62.151  1.00 33.49           C  
ATOM   2081  H   ALA B 149      10.093 -16.820 -62.400  1.00 44.97           H  
ATOM   2082  HA  ALA B 149      12.240 -15.582 -63.304  1.00 41.24           H  
ATOM   2083  HB1 ALA B 149      13.427 -17.322 -62.322  1.00 40.19           H  
ATOM   2084  HB2 ALA B 149      12.325 -16.784 -61.313  1.00 40.19           H  
ATOM   2085  HB3 ALA B 149      12.076 -18.132 -62.117  1.00 40.19           H  
ATOM   2086  N   ARG B 150      11.245 -18.144 -64.948  1.00 36.85           N  
ATOM   2087  CA  ARG B 150      11.525 -19.011 -66.106  1.00 32.56           C  
ATOM   2088  C   ARG B 150      11.014 -18.473 -67.439  1.00 34.05           C  
ATOM   2089  O   ARG B 150      11.472 -18.900 -68.505  1.00 36.57           O  
ATOM   2090  CB  ARG B 150      11.010 -20.414 -65.834  1.00 33.52           C  
ATOM   2091  CG  ARG B 150      11.955 -21.122 -64.857  1.00 33.76           C  
ATOM   2092  CD  ARG B 150      11.498 -22.475 -64.399  1.00 42.85           C  
ATOM   2093  NE  ARG B 150      12.560 -23.023 -63.563  1.00 48.81           N  
ATOM   2094  CZ  ARG B 150      12.869 -24.308 -63.461  1.00 49.27           C  
ATOM   2095  NH1 ARG B 150      12.171 -25.240 -64.101  1.00 45.55           N  
ATOM   2096  NH2 ARG B 150      13.878 -24.660 -62.687  1.00 56.68           N  
ATOM   2097  H   ARG B 150      10.513 -18.326 -64.535  1.00 44.21           H  
ATOM   2098  HA  ARG B 150      12.488 -19.082 -66.190  1.00 39.07           H  
ATOM   2099  HB2 ARG B 150      10.127 -20.367 -65.434  1.00 40.22           H  
ATOM   2100  HB3 ARG B 150      10.985 -20.919 -66.662  1.00 40.22           H  
ATOM   2101  HG2 ARG B 150      12.816 -21.235 -65.288  1.00 40.51           H  
ATOM   2102  HG3 ARG B 150      12.056 -20.566 -64.068  1.00 40.51           H  
ATOM   2103  HD2 ARG B 150      10.688 -22.394 -63.871  1.00 51.42           H  
ATOM   2104  HD3 ARG B 150      11.362 -23.058 -65.162  1.00 51.42           H  
ATOM   2105  HE  ARG B 150      13.024 -22.468 -63.099  1.00 58.57           H  
ATOM   2106 HH11 ARG B 150      11.517 -25.014 -64.611  1.00 54.65           H  
ATOM   2107 HH12 ARG B 150      12.382 -26.070 -64.015  1.00 54.65           H  
ATOM   2108 HH21 ARG B 150      14.325 -24.060 -62.263  1.00 68.02           H  
ATOM   2109 HH22 ARG B 150      14.080 -25.491 -62.595  1.00 68.02           H  
ATOM   2110  N   VAL B 151      10.097 -17.521 -67.383  1.00 31.99           N  
ATOM   2111  CA  VAL B 151       9.666 -16.832 -68.603  1.00 35.63           C  
ATOM   2112  C   VAL B 151      10.759 -15.860 -69.061  1.00 35.42           C  
ATOM   2113  O   VAL B 151      10.993 -14.849 -68.429  1.00 41.43           O  
ATOM   2114  CB  VAL B 151       8.323 -16.126 -68.383  1.00 32.74           C  
ATOM   2115  CG1 VAL B 151       7.986 -15.219 -69.556  1.00 36.58           C  
ATOM   2116  CG2 VAL B 151       7.238 -17.167 -68.199  1.00 34.42           C  
ATOM   2117  H   VAL B 151       9.709 -17.253 -66.664  1.00 38.39           H  
ATOM   2118  HA  VAL B 151       9.542 -17.489 -69.305  1.00 42.75           H  
ATOM   2119  HB  VAL B 151       8.369 -15.585 -67.579  1.00 39.29           H  
ATOM   2120 HG11 VAL B 151       7.133 -14.789 -69.387  1.00 43.89           H  
ATOM   2121 HG12 VAL B 151       8.682 -14.550 -69.647  1.00 43.89           H  
ATOM   2122 HG13 VAL B 151       7.932 -15.754 -70.363  1.00 43.89           H  
ATOM   2123 HG21 VAL B 151       6.389 -16.718 -68.060  1.00 41.30           H  
ATOM   2124 HG22 VAL B 151       7.193 -17.721 -68.994  1.00 41.30           H  
ATOM   2125 HG23 VAL B 151       7.453 -17.714 -67.427  1.00 41.30           H  
ATOM   2126  N   LYS B 152      11.443 -16.195 -70.156  1.00 30.30           N  
ATOM   2127  CA  LYS B 152      12.658 -15.476 -70.561  1.00 36.61           C  
ATOM   2128  C   LYS B 152      12.424 -14.437 -71.654  1.00 41.05           C  
ATOM   2129  O   LYS B 152      13.297 -13.612 -71.939  1.00 39.90           O  
ATOM   2130  CB  LYS B 152      13.712 -16.459 -71.047  1.00 36.12           C  
ATOM   2131  CG  LYS B 152      14.103 -17.532 -70.023  1.00 40.62           C  
ATOM   2132  CD  LYS B 152      14.555 -16.927 -68.717  1.00 37.93           C  
ATOM   2133  CE  LYS B 152      15.105 -18.010 -67.786  1.00 41.42           C  
ATOM   2134  NZ  LYS B 152      15.434 -17.401 -66.479  1.00 51.68           N  
ATOM   2135  H   LYS B 152      11.225 -16.837 -70.685  1.00 36.36           H  
ATOM   2136  HA  LYS B 152      13.018 -15.015 -69.788  1.00 43.93           H  
ATOM   2137  HB2 LYS B 152      13.374 -16.914 -71.834  1.00 43.35           H  
ATOM   2138  HB3 LYS B 152      14.515 -15.965 -71.276  1.00 43.35           H  
ATOM   2139  HG2 LYS B 152      13.335 -18.097 -69.845  1.00 48.74           H  
ATOM   2140  HG3 LYS B 152      14.833 -18.062 -70.380  1.00 48.74           H  
ATOM   2141  HD2 LYS B 152      15.258 -16.281 -68.886  1.00 45.51           H  
ATOM   2142  HD3 LYS B 152      13.801 -16.501 -68.280  1.00 45.51           H  
ATOM   2143  HE2 LYS B 152      14.434 -18.697 -67.649  1.00 49.70           H  
ATOM   2144  HE3 LYS B 152      15.914 -18.389 -68.165  1.00 49.70           H  
ATOM   2145  HZ1 LYS B 152      15.756 -18.020 -65.927  1.00 62.02           H  
ATOM   2146  HZ2 LYS B 152      16.046 -16.763 -66.586  1.00 62.02           H  
ATOM   2147  HZ3 LYS B 152      14.704 -17.043 -66.118  1.00 62.02           H  
ATOM   2148  N   ARG B 153      11.237 -14.482 -72.247  1.00 37.18           N  
ATOM   2149  CA  ARG B 153      10.851 -13.543 -73.277  1.00 38.32           C  
ATOM   2150  C   ARG B 153       9.361 -13.701 -73.638  1.00 36.93           C  
ATOM   2151  O   ARG B 153       8.761 -14.783 -73.448  1.00 34.19           O  
ATOM   2152  CB  ARG B 153      11.726 -13.731 -74.518  1.00 38.36           C  
ATOM   2153  CG  ARG B 153      11.527 -15.059 -75.197  1.00 36.41           C  
ATOM   2154  CD  ARG B 153      12.672 -15.433 -76.102  1.00 42.65           C  
ATOM   2155  NE  ARG B 153      13.926 -15.716 -75.403  1.00 44.11           N  
ATOM   2156  CZ  ARG B 153      14.201 -16.844 -74.753  1.00 43.54           C  
ATOM   2157  NH1 ARG B 153      13.293 -17.804 -74.640  1.00 35.14           N  
ATOM   2158  NH2 ARG B 153      15.386 -17.002 -74.181  1.00 43.82           N  
ATOM   2159  H   ARG B 153      10.629 -15.061 -72.061  1.00 44.61           H  
ATOM   2160  HA  ARG B 153      10.985 -12.640 -72.949  1.00 45.99           H  
ATOM   2161  HB2 ARG B 153      11.514 -13.034 -75.160  1.00 46.03           H  
ATOM   2162  HB3 ARG B 153      12.658 -13.666 -74.258  1.00 46.03           H  
ATOM   2163  HG2 ARG B 153      11.442 -15.749 -74.521  1.00 43.69           H  
ATOM   2164  HG3 ARG B 153      10.721 -15.021 -75.735  1.00 43.69           H  
ATOM   2165  HD2 ARG B 153      12.427 -16.228 -76.601  1.00 51.18           H  
ATOM   2166  HD3 ARG B 153      12.835 -14.700 -76.716  1.00 51.18           H  
ATOM   2167  HE  ARG B 153      14.532 -15.106 -75.412  1.00 52.94           H  
ATOM   2168 HH11 ARG B 153      12.523 -17.714 -75.012  1.00 42.17           H  
ATOM   2169 HH12 ARG B 153      13.481 -18.524 -74.209  1.00 42.17           H  
ATOM   2170 HH21 ARG B 153      15.977 -16.380 -74.237  1.00 52.58           H  
ATOM   2171 HH22 ARG B 153      15.559 -17.721 -73.742  1.00 52.58           H  
ATOM   2172  N   VAL B 154       8.765 -12.599 -74.101  1.00 37.24           N  
ATOM   2173  CA  VAL B 154       7.389 -12.590 -74.570  1.00 35.71           C  
ATOM   2174  C   VAL B 154       7.430 -12.005 -75.998  1.00 39.53           C  
ATOM   2175  O   VAL B 154       7.868 -10.864 -76.187  1.00 35.34           O  
ATOM   2176  CB  VAL B 154       6.490 -11.747 -73.686  1.00 35.03           C  
ATOM   2177  CG1 VAL B 154       5.040 -11.791 -74.211  1.00 35.37           C  
ATOM   2178  CG2 VAL B 154       6.523 -12.243 -72.244  1.00 34.91           C  
ATOM   2179  H   VAL B 154       9.150 -11.832 -74.151  1.00 44.68           H  
ATOM   2180  HA  VAL B 154       7.042 -13.495 -74.607  1.00 42.86           H  
ATOM   2181  HB  VAL B 154       6.794 -10.826 -73.701  1.00 42.03           H  
ATOM   2182 HG11 VAL B 154       4.480 -11.247 -73.635  1.00 42.45           H  
ATOM   2183 HG12 VAL B 154       5.021 -11.442 -75.116  1.00 42.45           H  
ATOM   2184 HG13 VAL B 154       4.730 -12.710 -74.204  1.00 42.45           H  
ATOM   2185 HG21 VAL B 154       5.940 -11.685 -71.705  1.00 41.89           H  
ATOM   2186 HG22 VAL B 154       6.216 -13.163 -72.219  1.00 41.89           H  
ATOM   2187 HG23 VAL B 154       7.433 -12.188 -71.912  1.00 41.89           H  
ATOM   2188  N   LEU B 155       6.997 -12.781 -76.991  1.00 34.51           N  
ATOM   2189  CA  LEU B 155       7.329 -12.455 -78.370  1.00 37.84           C  
ATOM   2190  C   LEU B 155       6.086 -12.357 -79.243  1.00 39.59           C  
ATOM   2191  O   LEU B 155       5.101 -13.049 -79.006  1.00 35.84           O  
ATOM   2192  CB  LEU B 155       8.249 -13.522 -78.955  1.00 36.11           C  
ATOM   2193  CG  LEU B 155       9.640 -13.744 -78.369  1.00 37.29           C  
ATOM   2194  CD1 LEU B 155      10.328 -14.916 -79.044  1.00 41.42           C  
ATOM   2195  CD2 LEU B 155      10.466 -12.485 -78.516  1.00 45.84           C  
ATOM   2196  H   LEU B 155       6.517 -13.488 -76.893  1.00 41.42           H  
ATOM   2197  HA  LEU B 155       7.792 -11.603 -78.397  1.00 45.40           H  
ATOM   2198  HB2 LEU B 155       7.785 -14.371 -78.890  1.00 43.34           H  
ATOM   2199  HB3 LEU B 155       8.378 -13.310 -79.893  1.00 43.34           H  
ATOM   2200  HG  LEU B 155       9.559 -13.945 -77.423  1.00 44.74           H  
ATOM   2201 HD11 LEU B 155      11.207 -15.033 -78.652  1.00 49.70           H  
ATOM   2202 HD12 LEU B 155       9.795 -15.715 -78.908  1.00 49.70           H  
ATOM   2203 HD13 LEU B 155      10.410 -14.729 -79.992  1.00 49.70           H  
ATOM   2204 HD21 LEU B 155      11.347 -12.640 -78.140  1.00 55.01           H  
ATOM   2205 HD22 LEU B 155      10.542 -12.266 -79.458  1.00 55.01           H  
ATOM   2206 HD23 LEU B 155      10.026 -11.762 -78.043  1.00 55.01           H  
ATOM   2207  N   PRO B 156       6.128 -11.488 -80.259  1.00 39.31           N  
ATOM   2208  CA  PRO B 156       5.035 -11.598 -81.244  1.00 40.29           C  
ATOM   2209  C   PRO B 156       5.061 -12.927 -81.977  1.00 37.49           C  
ATOM   2210  O   PRO B 156       6.131 -13.528 -82.161  1.00 37.74           O  
ATOM   2211  CB  PRO B 156       5.302 -10.437 -82.245  1.00 40.51           C  
ATOM   2212  CG  PRO B 156       6.655  -9.899 -81.945  1.00 43.57           C  
ATOM   2213  CD  PRO B 156       7.060 -10.377 -80.542  1.00 36.43           C  
ATOM   2214  HA  PRO B 156       4.173 -11.473 -80.818  1.00 48.35           H  
ATOM   2215  HB2 PRO B 156       5.270 -10.781 -83.151  1.00 48.61           H  
ATOM   2216  HB3 PRO B 156       4.631  -9.747 -82.123  1.00 48.61           H  
ATOM   2217  HG2 PRO B 156       7.283 -10.231 -82.605  1.00 52.28           H  
ATOM   2218  HG3 PRO B 156       6.625  -8.930 -81.971  1.00 52.28           H  
ATOM   2219  HD2 PRO B 156       7.975 -10.699 -80.547  1.00 43.72           H  
ATOM   2220  HD3 PRO B 156       6.940  -9.664 -79.895  1.00 43.72           H  
ATOM   2221  N   ILE B 157       3.890 -13.361 -82.430  1.00 37.59           N  
ATOM   2222  CA  ILE B 157       3.776 -14.583 -83.193  1.00 31.89           C  
ATOM   2223  C   ILE B 157       2.594 -14.497 -84.199  1.00 33.64           C  
ATOM   2224  O   ILE B 157       1.607 -13.832 -83.936  1.00 34.84           O  
ATOM   2225  CB  ILE B 157       3.590 -15.824 -82.275  1.00 36.29           C  
ATOM   2226  CG1 ILE B 157       3.754 -17.104 -83.080  1.00 36.46           C  
ATOM   2227  CG2 ILE B 157       2.267 -15.767 -81.536  1.00 34.69           C  
ATOM   2228  CD1 ILE B 157       3.759 -18.399 -82.287  1.00 45.86           C  
ATOM   2229  H   ILE B 157       3.142 -12.956 -82.303  1.00 45.11           H  
ATOM   2230  HA  ILE B 157       4.591 -14.710 -83.703  1.00 38.27           H  
ATOM   2231  HB  ILE B 157       4.296 -15.804 -81.611  1.00 43.55           H  
ATOM   2232 HG12 ILE B 157       3.025 -17.158 -83.718  1.00 43.75           H  
ATOM   2233 HG13 ILE B 157       4.597 -17.056 -83.559  1.00 43.75           H  
ATOM   2234 HG21 ILE B 157       2.185 -16.554 -80.975  1.00 41.63           H  
ATOM   2235 HG22 ILE B 157       2.245 -14.966 -80.989  1.00 41.63           H  
ATOM   2236 HG23 ILE B 157       1.544 -15.745 -82.183  1.00 41.63           H  
ATOM   2237 HD11 ILE B 157       3.869 -19.143 -82.900  1.00 55.03           H  
ATOM   2238 HD12 ILE B 157       4.494 -18.379 -81.654  1.00 55.03           H  
ATOM   2239 HD13 ILE B 157       2.916 -18.482 -81.814  1.00 55.03           H  
ATOM   2240  N   ASP B 158       2.728 -15.173 -85.333  1.00 36.87           N  
ATOM   2241  CA  ASP B 158       1.601 -15.349 -86.270  1.00 35.92           C  
ATOM   2242  C   ASP B 158       1.636 -16.785 -86.791  1.00 31.54           C  
ATOM   2243  O   ASP B 158       2.520 -17.146 -87.564  1.00 38.95           O  
ATOM   2244  CB  ASP B 158       1.709 -14.317 -87.407  1.00 38.00           C  
ATOM   2245  CG  ASP B 158       0.535 -14.399 -88.426  1.00 45.45           C  
ATOM   2246  OD1 ASP B 158      -0.301 -15.319 -88.337  1.00 37.97           O  
ATOM   2247  OD2 ASP B 158       0.477 -13.530 -89.321  1.00 49.50           O  
ATOM   2248  H   ASP B 158       3.459 -15.544 -85.593  1.00 44.24           H  
ATOM   2249  HA  ASP B 158       0.763 -15.209 -85.803  1.00 43.10           H  
ATOM   2250  HB2 ASP B 158       1.710 -13.426 -87.024  1.00 45.60           H  
ATOM   2251  HB3 ASP B 158       2.536 -14.469 -87.892  1.00 45.60           H  
ATOM   2252  N   VAL B 159       0.693 -17.619 -86.370  1.00 34.45           N  
ATOM   2253  CA  VAL B 159       0.808 -19.032 -86.710  1.00 36.24           C  
ATOM   2254  C   VAL B 159       0.511 -19.335 -88.181  1.00 34.20           C  
ATOM   2255  O   VAL B 159       0.703 -20.454 -88.626  1.00 36.40           O  
ATOM   2256  CB  VAL B 159      -0.087 -19.890 -85.888  1.00 29.73           C  
ATOM   2257  CG1 VAL B 159       0.393 -19.885 -84.382  1.00 36.14           C  
ATOM   2258  CG2 VAL B 159      -1.496 -19.469 -85.993  1.00 34.32           C  
ATOM   2259  H   VAL B 159       0.002 -17.404 -85.905  1.00 41.34           H  
ATOM   2260  HA  VAL B 159       1.720 -19.314 -86.535  1.00 43.49           H  
ATOM   2261  HB  VAL B 159      -0.028 -20.802 -86.213  1.00 35.68           H  
ATOM   2262 HG11 VAL B 159      -0.201 -20.448 -83.860  1.00 43.37           H  
ATOM   2263 HG12 VAL B 159       1.299 -20.229 -84.338  1.00 43.37           H  
ATOM   2264 HG13 VAL B 159       0.367 -18.976 -84.046  1.00 43.37           H  
ATOM   2265 HG21 VAL B 159      -2.041 -20.053 -85.443  1.00 41.19           H  
ATOM   2266 HG22 VAL B 159      -1.575 -18.553 -85.683  1.00 41.19           H  
ATOM   2267 HG23 VAL B 159      -1.775 -19.530 -86.920  1.00 41.19           H  
ATOM   2268  N   HIS B 160       0.036 -18.334 -88.892  1.00 37.41           N  
ATOM   2269  CA  HIS B 160      -0.251 -18.476 -90.343  1.00 41.09           C  
ATOM   2270  C   HIS B 160       0.975 -18.315 -91.209  1.00 44.88           C  
ATOM   2271  O   HIS B 160       0.963 -18.702 -92.391  1.00 43.86           O  
ATOM   2272  CB  HIS B 160      -1.315 -17.474 -90.734  1.00 41.43           C  
ATOM   2273  CG  HIS B 160      -2.625 -17.718 -90.059  1.00 38.55           C  
ATOM   2274  ND1 HIS B 160      -3.168 -18.976 -89.946  1.00 39.58           N  
ATOM   2275  CD2 HIS B 160      -3.497 -16.878 -89.460  1.00 41.13           C  
ATOM   2276  CE1 HIS B 160      -4.325 -18.902 -89.317  1.00 39.30           C  
ATOM   2277  NE2 HIS B 160      -4.549 -17.638 -89.013  1.00 39.55           N  
ATOM   2278  H   HIS B 160      -0.135 -17.553 -88.576  1.00 44.89           H  
ATOM   2279  HA  HIS B 160      -0.609 -19.364 -90.503  1.00 49.30           H  
ATOM   2280  HB2 HIS B 160      -1.015 -16.584 -90.491  1.00 49.72           H  
ATOM   2281  HB3 HIS B 160      -1.459 -17.524 -91.692  1.00 49.72           H  
ATOM   2282  HD1 HIS B 160      -2.813 -19.699 -90.248  1.00 47.50           H  
ATOM   2283  HD2 HIS B 160      -3.407 -15.956 -89.378  1.00 49.35           H  
ATOM   2284  HE1 HIS B 160      -4.885 -19.618 -89.118  1.00 47.16           H  
ATOM   2285  HE2 HIS B 160      -5.238 -17.340 -88.593  1.00 47.46           H  
ATOM   2286  N   GLN B 161       2.036 -17.747 -90.638  1.00 37.34           N  
ATOM   2287  CA  GLN B 161       3.299 -17.590 -91.354  1.00 43.53           C  
ATOM   2288  C   GLN B 161       4.078 -18.886 -91.300  1.00 43.85           C  
ATOM   2289  O   GLN B 161       4.000 -19.618 -90.316  1.00 49.71           O  
ATOM   2290  CB  GLN B 161       4.137 -16.462 -90.764  1.00 38.12           C  
ATOM   2291  CG  GLN B 161       3.418 -15.137 -90.696  1.00 42.83           C  
ATOM   2292  CD  GLN B 161       2.860 -14.717 -92.042  1.00 56.57           C  
ATOM   2293  OE1 GLN B 161       3.530 -14.859 -93.059  1.00 52.46           O  
ATOM   2294  NE2 GLN B 161       1.619 -14.246 -92.058  1.00 48.89           N  
ATOM   2295  H   GLN B 161       2.049 -17.444 -89.834  1.00 44.81           H  
ATOM   2296  HA  GLN B 161       3.118 -17.382 -92.284  1.00 52.24           H  
ATOM   2297  HB2 GLN B 161       4.397 -16.704 -89.862  1.00 45.75           H  
ATOM   2298  HB3 GLN B 161       4.929 -16.341 -91.312  1.00 45.75           H  
ATOM   2299  HG2 GLN B 161       2.678 -15.209 -90.073  1.00 51.39           H  
ATOM   2300  HG3 GLN B 161       4.038 -14.453 -90.400  1.00 51.39           H  
ATOM   2301 HE21 GLN B 161       1.171 -14.191 -91.327  1.00 58.66           H  
ATOM   2302 HE22 GLN B 161       1.264 -13.996 -92.800  1.00 58.66           H  
ATOM   2303  N   PRO B 162       4.819 -19.202 -92.364  1.00 42.74           N  
ATOM   2304  CA  PRO B 162       5.622 -20.427 -92.352  1.00 42.92           C  
ATOM   2305  C   PRO B 162       6.640 -20.462 -91.222  1.00 46.83           C  
ATOM   2306  O   PRO B 162       6.971 -21.548 -90.756  1.00 45.65           O  
ATOM   2307  CB  PRO B 162       6.356 -20.377 -93.693  1.00 52.56           C  
ATOM   2308  CG  PRO B 162       5.507 -19.559 -94.556  1.00 47.42           C  
ATOM   2309  CD  PRO B 162       4.799 -18.569 -93.698  1.00 52.69           C  
ATOM   2310  HA  PRO B 162       5.055 -21.214 -92.314  1.00 51.50           H  
ATOM   2311  HB2 PRO B 162       7.226 -19.963 -93.575  1.00 63.07           H  
ATOM   2312  HB3 PRO B 162       6.447 -21.273 -94.051  1.00 63.07           H  
ATOM   2313  HG2 PRO B 162       6.062 -19.101 -95.206  1.00 56.91           H  
ATOM   2314  HG3 PRO B 162       4.866 -20.131 -95.006  1.00 56.91           H  
ATOM   2315  HD2 PRO B 162       5.282 -17.729 -93.681  1.00 63.23           H  
ATOM   2316  HD3 PRO B 162       3.886 -18.450 -94.002  1.00 63.23           H  
ATOM   2317  N   GLN B 163       7.163 -19.301 -90.847  1.00 46.19           N  
ATOM   2318  CA  GLN B 163       7.956 -19.135 -89.619  1.00 51.00           C  
ATOM   2319  C   GLN B 163       7.163 -18.267 -88.658  1.00 43.38           C  
ATOM   2320  O   GLN B 163       7.176 -17.058 -88.768  1.00 46.46           O  
ATOM   2321  CB  GLN B 163       9.285 -18.450 -89.911  1.00 52.46           C  
ATOM   2322  CG  GLN B 163      10.259 -19.317 -90.665  1.00 57.35           C  
ATOM   2323  CD  GLN B 163      11.215 -18.481 -91.463  1.00 73.08           C  
ATOM   2324  OE1 GLN B 163      12.296 -18.124 -90.993  1.00 74.52           O  
ATOM   2325  NE2 GLN B 163      10.806 -18.127 -92.676  1.00 77.52           N  
ATOM   2326  H   GLN B 163       7.074 -18.572 -91.295  1.00 55.43           H  
ATOM   2327  HA  GLN B 163       8.123 -19.998 -89.208  1.00 61.21           H  
ATOM   2328  HB2 GLN B 163       9.118 -17.658 -90.444  1.00 62.95           H  
ATOM   2329  HB3 GLN B 163       9.699 -18.200 -89.070  1.00 62.95           H  
ATOM   2330  HG2 GLN B 163      10.771 -19.849 -90.035  1.00 68.81           H  
ATOM   2331  HG3 GLN B 163       9.772 -19.892 -91.275  1.00 68.81           H  
ATOM   2332 HE21 GLN B 163      10.033 -18.377 -92.960  1.00 93.02           H  
ATOM   2333 HE22 GLN B 163      11.313 -17.647 -93.178  1.00 93.02           H  
ATOM   2334  N   PRO B 164       6.439 -18.884 -87.726  1.00 46.43           N  
ATOM   2335  CA  PRO B 164       5.507 -18.086 -86.914  1.00 41.40           C  
ATOM   2336  C   PRO B 164       6.162 -16.986 -86.072  1.00 35.29           C  
ATOM   2337  O   PRO B 164       5.514 -15.980 -85.762  1.00 37.05           O  
ATOM   2338  CB  PRO B 164       4.848 -19.139 -86.039  1.00 36.66           C  
ATOM   2339  CG  PRO B 164       4.883 -20.382 -86.865  1.00 42.73           C  
ATOM   2340  CD  PRO B 164       6.217 -20.327 -87.556  1.00 40.11           C  
ATOM   2341  HA  PRO B 164       4.832 -17.685 -87.484  1.00 49.68           H  
ATOM   2342  HB2 PRO B 164       5.358 -19.254 -85.222  1.00 43.99           H  
ATOM   2343  HB3 PRO B 164       3.934 -18.880 -85.843  1.00 43.99           H  
ATOM   2344  HG2 PRO B 164       4.823 -21.162 -86.291  1.00 51.27           H  
ATOM   2345  HG3 PRO B 164       4.159 -20.370 -87.511  1.00 51.27           H  
ATOM   2346  HD2 PRO B 164       6.907 -20.713 -86.993  1.00 48.14           H  
ATOM   2347  HD3 PRO B 164       6.171 -20.768 -88.419  1.00 48.14           H  
ATOM   2348  N   LEU B 165       7.441 -17.151 -85.750  1.00 38.79           N  
ATOM   2349  CA  LEU B 165       8.145 -16.176 -84.939  1.00 42.89           C  
ATOM   2350  C   LEU B 165       8.979 -15.202 -85.741  1.00 48.20           C  
ATOM   2351  O   LEU B 165       9.603 -14.330 -85.154  1.00 45.26           O  
ATOM   2352  CB  LEU B 165       9.043 -16.875 -83.908  1.00 39.84           C  
ATOM   2353  CG  LEU B 165       8.332 -17.743 -82.889  1.00 37.78           C  
ATOM   2354  CD1 LEU B 165       9.359 -18.440 -82.033  1.00 48.75           C  
ATOM   2355  CD2 LEU B 165       7.431 -16.914 -82.043  1.00 39.86           C  
ATOM   2356  H   LEU B 165       7.921 -17.823 -85.991  1.00 46.55           H  
ATOM   2357  HA  LEU B 165       7.489 -15.658 -84.448  1.00 51.47           H  
ATOM   2358  HB2 LEU B 165       9.670 -17.443 -84.384  1.00 47.81           H  
ATOM   2359  HB3 LEU B 165       9.532 -16.196 -83.418  1.00 47.81           H  
ATOM   2360  HG  LEU B 165       7.801 -18.414 -83.344  1.00 45.34           H  
ATOM   2361 HD11 LEU B 165       8.902 -18.995 -81.381  1.00 58.50           H  
ATOM   2362 HD12 LEU B 165       9.921 -18.990 -82.600  1.00 58.50           H  
ATOM   2363 HD13 LEU B 165       9.897 -17.772 -81.580  1.00 58.50           H  
ATOM   2364 HD21 LEU B 165       6.987 -17.487 -81.399  1.00 47.83           H  
ATOM   2365 HD22 LEU B 165       7.960 -16.245 -81.581  1.00 47.83           H  
ATOM   2366 HD23 LEU B 165       6.774 -16.483 -82.611  1.00 47.83           H  
ATOM   2367  N   GLY B 166       8.981 -15.328 -87.074  1.00 49.51           N  
ATOM   2368  CA  GLY B 166       9.787 -14.455 -87.908  1.00 47.69           C  
ATOM   2369  C   GLY B 166      11.176 -15.030 -88.091  1.00 54.42           C  
ATOM   2370  O   GLY B 166      11.499 -16.066 -87.511  1.00 59.93           O  
ATOM   2371  H   GLY B 166       8.523 -15.911 -87.510  1.00 59.41           H  
ATOM   2372  HA2 GLY B 166       9.372 -14.355 -88.778  1.00 57.23           H  
ATOM   2373  HA3 GLY B 166       9.863 -13.581 -87.494  1.00 57.23           H  
ATOM   2374  N   ALA B 167      12.008 -14.362 -88.883  1.00 65.93           N  
ATOM   2375  CA  ALA B 167      13.327 -14.901 -89.231  1.00 69.99           C  
ATOM   2376  C   ALA B 167      14.370 -14.554 -88.176  1.00 70.39           C  
ATOM   2377  O   ALA B 167      14.474 -13.404 -87.749  1.00 67.79           O  
ATOM   2378  CB  ALA B 167      13.772 -14.384 -90.598  1.00 73.07           C  
ATOM   2379  H   ALA B 167      11.838 -13.595 -89.232  1.00 79.11           H  
ATOM   2380  HA  ALA B 167      13.267 -15.867 -89.283  1.00 83.99           H  
ATOM   2381  HB1 ALA B 167      14.645 -14.753 -90.806  1.00 87.68           H  
ATOM   2382  HB2 ALA B 167      13.126 -14.663 -91.266  1.00 87.68           H  
ATOM   2383  HB3 ALA B 167      13.820 -13.415 -90.568  1.00 87.68           H  
ATOM   2384  N   GLY B 168      15.142 -15.561 -87.773  1.00 74.44           N  
ATOM   2385  CA  GLY B 168      16.182 -15.395 -86.776  1.00 75.43           C  
ATOM   2386  C   GLY B 168      15.649 -14.823 -85.473  1.00 73.00           C  
ATOM   2387  O   GLY B 168      16.250 -13.914 -84.894  1.00 69.99           O  
ATOM   2388  H   GLY B 168      15.076 -16.365 -88.072  1.00 89.32           H  
ATOM   2389  HA2 GLY B 168      16.592 -16.254 -86.589  1.00 90.52           H  
ATOM   2390  HA3 GLY B 168      16.865 -14.796 -87.118  1.00 90.52           H  
ATOM   2391  N   SER B 169      14.517 -15.354 -85.014  1.00 75.54           N  
ATOM   2392  CA  SER B 169      13.873 -14.874 -83.781  1.00 75.41           C  
ATOM   2393  C   SER B 169      14.796 -15.019 -82.586  1.00 73.40           C  
ATOM   2394  O   SER B 169      15.799 -15.720 -82.657  1.00 62.62           O  
ATOM   2395  CB  SER B 169      12.600 -15.664 -83.488  1.00 68.84           C  
ATOM   2396  OG  SER B 169      12.927 -17.004 -83.141  1.00 71.01           O  
ATOM   2397  H   SER B 169      14.095 -15.998 -85.397  1.00 90.64           H  
ATOM   2398  HA  SER B 169      13.640 -13.938 -83.880  1.00 90.49           H  
ATOM   2399  HB2 SER B 169      12.131 -15.249 -82.747  1.00 82.61           H  
ATOM   2400  HB3 SER B 169      12.038 -15.667 -84.279  1.00 82.61           H  
ATOM   2401  HG  SER B 169      12.227 -17.438 -82.980  1.00 85.21           H  
ATOM   2402  N   PRO B 170      14.444 -14.362 -81.474  1.00 86.17           N  
ATOM   2403  CA  PRO B 170      15.209 -14.516 -80.232  1.00 93.59           C  
ATOM   2404  C   PRO B 170      15.095 -15.920 -79.660  1.00 79.95           C  
ATOM   2405  O   PRO B 170      16.005 -16.384 -78.966  1.00 81.35           O  
ATOM   2406  CB  PRO B 170      14.545 -13.512 -79.274  1.00 95.40           C  
ATOM   2407  CG  PRO B 170      13.824 -12.556 -80.146  1.00101.59           C  
ATOM   2408  CD  PRO B 170      13.382 -13.353 -81.341  1.00 94.52           C  
ATOM   2409  HA  PRO B 170      16.142 -14.283 -80.365  1.00112.31           H  
ATOM   2410  HB2 PRO B 170      13.925 -13.978 -78.692  1.00114.48           H  
ATOM   2411  HB3 PRO B 170      15.226 -13.056 -78.756  1.00114.48           H  
ATOM   2412  HG2 PRO B 170      13.058 -12.197 -79.672  1.00121.91           H  
ATOM   2413  HG3 PRO B 170      14.425 -11.843 -80.414  1.00121.91           H  
ATOM   2414  HD2 PRO B 170      12.528 -13.780 -81.167  1.00113.43           H  
ATOM   2415  HD3 PRO B 170      13.347 -12.791 -82.131  1.00113.43           H  
ATOM   2416  N   ALA B 171      13.996 -16.600 -79.962  1.00 58.95           N  
ATOM   2417  CA  ALA B 171      13.682 -17.811 -79.233  1.00 50.79           C  
ATOM   2418  C   ALA B 171      14.673 -18.933 -79.553  1.00 52.50           C  
ATOM   2419  O   ALA B 171      15.090 -19.098 -80.705  1.00 46.16           O  
ATOM   2420  CB  ALA B 171      12.246 -18.251 -79.507  1.00 52.52           C  
ATOM   2421  H   ALA B 171      13.429 -16.385 -80.571  1.00 70.75           H  
ATOM   2422  HA  ALA B 171      13.752 -17.624 -78.284  1.00 60.95           H  
ATOM   2423  HB1 ALA B 171      12.064 -19.062 -79.007  1.00 63.02           H  
ATOM   2424  HB2 ALA B 171      11.641 -17.546 -79.226  1.00 63.02           H  
ATOM   2425  HB3 ALA B 171      12.143 -18.417 -80.457  1.00 63.02           H  
ATOM   2426  N   PRO B 172      15.070 -19.694 -78.528  1.00 45.86           N  
ATOM   2427  CA  PRO B 172      15.930 -20.847 -78.769  1.00 49.31           C  
ATOM   2428  C   PRO B 172      15.146 -21.869 -79.560  1.00 50.07           C  
ATOM   2429  O   PRO B 172      14.066 -22.286 -79.119  1.00 44.27           O  
ATOM   2430  CB  PRO B 172      16.246 -21.368 -77.353  1.00 54.18           C  
ATOM   2431  CG  PRO B 172      15.877 -20.271 -76.432  1.00 53.32           C  
ATOM   2432  CD  PRO B 172      14.768 -19.535 -77.093  1.00 52.41           C  
ATOM   2433  HA  PRO B 172      16.744 -20.598 -79.235  1.00 59.17           H  
ATOM   2434  HB2 PRO B 172      15.715 -22.160 -77.172  1.00 65.01           H  
ATOM   2435  HB3 PRO B 172      17.193 -21.568 -77.284  1.00 65.01           H  
ATOM   2436  HG2 PRO B 172      15.581 -20.643 -75.587  1.00 63.99           H  
ATOM   2437  HG3 PRO B 172      16.640 -19.688 -76.299  1.00 63.99           H  
ATOM   2438  HD2 PRO B 172      13.915 -19.943 -76.879  1.00 62.89           H  
ATOM   2439  HD3 PRO B 172      14.788 -18.597 -76.845  1.00 62.89           H  
ATOM   2440  N   LEU B 173      15.650 -22.222 -80.739  1.00 45.49           N  
ATOM   2441  CA  LEU B 173      14.983 -23.189 -81.603  1.00 50.14           C  
ATOM   2442  C   LEU B 173      15.964 -24.253 -82.026  1.00 48.96           C  
ATOM   2443  O   LEU B 173      17.134 -23.962 -82.170  1.00 55.86           O  
ATOM   2444  CB  LEU B 173      14.421 -22.508 -82.847  1.00 49.73           C  
ATOM   2445  CG  LEU B 173      13.344 -21.475 -82.551  1.00 49.94           C  
ATOM   2446  CD1 LEU B 173      13.007 -20.694 -83.811  1.00 49.81           C  
ATOM   2447  CD2 LEU B 173      12.094 -22.152 -81.955  1.00 45.92           C  
ATOM   2448  H   LEU B 173      16.384 -21.913 -81.063  1.00 54.59           H  
ATOM   2449  HA  LEU B 173      14.253 -23.611 -81.122  1.00 60.17           H  
ATOM   2450  HB2 LEU B 173      15.145 -22.057 -83.310  1.00 59.68           H  
ATOM   2451  HB3 LEU B 173      14.032 -23.183 -83.425  1.00 59.68           H  
ATOM   2452  HG  LEU B 173      13.684 -20.847 -81.894  1.00 59.93           H  
ATOM   2453 HD11 LEU B 173      12.320 -20.041 -83.603  1.00 59.77           H  
ATOM   2454 HD12 LEU B 173      13.806 -20.244 -84.127  1.00 59.77           H  
ATOM   2455 HD13 LEU B 173      12.685 -21.310 -84.487  1.00 59.77           H  
ATOM   2456 HD21 LEU B 173      11.423 -21.475 -81.775  1.00 55.10           H  
ATOM   2457 HD22 LEU B 173      11.750 -22.797 -82.593  1.00 55.10           H  
ATOM   2458 HD23 LEU B 173      12.341 -22.601 -81.131  1.00 55.10           H  
ATOM   2459  N   PRO B 174      15.488 -25.496 -82.217  1.00 47.23           N  
ATOM   2460  CA  PRO B 174      14.110 -25.941 -81.969  1.00 46.83           C  
ATOM   2461  C   PRO B 174      13.834 -26.105 -80.468  1.00 43.50           C  
ATOM   2462  O   PRO B 174      14.771 -26.348 -79.706  1.00 42.08           O  
ATOM   2463  CB  PRO B 174      14.071 -27.310 -82.640  1.00 49.88           C  
ATOM   2464  CG  PRO B 174      15.452 -27.825 -82.467  1.00 49.10           C  
ATOM   2465  CD  PRO B 174      16.339 -26.615 -82.659  1.00 52.67           C  
ATOM   2466  HA  PRO B 174      13.463 -25.343 -82.375  1.00 56.19           H  
ATOM   2467  HB2 PRO B 174      13.428 -27.881 -82.191  1.00 59.85           H  
ATOM   2468  HB3 PRO B 174      13.852 -27.212 -83.580  1.00 59.85           H  
ATOM   2469  HG2 PRO B 174      15.557 -28.191 -81.575  1.00 58.92           H  
ATOM   2470  HG3 PRO B 174      15.638 -28.499 -83.140  1.00 58.92           H  
ATOM   2471  HD2 PRO B 174      17.128 -26.681 -82.099  1.00 63.20           H  
ATOM   2472  HD3 PRO B 174      16.574 -26.512 -83.595  1.00 63.20           H  
ATOM   2473  N   ALA B 175      12.564 -25.990 -80.080  1.00 39.55           N  
ATOM   2474  CA  ALA B 175      12.137 -26.115 -78.674  1.00 40.62           C  
ATOM   2475  C   ALA B 175      12.000 -27.560 -78.291  1.00 40.15           C  
ATOM   2476  O   ALA B 175      11.759 -28.419 -79.151  1.00 42.69           O  
ATOM   2477  CB  ALA B 175      10.807 -25.428 -78.498  1.00 44.38           C  
ATOM   2478  H   ALA B 175      11.914 -25.835 -80.621  1.00 47.46           H  
ATOM   2479  HA  ALA B 175      12.788 -25.695 -78.092  1.00 48.75           H  
ATOM   2480  HB1 ALA B 175      10.529 -25.512 -77.573  1.00 53.26           H  
ATOM   2481  HB2 ALA B 175      10.903 -24.492 -78.731  1.00 53.26           H  
ATOM   2482  HB3 ALA B 175      10.155 -25.849 -79.080  1.00 53.26           H  
ATOM   2483  N   ASP B 176      12.111 -27.847 -76.995  1.00 39.23           N  
ATOM   2484  CA  ASP B 176      11.875 -29.210 -76.522  1.00 40.83           C  
ATOM   2485  C   ASP B 176      10.395 -29.521 -76.378  1.00 38.65           C  
ATOM   2486  O   ASP B 176       9.989 -30.682 -76.401  1.00 37.02           O  
ATOM   2487  CB  ASP B 176      12.597 -29.444 -75.184  1.00 38.03           C  
ATOM   2488  CG  ASP B 176      14.088 -29.274 -75.322  1.00 45.67           C  
ATOM   2489  OD1 ASP B 176      14.663 -29.937 -76.211  1.00 47.18           O  
ATOM   2490  OD2 ASP B 176      14.667 -28.440 -74.607  1.00 45.21           O  
ATOM   2491  H   ASP B 176      12.318 -27.283 -76.380  1.00 47.07           H  
ATOM   2492  HA  ASP B 176      12.244 -29.831 -77.169  1.00 49.00           H  
ATOM   2493  HB2 ASP B 176      12.277 -28.801 -74.532  1.00 45.64           H  
ATOM   2494  HB3 ASP B 176      12.421 -30.347 -74.880  1.00 45.64           H  
ATOM   2495  N   ALA B 177       9.580 -28.495 -76.200  1.00 37.18           N  
ATOM   2496  CA  ALA B 177       8.155 -28.720 -75.988  1.00 35.57           C  
ATOM   2497  C   ALA B 177       7.351 -27.500 -76.435  1.00 34.15           C  
ATOM   2498  O   ALA B 177       7.849 -26.392 -76.422  1.00 35.14           O  
ATOM   2499  CB  ALA B 177       7.887 -29.040 -74.534  1.00 39.29           C  
ATOM   2500  H   ALA B 177       9.818 -27.669 -76.198  1.00 44.62           H  
ATOM   2501  HA  ALA B 177       7.872 -29.479 -76.521  1.00 42.68           H  
ATOM   2502  HB1 ALA B 177       6.936 -29.186 -74.413  1.00 47.15           H  
ATOM   2503  HB2 ALA B 177       8.379 -29.840 -74.292  1.00 47.15           H  
ATOM   2504  HB3 ALA B 177       8.180 -28.294 -73.988  1.00 47.15           H  
ATOM   2505  N   LEU B 178       6.112 -27.738 -76.853  1.00 33.58           N  
ATOM   2506  CA  LEU B 178       5.169 -26.683 -77.126  1.00 30.85           C  
ATOM   2507  C   LEU B 178       3.923 -26.865 -76.313  1.00 29.99           C  
ATOM   2508  O   LEU B 178       3.442 -27.973 -76.136  1.00 33.66           O  
ATOM   2509  CB  LEU B 178       4.735 -26.700 -78.604  1.00 39.13           C  
ATOM   2510  CG  LEU B 178       5.787 -26.499 -79.678  1.00 34.20           C  
ATOM   2511  CD1 LEU B 178       5.101 -26.553 -81.079  1.00 38.18           C  
ATOM   2512  CD2 LEU B 178       6.600 -25.217 -79.533  1.00 36.86           C  
ATOM   2513  H   LEU B 178       5.795 -28.526 -76.987  1.00 40.30           H  
ATOM   2514  HA  LEU B 178       5.562 -25.820 -76.919  1.00 37.02           H  
ATOM   2515  HB2 LEU B 178       4.318 -27.559 -78.779  1.00 46.96           H  
ATOM   2516  HB3 LEU B 178       4.074 -26.001 -78.726  1.00 46.96           H  
ATOM   2517  HG  LEU B 178       6.411 -27.241 -79.634  1.00 41.04           H  
ATOM   2518 HD11 LEU B 178       5.775 -26.424 -81.765  1.00 45.82           H  
ATOM   2519 HD12 LEU B 178       4.677 -27.418 -81.189  1.00 45.82           H  
ATOM   2520 HD13 LEU B 178       4.436 -25.849 -81.131  1.00 45.82           H  
ATOM   2521 HD21 LEU B 178       7.245 -25.169 -80.257  1.00 44.23           H  
ATOM   2522 HD22 LEU B 178       5.999 -24.456 -79.575  1.00 44.23           H  
ATOM   2523 HD23 LEU B 178       7.060 -25.229 -78.680  1.00 44.23           H  
ATOM   2524  N   VAL B 179       3.349 -25.742 -75.912  1.00 30.01           N  
ATOM   2525  CA  VAL B 179       2.047 -25.710 -75.331  1.00 36.08           C  
ATOM   2526  C   VAL B 179       1.219 -24.717 -76.115  1.00 32.99           C  
ATOM   2527  O   VAL B 179       1.709 -23.686 -76.515  1.00 33.42           O  
ATOM   2528  CB  VAL B 179       2.112 -25.264 -73.837  1.00 34.80           C  
ATOM   2529  CG1 VAL B 179       0.723 -25.082 -73.271  1.00 33.59           C  
ATOM   2530  CG2 VAL B 179       2.800 -26.320 -73.027  1.00 41.87           C  
ATOM   2531  H   VAL B 179       3.717 -24.967 -75.973  1.00 36.01           H  
ATOM   2532  HA  VAL B 179       1.633 -26.585 -75.386  1.00 43.29           H  
ATOM   2533  HB  VAL B 179       2.601 -24.431 -73.756  1.00 41.76           H  
ATOM   2534 HG11 VAL B 179       0.793 -24.806 -72.344  1.00 40.31           H  
ATOM   2535 HG12 VAL B 179       0.260 -24.402 -73.785  1.00 40.31           H  
ATOM   2536 HG13 VAL B 179       0.245 -25.924 -73.331  1.00 40.31           H  
ATOM   2537 HG21 VAL B 179       2.836 -26.033 -72.101  1.00 50.25           H  
ATOM   2538 HG22 VAL B 179       2.301 -27.148 -73.099  1.00 50.25           H  
ATOM   2539 HG23 VAL B 179       3.699 -26.443 -73.370  1.00 50.25           H  
ATOM   2540  N   SER B 180      -0.055 -25.002 -76.279  1.00 33.78           N  
ATOM   2541  CA  SER B 180      -0.932 -24.079 -76.981  1.00 38.95           C  
ATOM   2542  C   SER B 180      -2.366 -24.307 -76.532  1.00 37.16           C  
ATOM   2543  O   SER B 180      -2.873 -25.403 -76.613  1.00 36.28           O  
ATOM   2544  CB  SER B 180      -0.785 -24.268 -78.486  1.00 40.39           C  
ATOM   2545  OG  SER B 180      -1.435 -23.230 -79.196  1.00 40.04           O  
ATOM   2546  H   SER B 180      -0.440 -25.718 -75.997  1.00 40.54           H  
ATOM   2547  HA  SER B 180      -0.683 -23.168 -76.760  1.00 46.74           H  
ATOM   2548  HB2 SER B 180       0.158 -24.262 -78.713  1.00 48.47           H  
ATOM   2549  HB3 SER B 180      -1.181 -25.117 -78.737  1.00 48.47           H  
ATOM   2550  HG  SER B 180      -1.102 -22.488 -78.989  1.00 48.05           H  
ATOM   2551  N   ALA B 181      -2.998 -23.280 -75.988  1.00 30.33           N  
ATOM   2552  CA  ALA B 181      -4.359 -23.429 -75.534  1.00 33.98           C  
ATOM   2553  C   ALA B 181      -5.280 -22.428 -76.240  1.00 38.54           C  
ATOM   2554  O   ALA B 181      -5.075 -21.214 -76.178  1.00 35.51           O  
ATOM   2555  CB  ALA B 181      -4.424 -23.257 -74.018  1.00 34.32           C  
ATOM   2556  H   ALA B 181      -2.662 -22.497 -75.872  1.00 36.40           H  
ATOM   2557  HA  ALA B 181      -4.667 -24.323 -75.748  1.00 40.77           H  
ATOM   2558  HB1 ALA B 181      -5.344 -23.359 -73.728  1.00 41.18           H  
ATOM   2559  HB2 ALA B 181      -3.868 -23.933 -73.600  1.00 41.18           H  
ATOM   2560  HB3 ALA B 181      -4.100 -22.372 -73.787  1.00 41.18           H  
ATOM   2561  N   PHE B 182      -6.280 -22.965 -76.932  1.00 33.98           N  
ATOM   2562  CA  PHE B 182      -7.358 -22.163 -77.498  1.00 32.88           C  
ATOM   2563  C   PHE B 182      -6.817 -21.152 -78.488  1.00 34.81           C  
ATOM   2564  O   PHE B 182      -7.358 -20.065 -78.632  1.00 38.03           O  
ATOM   2565  CB  PHE B 182      -8.155 -21.451 -76.426  1.00 36.07           C  
ATOM   2566  CG  PHE B 182      -8.795 -22.369 -75.443  1.00 38.75           C  
ATOM   2567  CD1 PHE B 182      -9.957 -23.052 -75.772  1.00 37.46           C  
ATOM   2568  CD2 PHE B 182      -8.224 -22.568 -74.181  1.00 39.68           C  
ATOM   2569  CE1 PHE B 182     -10.538 -23.917 -74.876  1.00 41.93           C  
ATOM   2570  CE2 PHE B 182      -8.802 -23.421 -73.288  1.00 38.11           C  
ATOM   2571  CZ  PHE B 182      -9.970 -24.091 -73.614  1.00 42.18           C  
ATOM   2572  H   PHE B 182      -6.357 -23.806 -77.090  1.00 40.78           H  
ATOM   2573  HA  PHE B 182      -7.964 -22.750 -77.976  1.00 39.46           H  
ATOM   2574  HB2 PHE B 182      -7.562 -20.859 -75.937  1.00 43.29           H  
ATOM   2575  HB3 PHE B 182      -8.858 -20.934 -76.850  1.00 43.29           H  
ATOM   2576  HD1 PHE B 182     -10.340 -22.931 -76.610  1.00 44.96           H  
ATOM   2577  HD2 PHE B 182      -7.444 -22.117 -73.950  1.00 47.62           H  
ATOM   2578  HE1 PHE B 182     -11.322 -24.364 -75.101  1.00 50.32           H  
ATOM   2579  HE2 PHE B 182      -8.419 -23.541 -72.449  1.00 45.73           H  
ATOM   2580  HZ  PHE B 182     -10.360 -24.675 -73.003  1.00 50.62           H  
ATOM   2581  N   CYS B 183      -5.738 -21.490 -79.159  1.00 34.50           N  
ATOM   2582  CA  CYS B 183      -5.227 -20.647 -80.213  1.00 33.89           C  
ATOM   2583  C   CYS B 183      -5.578 -21.081 -81.648  1.00 42.06           C  
ATOM   2584  O   CYS B 183      -6.189 -20.338 -82.372  1.00 40.90           O  
ATOM   2585  CB  CYS B 183      -3.734 -20.582 -80.137  1.00 37.62           C  
ATOM   2586  SG  CYS B 183      -2.999 -19.421 -81.295  1.00 36.34           S  
ATOM   2587  H   CYS B 183      -5.280 -22.195 -79.022  1.00 41.39           H  
ATOM   2588  HA  CYS B 183      -5.558 -19.742 -80.081  1.00 40.66           H  
ATOM   2589  HB2 CYS B 183      -3.493 -20.308 -79.247  1.00 45.14           H  
ATOM   2590  HB3 CYS B 183      -3.376 -21.459 -80.313  1.00 45.14           H  
ATOM   2591  HG  CYS B 183      -3.647 -18.269 -81.184  1.00 43.61           H  
ATOM   2592  N   LEU B 184      -5.196 -22.272 -82.051  1.00 38.18           N  
ATOM   2593  CA  LEU B 184      -5.282 -22.582 -83.491  1.00 37.99           C  
ATOM   2594  C   LEU B 184      -6.702 -22.517 -84.075  1.00 36.88           C  
ATOM   2595  O   LEU B 184      -6.928 -21.894 -85.132  1.00 37.59           O  
ATOM   2596  CB  LEU B 184      -4.639 -23.919 -83.818  1.00 34.34           C  
ATOM   2597  CG  LEU B 184      -3.193 -24.096 -83.364  1.00 43.46           C  
ATOM   2598  CD1 LEU B 184      -2.625 -25.433 -83.873  1.00 39.99           C  
ATOM   2599  CD2 LEU B 184      -2.316 -22.950 -83.788  1.00 44.26           C  
ATOM   2600  H   LEU B 184      -4.876 -22.901 -81.559  1.00 45.81           H  
ATOM   2601  HA  LEU B 184      -4.765 -21.909 -83.961  1.00 45.58           H  
ATOM   2602  HB2 LEU B 184      -5.161 -24.620 -83.397  1.00 41.21           H  
ATOM   2603  HB3 LEU B 184      -4.656 -24.039 -84.780  1.00 41.21           H  
ATOM   2604  HG  LEU B 184      -3.179 -24.126 -82.395  1.00 52.15           H  
ATOM   2605 HD11 LEU B 184      -1.707 -25.520 -83.571  1.00 47.99           H  
ATOM   2606 HD12 LEU B 184      -3.161 -26.159 -83.517  1.00 47.99           H  
ATOM   2607 HD13 LEU B 184      -2.657 -25.441 -84.842  1.00 47.99           H  
ATOM   2608 HD21 LEU B 184      -1.412 -23.112 -83.475  1.00 53.11           H  
ATOM   2609 HD22 LEU B 184      -2.325 -22.888 -84.756  1.00 53.11           H  
ATOM   2610 HD23 LEU B 184      -2.658 -22.130 -83.400  1.00 53.11           H  
ATOM   2611  N   GLU B 185      -7.656 -23.138 -83.397  1.00 32.46           N  
ATOM   2612  CA  GLU B 185      -9.019 -23.155 -83.862  1.00 41.78           C  
ATOM   2613  C   GLU B 185      -9.683 -21.763 -83.787  1.00 50.36           C  
ATOM   2614  O   GLU B 185     -10.622 -21.471 -84.558  1.00 40.39           O  
ATOM   2615  CB  GLU B 185      -9.838 -24.250 -83.169  1.00 38.14           C  
ATOM   2616  CG  GLU B 185     -10.302 -23.980 -81.756  1.00 40.16           C  
ATOM   2617  CD  GLU B 185      -9.170 -24.133 -80.717  1.00 40.00           C  
ATOM   2618  OE1 GLU B 185      -8.024 -24.484 -81.111  1.00 38.66           O  
ATOM   2619  OE2 GLU B 185      -9.462 -23.879 -79.522  1.00 39.85           O  
ATOM   2620  H   GLU B 185      -7.531 -23.560 -82.658  1.00 38.95           H  
ATOM   2621  HA  GLU B 185      -8.997 -23.391 -84.802  1.00 50.14           H  
ATOM   2622  HB2 GLU B 185     -10.632 -24.414 -83.702  1.00 45.77           H  
ATOM   2623  HB3 GLU B 185      -9.300 -25.057 -83.143  1.00 45.77           H  
ATOM   2624  HG2 GLU B 185     -10.638 -23.072 -81.702  1.00 48.19           H  
ATOM   2625  HG3 GLU B 185     -11.005 -24.608 -81.529  1.00 48.19           H  
ATOM   2626  N   ALA B 186      -9.167 -20.900 -82.906  1.00 37.07           N  
ATOM   2627  CA  ALA B 186      -9.684 -19.541 -82.734  1.00 31.60           C  
ATOM   2628  C   ALA B 186      -9.107 -18.522 -83.728  1.00 36.79           C  
ATOM   2629  O   ALA B 186      -9.578 -17.374 -83.780  1.00 36.34           O  
ATOM   2630  CB  ALA B 186      -9.420 -19.044 -81.303  1.00 39.17           C  
ATOM   2631  H   ALA B 186      -8.506 -21.084 -82.387  1.00 44.48           H  
ATOM   2632  HA  ALA B 186     -10.645 -19.560 -82.864  1.00 37.92           H  
ATOM   2633  HB1 ALA B 186      -9.769 -18.143 -81.212  1.00 47.01           H  
ATOM   2634  HB2 ALA B 186      -9.864 -19.636 -80.676  1.00 47.01           H  
ATOM   2635  HB3 ALA B 186      -8.464 -19.046 -81.140  1.00 47.01           H  
ATOM   2636  N   VAL B 187      -8.066 -18.898 -84.474  1.00 34.62           N  
ATOM   2637  CA  VAL B 187      -7.491 -17.974 -85.447  1.00 40.24           C  
ATOM   2638  C   VAL B 187      -7.491 -18.514 -86.893  1.00 38.55           C  
ATOM   2639  O   VAL B 187      -6.887 -17.908 -87.779  1.00 42.41           O  
ATOM   2640  CB  VAL B 187      -6.077 -17.572 -85.043  1.00 37.56           C  
ATOM   2641  CG1 VAL B 187      -6.075 -17.118 -83.549  1.00 36.32           C  
ATOM   2642  CG2 VAL B 187      -5.120 -18.725 -85.250  1.00 37.26           C  
ATOM   2643  H   VAL B 187      -7.683 -19.667 -84.437  1.00 41.54           H  
ATOM   2644  HA  VAL B 187      -8.028 -17.166 -85.446  1.00 48.29           H  
ATOM   2645  HB  VAL B 187      -5.784 -16.827 -85.591  1.00 45.07           H  
ATOM   2646 HG11 VAL B 187      -5.173 -16.863 -83.298  1.00 43.59           H  
ATOM   2647 HG12 VAL B 187      -6.673 -16.360 -83.449  1.00 43.59           H  
ATOM   2648 HG13 VAL B 187      -6.378 -17.854 -82.995  1.00 43.59           H  
ATOM   2649 HG21 VAL B 187      -4.229 -18.446 -84.987  1.00 44.71           H  
ATOM   2650 HG22 VAL B 187      -5.407 -19.474 -84.705  1.00 44.71           H  
ATOM   2651 HG23 VAL B 187      -5.125 -18.975 -86.187  1.00 44.71           H  
ATOM   2652  N   SER B 188      -8.149 -19.653 -87.098  1.00 35.67           N  
ATOM   2653  CA  SER B 188      -8.174 -20.337 -88.387  1.00 42.20           C  
ATOM   2654  C   SER B 188      -9.586 -20.313 -88.995  1.00 43.92           C  
ATOM   2655  O   SER B 188     -10.517 -20.809 -88.387  1.00 40.30           O  
ATOM   2656  CB  SER B 188      -7.723 -21.777 -88.175  1.00 43.03           C  
ATOM   2657  OG  SER B 188      -6.330 -21.827 -87.903  1.00 40.61           O  
ATOM   2658  H   SER B 188      -8.601 -20.058 -86.488  1.00 42.81           H  
ATOM   2659  HA  SER B 188      -7.561 -19.904 -89.001  1.00 50.64           H  
ATOM   2660  HB2 SER B 188      -8.206 -22.153 -87.422  1.00 51.64           H  
ATOM   2661  HB3 SER B 188      -7.908 -22.289 -88.978  1.00 51.64           H  
ATOM   2662  HG  SER B 188      -6.156 -21.385 -87.210  1.00 48.73           H  
ATOM   2663  N   PRO B 189      -9.761 -19.729 -90.196  1.00 45.79           N  
ATOM   2664  CA  PRO B 189     -11.143 -19.676 -90.711  1.00 47.28           C  
ATOM   2665  C   PRO B 189     -11.736 -21.049 -91.080  1.00 42.58           C  
ATOM   2666  O   PRO B 189     -12.943 -21.227 -91.036  1.00 46.72           O  
ATOM   2667  CB  PRO B 189     -11.034 -18.752 -91.948  1.00 50.46           C  
ATOM   2668  CG  PRO B 189      -9.585 -18.750 -92.316  1.00 51.74           C  
ATOM   2669  CD  PRO B 189      -8.817 -18.969 -91.033  1.00 41.07           C  
ATOM   2670  HA  PRO B 189     -11.721 -19.253 -90.056  1.00 56.74           H  
ATOM   2671  HB2 PRO B 189     -11.571 -19.111 -92.672  1.00 60.55           H  
ATOM   2672  HB3 PRO B 189     -11.329 -17.858 -91.715  1.00 60.55           H  
ATOM   2673  HG2 PRO B 189      -9.410 -19.469 -92.943  1.00 62.09           H  
ATOM   2674  HG3 PRO B 189      -9.352 -17.894 -92.709  1.00 62.09           H  
ATOM   2675  HD2 PRO B 189      -8.018 -19.492 -91.202  1.00 49.28           H  
ATOM   2676  HD3 PRO B 189      -8.605 -18.119 -90.617  1.00 49.28           H  
ATOM   2677  N   ASP B 190     -10.901 -22.023 -91.407  1.00 43.91           N  
ATOM   2678  CA  ASP B 190     -11.395 -23.334 -91.786  1.00 46.65           C  
ATOM   2679  C   ASP B 190     -10.396 -24.381 -91.414  1.00 47.82           C  
ATOM   2680  O   ASP B 190      -9.274 -24.052 -91.035  1.00 46.72           O  
ATOM   2681  CB  ASP B 190     -11.624 -23.391 -93.313  1.00 50.73           C  
ATOM   2682  CG  ASP B 190     -10.426 -22.903 -94.104  1.00 59.76           C  
ATOM   2683  OD1 ASP B 190      -9.279 -23.190 -93.717  1.00 54.42           O  
ATOM   2684  OD2 ASP B 190     -10.625 -22.216 -95.132  1.00 73.18           O  
ATOM   2685  H   ASP B 190     -10.044 -21.950 -91.418  1.00 52.69           H  
ATOM   2686  HA  ASP B 190     -12.233 -23.519 -91.333  1.00 55.98           H  
ATOM   2687  HB2 ASP B 190     -11.800 -24.309 -93.572  1.00 60.87           H  
ATOM   2688  HB3 ASP B 190     -12.382 -22.830 -93.541  1.00 60.87           H  
ATOM   2689  N   LEU B 191     -10.781 -25.640 -91.590  1.00 46.75           N  
ATOM   2690  CA  LEU B 191      -9.933 -26.760 -91.223  1.00 47.91           C  
ATOM   2691  C   LEU B 191      -8.591 -26.733 -91.936  1.00 48.73           C  
ATOM   2692  O   LEU B 191      -7.565 -27.067 -91.347  1.00 43.82           O  
ATOM   2693  CB  LEU B 191     -10.637 -28.078 -91.493  1.00 51.61           C  
ATOM   2694  CG  LEU B 191      -9.970 -29.296 -90.865  1.00 56.07           C  
ATOM   2695  CD1 LEU B 191     -10.062 -29.224 -89.348  1.00 50.76           C  
ATOM   2696  CD2 LEU B 191     -10.603 -30.572 -91.374  1.00 54.70           C  
ATOM   2697  H   LEU B 191     -11.539 -25.871 -91.924  1.00 56.10           H  
ATOM   2698  HA  LEU B 191      -9.757 -26.713 -90.270  1.00 57.49           H  
ATOM   2699  HB2 LEU B 191     -11.539 -28.024 -91.142  1.00 61.93           H  
ATOM   2700  HB3 LEU B 191     -10.668 -28.222 -92.452  1.00 61.93           H  
ATOM   2701  HG  LEU B 191      -9.031 -29.306 -91.111  1.00 67.29           H  
ATOM   2702 HD11 LEU B 191      -9.633 -30.007 -88.968  1.00 60.91           H  
ATOM   2703 HD12 LEU B 191      -9.614 -28.420 -89.042  1.00 60.91           H  
ATOM   2704 HD13 LEU B 191     -10.997 -29.201 -89.089  1.00 60.91           H  
ATOM   2705 HD21 LEU B 191     -10.161 -31.330 -90.960  1.00 65.64           H  
ATOM   2706 HD22 LEU B 191     -11.545 -30.571 -91.142  1.00 65.64           H  
ATOM   2707 HD23 LEU B 191     -10.499 -30.613 -92.338  1.00 65.64           H  
ATOM   2708  N   ALA B 192      -8.569 -26.317 -93.196  1.00 39.92           N  
ATOM   2709  CA  ALA B 192      -7.307 -26.325 -93.942  1.00 45.81           C  
ATOM   2710  C   ALA B 192      -6.310 -25.327 -93.329  1.00 37.66           C  
ATOM   2711  O   ALA B 192      -5.111 -25.585 -93.280  1.00 39.85           O  
ATOM   2712  CB  ALA B 192      -7.549 -26.001 -95.433  1.00 48.23           C  
ATOM   2713  H   ALA B 192      -9.250 -26.032 -93.637  1.00 47.90           H  
ATOM   2714  HA  ALA B 192      -6.915 -27.210 -93.888  1.00 54.97           H  
ATOM   2715  HB1 ALA B 192      -6.700 -26.013 -95.901  1.00 57.87           H  
ATOM   2716  HB2 ALA B 192      -8.143 -26.670 -95.809  1.00 57.87           H  
ATOM   2717  HB3 ALA B 192      -7.954 -25.122 -95.504  1.00 57.87           H  
ATOM   2718  N   SER B 193      -6.809 -24.175 -92.908  1.00 35.18           N  
ATOM   2719  CA  SER B 193      -5.974 -23.165 -92.267  1.00 44.84           C  
ATOM   2720  C   SER B 193      -5.429 -23.735 -90.920  1.00 34.73           C  
ATOM   2721  O   SER B 193      -4.266 -23.564 -90.582  1.00 40.27           O  
ATOM   2722  CB  SER B 193      -6.830 -21.932 -92.018  1.00 46.22           C  
ATOM   2723  OG  SER B 193      -6.073 -20.888 -91.448  1.00 50.26           O  
ATOM   2724  H   SER B 193      -7.636 -23.949 -92.981  1.00 42.22           H  
ATOM   2725  HA  SER B 193      -5.229 -22.929 -92.842  1.00 53.81           H  
ATOM   2726  HB2 SER B 193      -7.198 -21.630 -92.862  1.00 55.46           H  
ATOM   2727  HB3 SER B 193      -7.548 -22.167 -91.410  1.00 55.46           H  
ATOM   2728  HG  SER B 193      -5.447 -20.672 -91.965  1.00 60.32           H  
ATOM   2729  N   PHE B 194      -6.280 -24.433 -90.205  1.00 35.12           N  
ATOM   2730  CA  PHE B 194      -5.917 -25.055 -88.946  1.00 44.05           C  
ATOM   2731  C   PHE B 194      -4.813 -26.058 -89.152  1.00 47.04           C  
ATOM   2732  O   PHE B 194      -3.832 -26.015 -88.460  1.00 39.29           O  
ATOM   2733  CB  PHE B 194      -7.156 -25.727 -88.335  1.00 39.58           C  
ATOM   2734  CG  PHE B 194      -6.914 -26.472 -87.057  1.00 41.93           C  
ATOM   2735  CD1 PHE B 194      -6.547 -27.782 -87.071  1.00 44.17           C  
ATOM   2736  CD2 PHE B 194      -7.117 -25.866 -85.851  1.00 43.47           C  
ATOM   2737  CE1 PHE B 194      -6.345 -28.468 -85.903  1.00 46.55           C  
ATOM   2738  CE2 PHE B 194      -6.926 -26.544 -84.687  1.00 39.88           C  
ATOM   2739  CZ  PHE B 194      -6.528 -27.838 -84.714  1.00 39.18           C  
ATOM   2740  H   PHE B 194      -7.092 -24.534 -90.448  1.00 42.14           H  
ATOM   2741  HA  PHE B 194      -5.593 -24.376 -88.328  1.00 52.86           H  
ATOM   2742  HB2 PHE B 194      -7.813 -25.045 -88.158  1.00 47.50           H  
ATOM   2743  HB3 PHE B 194      -7.508 -26.356 -88.973  1.00 47.50           H  
ATOM   2744  HD1 PHE B 194      -6.411 -28.207 -87.880  1.00 52.16           H  
ATOM   2745  HD2 PHE B 194      -7.382 -24.981 -85.824  1.00 53.00           H  
ATOM   2746  HE1 PHE B 194      -6.079 -29.353 -85.922  1.00 47.86           H  
ATOM   2747  HE2 PHE B 194      -7.051 -26.114 -83.880  1.00 55.86           H  
ATOM   2748  HZ  PHE B 194      -6.400 -28.300 -83.926  1.00 47.01           H  
ATOM   2749  N   GLN B 195      -4.934 -26.900 -90.169  1.00 37.76           N  
ATOM   2750  CA  GLN B 195      -3.897 -27.881 -90.458  1.00 34.21           C  
ATOM   2751  C   GLN B 195      -2.572 -27.215 -90.770  1.00 39.36           C  
ATOM   2752  O   GLN B 195      -1.541 -27.672 -90.294  1.00 42.21           O  
ATOM   2753  CB  GLN B 195      -4.326 -28.783 -91.650  1.00 46.32           C  
ATOM   2754  CG  GLN B 195      -3.278 -29.815 -92.064  1.00 44.17           C  
ATOM   2755  CD  GLN B 195      -3.129 -30.916 -91.034  1.00 48.80           C  
ATOM   2756  OE1 GLN B 195      -4.044 -31.710 -90.837  1.00 50.85           O  
ATOM   2757  NE2 GLN B 195      -1.977 -30.961 -90.351  1.00 45.05           N  
ATOM   2758  H   GLN B 195      -5.611 -26.937 -90.698  1.00 45.31           H  
ATOM   2759  HA  GLN B 195      -3.773 -28.448 -89.681  1.00 41.05           H  
ATOM   2760  HB2 GLN B 195      -5.132 -29.264 -91.403  1.00 55.58           H  
ATOM   2761  HB3 GLN B 195      -4.505 -28.220 -92.419  1.00 55.58           H  
ATOM   2762  HG2 GLN B 195      -3.543 -30.220 -92.904  1.00 53.00           H  
ATOM   2763  HG3 GLN B 195      -2.419 -29.374 -92.162  1.00 53.00           H  
ATOM   2764 HE21 GLN B 195      -1.362 -30.380 -90.507  1.00 54.06           H  
ATOM   2765 HE22 GLN B 195      -1.853 -31.570 -89.758  1.00 54.06           H  
ATOM   2766  N   ARG B 196      -2.582 -26.178 -91.617  1.00 39.55           N  
ATOM   2767  CA  ARG B 196      -1.359 -25.454 -91.968  1.00 37.18           C  
ATOM   2768  C   ARG B 196      -0.710 -24.735 -90.750  1.00 35.99           C  
ATOM   2769  O   ARG B 196       0.505 -24.642 -90.634  1.00 37.10           O  
ATOM   2770  CB  ARG B 196      -1.652 -24.381 -93.019  1.00 41.16           C  
ATOM   2771  CG  ARG B 196      -1.972 -24.923 -94.436  1.00 46.97           C  
ATOM   2772  CD  ARG B 196      -1.954 -23.790 -95.475  1.00 45.36           C  
ATOM   2773  NE  ARG B 196      -2.958 -22.745 -95.236  1.00 48.05           N  
ATOM   2774  CZ  ARG B 196      -4.235 -22.815 -95.626  1.00 52.52           C  
ATOM   2775  NH1 ARG B 196      -4.675 -23.884 -96.272  1.00 51.29           N  
ATOM   2776  NH2 ARG B 196      -5.083 -21.827 -95.358  1.00 55.10           N  
ATOM   2777  H   ARG B 196      -3.289 -25.876 -92.003  1.00 47.46           H  
ATOM   2778  HA  ARG B 196      -0.712 -26.075 -92.337  1.00 44.62           H  
ATOM   2779  HB2 ARG B 196      -2.417 -23.862 -92.725  1.00 49.39           H  
ATOM   2780  HB3 ARG B 196      -0.877 -23.803 -93.095  1.00 49.39           H  
ATOM   2781  HG2 ARG B 196      -1.304 -25.579 -94.688  1.00 56.36           H  
ATOM   2782  HG3 ARG B 196      -2.855 -25.323 -94.436  1.00 56.36           H  
ATOM   2783  HD2 ARG B 196      -1.080 -23.370 -95.463  1.00 54.44           H  
ATOM   2784  HD3 ARG B 196      -2.124 -24.169 -96.352  1.00 54.44           H  
ATOM   2785  HE  ARG B 196      -2.706 -22.038 -94.815  1.00 57.66           H  
ATOM   2786 HH11 ARG B 196      -4.137 -24.532 -96.447  1.00 61.54           H  
ATOM   2787 HH12 ARG B 196      -5.497 -23.928 -96.521  1.00 61.54           H  
ATOM   2788 HH21 ARG B 196      -4.809 -21.127 -94.939  1.00 66.12           H  
ATOM   2789 HH22 ARG B 196      -5.902 -21.881 -95.615  1.00 66.12           H  
ATOM   2790  N   ALA B 197      -1.551 -24.178 -89.902  1.00 36.14           N  
ATOM   2791  CA  ALA B 197      -1.105 -23.513 -88.674  1.00 41.49           C  
ATOM   2792  C   ALA B 197      -0.394 -24.526 -87.793  1.00 37.66           C  
ATOM   2793  O   ALA B 197       0.713 -24.263 -87.319  1.00 38.98           O  
ATOM   2794  CB  ALA B 197      -2.268 -22.908 -87.961  1.00 34.77           C  
ATOM   2795  H   ALA B 197      -2.405 -24.167 -90.010  1.00 43.37           H  
ATOM   2796  HA  ALA B 197      -0.480 -22.807 -88.898  1.00 49.79           H  
ATOM   2797  HB1 ALA B 197      -1.951 -22.474 -87.153  1.00 41.72           H  
ATOM   2798  HB2 ALA B 197      -2.690 -22.257 -88.543  1.00 41.72           H  
ATOM   2799  HB3 ALA B 197      -2.899 -23.609 -87.735  1.00 41.72           H  
ATOM   2800  N   LEU B 198      -0.992 -25.709 -87.639  1.00 31.45           N  
ATOM   2801  CA  LEU B 198      -0.352 -26.788 -86.882  1.00 37.92           C  
ATOM   2802  C   LEU B 198       0.990 -27.188 -87.499  1.00 40.81           C  
ATOM   2803  O   LEU B 198       2.001 -27.366 -86.789  1.00 33.69           O  
ATOM   2804  CB  LEU B 198      -1.283 -27.988 -86.757  1.00 36.21           C  
ATOM   2805  CG  LEU B 198      -0.838 -29.174 -85.914  1.00 39.40           C  
ATOM   2806  CD1 LEU B 198      -0.472 -28.739 -84.456  1.00 34.61           C  
ATOM   2807  CD2 LEU B 198      -1.946 -30.209 -85.911  1.00 40.57           C  
ATOM   2808  H   LEU B 198      -1.764 -25.912 -87.960  1.00 37.74           H  
ATOM   2809  HA  LEU B 198      -0.172 -26.466 -85.985  1.00 45.50           H  
ATOM   2810  HB2 LEU B 198      -2.119 -27.674 -86.378  1.00 43.45           H  
ATOM   2811  HB3 LEU B 198      -1.450 -28.326 -87.650  1.00 43.45           H  
ATOM   2812  HG  LEU B 198      -0.051 -29.574 -86.317  1.00 47.29           H  
ATOM   2813 HD11 LEU B 198      -0.194 -29.521 -83.954  1.00 41.53           H  
ATOM   2814 HD12 LEU B 198       0.251 -28.094 -84.491  1.00 41.53           H  
ATOM   2815 HD13 LEU B 198      -1.253 -28.339 -84.041  1.00 41.53           H  
ATOM   2816 HD21 LEU B 198      -1.667 -30.968 -85.375  1.00 48.68           H  
ATOM   2817 HD22 LEU B 198      -2.746 -29.813 -85.533  1.00 48.68           H  
ATOM   2818 HD23 LEU B 198      -2.115 -30.492 -86.823  1.00 48.68           H  
ATOM   2819  N   ASP B 199       1.034 -27.322 -88.828  1.00 39.39           N  
ATOM   2820  CA  ASP B 199       2.308 -27.571 -89.487  1.00 33.74           C  
ATOM   2821  C   ASP B 199       3.309 -26.464 -89.216  1.00 37.27           C  
ATOM   2822  O   ASP B 199       4.490 -26.724 -89.014  1.00 40.40           O  
ATOM   2823  CB  ASP B 199       2.168 -27.646 -91.049  1.00 38.60           C  
ATOM   2824  CG  ASP B 199       1.300 -28.801 -91.540  1.00 46.17           C  
ATOM   2825  OD1 ASP B 199       1.075 -29.780 -90.801  1.00 48.34           O  
ATOM   2826  OD2 ASP B 199       0.865 -28.737 -92.722  1.00 52.68           O  
ATOM   2827  H   ASP B 199       0.356 -27.273 -89.355  1.00 47.27           H  
ATOM   2828  HA  ASP B 199       2.679 -28.408 -89.169  1.00 40.49           H  
ATOM   2829  HB2 ASP B 199       1.769 -26.821 -91.367  1.00 46.32           H  
ATOM   2830  HB3 ASP B 199       3.051 -27.754 -91.436  1.00 46.32           H  
ATOM   2831  N   HIS B 200       2.867 -25.216 -89.269  1.00 37.58           N  
ATOM   2832  CA  HIS B 200       3.791 -24.115 -89.080  1.00 33.57           C  
ATOM   2833  C   HIS B 200       4.428 -24.135 -87.655  1.00 39.99           C  
ATOM   2834  O   HIS B 200       5.644 -24.013 -87.510  1.00 39.21           O  
ATOM   2835  CB  HIS B 200       3.086 -22.790 -89.309  1.00 39.45           C  
ATOM   2836  CG  HIS B 200       2.621 -22.583 -90.715  1.00 36.06           C  
ATOM   2837  ND1 HIS B 200       1.647 -21.666 -91.037  1.00 37.99           N  
ATOM   2838  CD2 HIS B 200       2.982 -23.183 -91.875  1.00 45.21           C  
ATOM   2839  CE1 HIS B 200       1.436 -21.695 -92.348  1.00 43.37           C  
ATOM   2840  NE2 HIS B 200       2.234 -22.606 -92.874  1.00 36.31           N  
ATOM   2841  H   HIS B 200       2.051 -24.985 -89.411  1.00 45.09           H  
ATOM   2842  HA  HIS B 200       4.508 -24.189 -89.729  1.00 40.29           H  
ATOM   2843  HB2 HIS B 200       2.308 -22.746 -88.730  1.00 47.34           H  
ATOM   2844  HB3 HIS B 200       3.697 -22.069 -89.091  1.00 47.34           H  
ATOM   2845  HD1 HIS B 200       1.247 -21.147 -90.480  1.00 45.59           H  
ATOM   2846  HD2 HIS B 200       3.623 -23.849 -91.977  1.00 54.25           H  
ATOM   2847  HE1 HIS B 200       0.827 -21.169 -92.814  1.00 52.04           H  
ATOM   2848  HE2 HIS B 200       2.275 -22.811 -93.708  1.00 43.57           H  
ATOM   2849  N   ILE B 201       3.625 -24.333 -86.618  1.00 38.36           N  
ATOM   2850  CA  ILE B 201       4.199 -24.324 -85.262  1.00 37.05           C  
ATOM   2851  C   ILE B 201       5.044 -25.589 -85.054  1.00 38.35           C  
ATOM   2852  O   ILE B 201       6.015 -25.595 -84.308  1.00 36.17           O  
ATOM   2853  CB  ILE B 201       3.126 -24.160 -84.184  1.00 33.18           C  
ATOM   2854  CG1 ILE B 201       2.175 -25.346 -84.128  1.00 35.97           C  
ATOM   2855  CG2 ILE B 201       2.325 -22.882 -84.415  1.00 35.81           C  
ATOM   2856  CD1 ILE B 201       1.409 -25.403 -82.840  1.00 37.42           C  
ATOM   2857  H   ILE B 201       2.777 -24.470 -86.659  1.00 46.04           H  
ATOM   2858  HA  ILE B 201       4.797 -23.564 -85.190  1.00 44.46           H  
ATOM   2859  HB  ILE B 201       3.569 -24.088 -83.324  1.00 39.81           H  
ATOM   2860 HG12 ILE B 201       1.537 -25.276 -84.856  1.00 43.16           H  
ATOM   2861 HG13 ILE B 201       2.686 -26.167 -84.212  1.00 43.16           H  
ATOM   2862 HG21 ILE B 201       1.653 -22.801 -83.721  1.00 42.97           H  
ATOM   2863 HG22 ILE B 201       2.928 -22.122 -84.383  1.00 42.97           H  
ATOM   2864 HG23 ILE B 201       1.898 -22.930 -85.285  1.00 42.97           H  
ATOM   2865 HD11 ILE B 201       0.821 -26.175 -82.857  1.00 44.91           H  
ATOM   2866 HD12 ILE B 201       2.036 -25.481 -82.104  1.00 44.91           H  
ATOM   2867 HD13 ILE B 201       0.888 -24.591 -82.747  1.00 44.91           H  
ATOM   2868  N   THR B 202       4.701 -26.649 -85.778  1.00 38.14           N  
ATOM   2869  CA  THR B 202       5.427 -27.890 -85.637  1.00 34.88           C  
ATOM   2870  C   THR B 202       6.882 -27.744 -86.086  1.00 39.26           C  
ATOM   2871  O   THR B 202       7.745 -28.479 -85.607  1.00 42.94           O  
ATOM   2872  CB  THR B 202       4.716 -29.060 -86.326  1.00 41.77           C  
ATOM   2873  OG1 THR B 202       3.467 -29.302 -85.672  1.00 41.31           O  
ATOM   2874  CG2 THR B 202       5.521 -30.310 -86.213  1.00 40.39           C  
ATOM   2875  H   THR B 202       4.059 -26.670 -86.350  1.00 45.77           H  
ATOM   2876  HA  THR B 202       5.453 -28.105 -84.691  1.00 41.86           H  
ATOM   2877  HB  THR B 202       4.570 -28.859 -87.264  1.00 50.12           H  
ATOM   2878  HG1 THR B 202       2.983 -28.617 -85.715  1.00 49.57           H  
ATOM   2879 HG21 THR B 202       5.061 -31.042 -86.653  1.00 48.47           H  
ATOM   2880 HG22 THR B 202       6.387 -30.185 -86.632  1.00 48.47           H  
ATOM   2881 HG23 THR B 202       5.653 -30.536 -85.279  1.00 48.47           H  
ATOM   2882  N   THR B 203       7.173 -26.768 -86.945  1.00 40.53           N  
ATOM   2883  CA  THR B 203       8.567 -26.511 -87.314  1.00 43.13           C  
ATOM   2884  C   THR B 203       9.377 -26.000 -86.130  1.00 43.59           C  
ATOM   2885  O   THR B 203      10.602 -26.004 -86.180  1.00 42.01           O  
ATOM   2886  CB  THR B 203       8.714 -25.476 -88.449  1.00 43.42           C  
ATOM   2887  OG1 THR B 203       8.224 -24.194 -88.023  1.00 42.11           O  
ATOM   2888  CG2 THR B 203       7.970 -25.929 -89.715  1.00 44.20           C  
ATOM   2889  H   THR B 203       6.597 -26.251 -87.320  1.00 48.64           H  
ATOM   2890  HA  THR B 203       8.969 -27.341 -87.615  1.00 51.75           H  
ATOM   2891  HB  THR B 203       9.654 -25.391 -88.673  1.00 52.11           H  
ATOM   2892  HG1 THR B 203       7.413 -24.252 -87.814  1.00 50.53           H  
ATOM   2893 HG21 THR B 203       8.074 -25.267 -90.415  1.00 53.04           H  
ATOM   2894 HG22 THR B 203       8.328 -26.776 -90.025  1.00 53.04           H  
ATOM   2895 HG23 THR B 203       7.025 -26.039 -89.522  1.00 53.04           H  
ATOM   2896  N   LEU B 204       8.702 -25.542 -85.072  1.00 40.43           N  
ATOM   2897  CA  LEU B 204       9.405 -24.932 -83.954  1.00 41.06           C  
ATOM   2898  C   LEU B 204       9.881 -25.987 -82.974  1.00 43.68           C  
ATOM   2899  O   LEU B 204      10.607 -25.671 -82.057  1.00 45.12           O  
ATOM   2900  CB  LEU B 204       8.503 -23.940 -83.211  1.00 40.10           C  
ATOM   2901  CG  LEU B 204       7.939 -22.762 -84.004  1.00 42.07           C  
ATOM   2902  CD1 LEU B 204       6.882 -22.047 -83.199  1.00 40.53           C  
ATOM   2903  CD2 LEU B 204       9.018 -21.818 -84.416  1.00 41.52           C  
ATOM   2904  H   LEU B 204       7.848 -25.575 -84.981  1.00 48.51           H  
ATOM   2905  HA  LEU B 204      10.180 -24.451 -84.285  1.00 49.27           H  
ATOM   2906  HB2 LEU B 204       7.745 -24.432 -82.858  1.00 48.12           H  
ATOM   2907  HB3 LEU B 204       9.011 -23.568 -82.474  1.00 48.12           H  
ATOM   2908  HG  LEU B 204       7.518 -23.101 -84.810  1.00 50.48           H  
ATOM   2909 HD11 LEU B 204       6.538 -21.304 -83.719  1.00 48.63           H  
ATOM   2910 HD12 LEU B 204       6.166 -22.669 -82.995  1.00 48.63           H  
ATOM   2911 HD13 LEU B 204       7.280 -21.720 -82.377  1.00 48.63           H  
ATOM   2912 HD21 LEU B 204       8.624 -21.086 -84.915  1.00 49.83           H  
ATOM   2913 HD22 LEU B 204       9.459 -21.478 -83.622  1.00 49.83           H  
ATOM   2914 HD23 LEU B 204       9.657 -22.292 -84.972  1.00 49.83           H  
ATOM   2915  N   LEU B 205       9.431 -27.223 -83.171  1.00 42.39           N  
ATOM   2916  CA  LEU B 205       9.582 -28.297 -82.203  1.00 41.17           C  
ATOM   2917  C   LEU B 205      10.580 -29.344 -82.686  1.00 46.39           C  
ATOM   2918  O   LEU B 205      10.532 -29.815 -83.820  1.00 42.22           O  
ATOM   2919  CB  LEU B 205       8.230 -28.976 -81.992  1.00 37.20           C  
ATOM   2920  CG  LEU B 205       8.126 -30.077 -80.955  1.00 39.87           C  
ATOM   2921  CD1 LEU B 205       8.620 -29.583 -79.572  1.00 39.65           C  
ATOM   2922  CD2 LEU B 205       6.672 -30.546 -80.865  1.00 38.26           C  
ATOM   2923  H   LEU B 205       9.020 -27.469 -83.886  1.00 50.86           H  
ATOM   2924  HA  LEU B 205       9.889 -27.937 -81.357  1.00 49.41           H  
ATOM   2925  HB2 LEU B 205       7.591 -28.292 -81.738  1.00 44.64           H  
ATOM   2926  HB3 LEU B 205       7.957 -29.363 -82.838  1.00 44.64           H  
ATOM   2927  HG  LEU B 205       8.676 -30.829 -81.227  1.00 47.85           H  
ATOM   2928 HD11 LEU B 205       8.541 -30.308 -78.933  1.00 47.58           H  
ATOM   2929 HD12 LEU B 205       9.546 -29.307 -79.648  1.00 47.58           H  
ATOM   2930 HD13 LEU B 205       8.072 -28.833 -79.292  1.00 47.58           H  
ATOM   2931 HD21 LEU B 205       6.608 -31.250 -80.201  1.00 45.91           H  
ATOM   2932 HD22 LEU B 205       6.114 -29.796 -80.607  1.00 45.91           H  
ATOM   2933 HD23 LEU B 205       6.395 -30.882 -81.732  1.00 45.91           H  
ATOM   2934  N   ARG B 206      11.468 -29.713 -81.792  1.00 44.52           N  
ATOM   2935  CA  ARG B 206      12.435 -30.762 -82.010  1.00 43.64           C  
ATOM   2936  C   ARG B 206      11.734 -32.069 -82.346  1.00 46.56           C  
ATOM   2937  O   ARG B 206      10.660 -32.353 -81.798  1.00 43.67           O  
ATOM   2938  CB  ARG B 206      13.189 -30.912 -80.690  1.00 52.75           C  
ATOM   2939  CG  ARG B 206      14.365 -31.799 -80.684  1.00 64.95           C  
ATOM   2940  CD  ARG B 206      14.682 -32.156 -79.245  1.00 60.02           C  
ATOM   2941  NE  ARG B 206      13.917 -33.332 -78.825  1.00 69.26           N  
ATOM   2942  CZ  ARG B 206      13.437 -33.525 -77.604  1.00 64.33           C  
ATOM   2943  NH1 ARG B 206      13.624 -32.616 -76.670  1.00 63.91           N  
ATOM   2944  NH2 ARG B 206      12.758 -34.626 -77.324  1.00 70.44           N  
ATOM   2945  H   ARG B 206      11.532 -29.352 -81.014  1.00 53.43           H  
ATOM   2946  HA  ARG B 206      13.052 -30.524 -82.719  1.00 52.37           H  
ATOM   2947  HB2 ARG B 206      13.494 -30.033 -80.415  1.00 63.30           H  
ATOM   2948  HB3 ARG B 206      12.570 -31.256 -80.027  1.00 63.30           H  
ATOM   2949  HG2 ARG B 206      14.167 -32.613 -81.174  1.00 77.94           H  
ATOM   2950  HG3 ARG B 206      15.127 -31.339 -81.069  1.00 77.94           H  
ATOM   2951  HD2 ARG B 206      15.627 -32.360 -79.163  1.00 72.02           H  
ATOM   2952  HD3 ARG B 206      14.445 -31.414 -78.668  1.00 72.02           H  
ATOM   2953  HE  ARG B 206      13.768 -33.941 -79.414  1.00 83.11           H  
ATOM   2954 HH11 ARG B 206      14.065 -31.900 -76.850  1.00 76.69           H  
ATOM   2955 HH12 ARG B 206      13.310 -32.741 -75.879  1.00 76.69           H  
ATOM   2956 HH21 ARG B 206      12.632 -35.220 -77.933  1.00 84.53           H  
ATOM   2957 HH22 ARG B 206      12.444 -34.748 -76.533  1.00 84.53           H  
ATOM   2958  N   PRO B 207      12.327 -32.879 -83.248  1.00 45.96           N  
ATOM   2959  CA  PRO B 207      11.855 -34.249 -83.405  1.00 44.26           C  
ATOM   2960  C   PRO B 207      11.951 -34.951 -82.074  1.00 47.94           C  
ATOM   2961  O   PRO B 207      12.909 -34.741 -81.337  1.00 45.64           O  
ATOM   2962  CB  PRO B 207      12.859 -34.871 -84.400  1.00 46.04           C  
ATOM   2963  CG  PRO B 207      13.436 -33.730 -85.130  1.00 53.03           C  
ATOM   2964  CD  PRO B 207      13.482 -32.595 -84.121  1.00 47.94           C  
ATOM   2965  HA  PRO B 207      10.951 -34.284 -83.756  1.00 53.12           H  
ATOM   2966  HB2 PRO B 207      13.547 -35.350 -83.913  1.00 55.25           H  
ATOM   2967  HB3 PRO B 207      12.392 -35.465 -85.008  1.00 55.25           H  
ATOM   2968  HG2 PRO B 207      14.330 -33.955 -85.434  1.00 63.64           H  
ATOM   2969  HG3 PRO B 207      12.866 -33.499 -85.879  1.00 63.64           H  
ATOM   2970  HD2 PRO B 207      14.308 -32.627 -83.612  1.00 57.53           H  
ATOM   2971  HD3 PRO B 207      13.370 -31.741 -84.566  1.00 57.53           H  
ATOM   2972  N   GLY B 208      10.954 -35.762 -81.747  1.00 45.56           N  
ATOM   2973  CA  GLY B 208      10.891 -36.362 -80.435  1.00 46.34           C  
ATOM   2974  C   GLY B 208      10.348 -35.418 -79.369  1.00 44.20           C  
ATOM   2975  O   GLY B 208      10.151 -35.850 -78.239  1.00 45.49           O  
ATOM   2976  H   GLY B 208      10.306 -35.977 -82.269  1.00 54.67           H  
ATOM   2977  HA2 GLY B 208      10.320 -37.145 -80.468  1.00 55.61           H  
ATOM   2978  HA3 GLY B 208      11.780 -36.644 -80.169  1.00 55.61           H  
ATOM   2979  N   GLY B 209      10.120 -34.149 -79.711  1.00 42.95           N  
ATOM   2980  CA  GLY B 209       9.555 -33.187 -78.759  1.00 42.21           C  
ATOM   2981  C   GLY B 209       8.050 -33.347 -78.533  1.00 37.99           C  
ATOM   2982  O   GLY B 209       7.391 -34.089 -79.247  1.00 39.42           O  
ATOM   2983  H   GLY B 209      10.284 -33.818 -80.488  1.00 51.54           H  
ATOM   2984  HA2 GLY B 209      10.001 -33.288 -77.904  1.00 50.66           H  
ATOM   2985  HA3 GLY B 209       9.718 -32.287 -79.082  1.00 50.66           H  
ATOM   2986  N   HIS B 210       7.495 -32.628 -77.559  1.00 37.41           N  
ATOM   2987  CA  HIS B 210       6.098 -32.825 -77.161  1.00 35.95           C  
ATOM   2988  C   HIS B 210       5.269 -31.561 -77.349  1.00 38.06           C  
ATOM   2989  O   HIS B 210       5.753 -30.449 -77.101  1.00 33.92           O  
ATOM   2990  CB  HIS B 210       6.014 -33.269 -75.701  1.00 41.00           C  
ATOM   2991  CG  HIS B 210       6.722 -34.558 -75.425  1.00 45.18           C  
ATOM   2992  ND1 HIS B 210       6.069 -35.771 -75.364  1.00 46.55           N  
ATOM   2993  CD2 HIS B 210       8.029 -34.832 -75.219  1.00 47.65           C  
ATOM   2994  CE1 HIS B 210       6.939 -36.731 -75.122  1.00 46.14           C  
ATOM   2995  NE2 HIS B 210       8.138 -36.187 -75.022  1.00 46.10           N  
ATOM   2996  H   HIS B 210       7.905 -32.019 -77.112  1.00 44.90           H  
ATOM   2997  HA  HIS B 210       5.709 -33.523 -77.710  1.00 43.14           H  
ATOM   2998  HB2 HIS B 210       6.414 -32.584 -75.142  1.00 49.20           H  
ATOM   2999  HB3 HIS B 210       5.081 -33.385 -75.463  1.00 49.20           H  
ATOM   3000  HD1 HIS B 210       5.223 -35.884 -75.466  1.00 55.86           H  
ATOM   3001  HD2 HIS B 210       8.725 -34.216 -75.201  1.00 57.17           H  
ATOM   3002  HE1 HIS B 210       6.742 -37.635 -75.029  1.00 55.37           H  
ATOM   3003  HE2 HIS B 210       8.869 -36.613 -74.868  1.00 55.32           H  
ATOM   3004  N   LEU B 211       4.023 -31.756 -77.787  1.00 36.37           N  
ATOM   3005  CA  LEU B 211       3.039 -30.689 -77.951  1.00 34.94           C  
ATOM   3006  C   LEU B 211       1.862 -30.993 -77.052  1.00 35.14           C  
ATOM   3007  O   LEU B 211       1.334 -32.105 -77.074  1.00 34.99           O  
ATOM   3008  CB  LEU B 211       2.564 -30.622 -79.404  1.00 35.47           C  
ATOM   3009  CG  LEU B 211       1.284 -29.819 -79.659  1.00 35.65           C  
ATOM   3010  CD1 LEU B 211       1.458 -28.371 -79.309  1.00 36.01           C  
ATOM   3011  CD2 LEU B 211       0.915 -29.949 -81.120  1.00 35.43           C  
ATOM   3012  H   LEU B 211       3.716 -32.530 -78.003  1.00 43.64           H  
ATOM   3013  HA  LEU B 211       3.423 -29.835 -77.699  1.00 41.93           H  
ATOM   3014  HB2 LEU B 211       3.268 -30.220 -79.936  1.00 42.57           H  
ATOM   3015  HB3 LEU B 211       2.403 -31.527 -79.713  1.00 42.57           H  
ATOM   3016  HG  LEU B 211       0.560 -30.182 -79.124  1.00 42.78           H  
ATOM   3017 HD11 LEU B 211       0.628 -27.902 -79.486  1.00 43.21           H  
ATOM   3018 HD12 LEU B 211       1.686 -28.299 -78.369  1.00 43.21           H  
ATOM   3019 HD13 LEU B 211       2.170 -27.999 -79.853  1.00 43.21           H  
ATOM   3020 HD21 LEU B 211       0.106 -29.442 -81.287  1.00 42.51           H  
ATOM   3021 HD22 LEU B 211       1.642 -29.601 -81.661  1.00 42.51           H  
ATOM   3022 HD23 LEU B 211       0.769 -30.885 -81.327  1.00 42.51           H  
ATOM   3023  N   LEU B 212       1.487 -30.024 -76.211  1.00 32.10           N  
ATOM   3024  CA  LEU B 212       0.299 -30.130 -75.400  1.00 32.53           C  
ATOM   3025  C   LEU B 212      -0.701 -29.123 -75.978  1.00 31.64           C  
ATOM   3026  O   LEU B 212      -0.444 -27.938 -76.002  1.00 33.72           O  
ATOM   3027  CB  LEU B 212       0.606 -29.807 -73.922  1.00 31.85           C  
ATOM   3028  CG  LEU B 212       1.658 -30.677 -73.227  1.00 41.67           C  
ATOM   3029  CD1 LEU B 212       1.624 -30.479 -71.701  1.00 42.59           C  
ATOM   3030  CD2 LEU B 212       1.447 -32.121 -73.540  1.00 40.90           C  
ATOM   3031  H   LEU B 212       1.919 -29.290 -76.098  1.00 38.51           H  
ATOM   3032  HA  LEU B 212      -0.073 -31.023 -75.463  1.00 39.04           H  
ATOM   3033  HB2 LEU B 212       0.916 -28.889 -73.872  1.00 38.22           H  
ATOM   3034  HB3 LEU B 212      -0.217 -29.895 -73.417  1.00 38.22           H  
ATOM   3035  HG  LEU B 212       2.539 -30.425 -73.545  1.00 50.01           H  
ATOM   3036 HD11 LEU B 212       2.301 -31.042 -71.295  1.00 51.11           H  
ATOM   3037 HD12 LEU B 212       1.805 -29.547 -71.500  1.00 51.11           H  
ATOM   3038 HD13 LEU B 212       0.746 -30.724 -71.371  1.00 51.11           H  
ATOM   3039 HD21 LEU B 212       2.126 -32.644 -73.087  1.00 49.07           H  
ATOM   3040 HD22 LEU B 212       0.566 -32.384 -73.233  1.00 49.07           H  
ATOM   3041 HD23 LEU B 212       1.515 -32.248 -74.499  1.00 49.07           H  
ATOM   3042  N   LEU B 213      -1.824 -29.619 -76.466  1.00 36.16           N  
ATOM   3043  CA  LEU B 213      -2.779 -28.787 -77.195  1.00 34.28           C  
ATOM   3044  C   LEU B 213      -4.112 -28.843 -76.490  1.00 37.39           C  
ATOM   3045  O   LEU B 213      -4.628 -29.918 -76.215  1.00 36.25           O  
ATOM   3046  CB  LEU B 213      -2.890 -29.291 -78.630  1.00 35.40           C  
ATOM   3047  CG  LEU B 213      -3.554 -28.415 -79.690  1.00 35.52           C  
ATOM   3048  CD1 LEU B 213      -2.846 -27.090 -79.844  1.00 39.60           C  
ATOM   3049  CD2 LEU B 213      -3.627 -29.184 -81.030  1.00 39.06           C  
ATOM   3050  H   LEU B 213      -2.064 -30.441 -76.391  1.00 43.39           H  
ATOM   3051  HA  LEU B 213      -2.471 -27.867 -77.208  1.00 41.13           H  
ATOM   3052  HB2 LEU B 213      -1.991 -29.473 -78.946  1.00 42.48           H  
ATOM   3053  HB3 LEU B 213      -3.387 -30.124 -78.610  1.00 42.48           H  
ATOM   3054  HG  LEU B 213      -4.464 -28.229 -79.410  1.00 42.62           H  
ATOM   3055 HD11 LEU B 213      -3.299 -26.568 -80.524  1.00 47.51           H  
ATOM   3056 HD12 LEU B 213      -2.869 -26.620 -78.996  1.00 47.51           H  
ATOM   3057 HD13 LEU B 213      -1.927 -27.253 -80.108  1.00 47.51           H  
ATOM   3058 HD21 LEU B 213      -4.050 -28.618 -81.695  1.00 46.87           H  
ATOM   3059 HD22 LEU B 213      -2.727 -29.411 -81.313  1.00 46.87           H  
ATOM   3060 HD23 LEU B 213      -4.148 -29.992 -80.902  1.00 46.87           H  
ATOM   3061  N   ILE B 214      -4.625 -27.668 -76.144  1.00 29.52           N  
ATOM   3062  CA  ILE B 214      -5.933 -27.530 -75.572  1.00 28.80           C  
ATOM   3063  C   ILE B 214      -6.739 -26.654 -76.502  1.00 32.37           C  
ATOM   3064  O   ILE B 214      -6.226 -25.706 -77.090  1.00 32.17           O  
ATOM   3065  CB  ILE B 214      -5.888 -26.867 -74.184  1.00 34.62           C  
ATOM   3066  CG1 ILE B 214      -5.065 -27.719 -73.222  1.00 37.30           C  
ATOM   3067  CG2 ILE B 214      -7.280 -26.745 -73.606  1.00 34.92           C  
ATOM   3068  CD1 ILE B 214      -4.844 -27.073 -71.873  1.00 38.81           C  
ATOM   3069  H   ILE B 214      -4.212 -26.920 -76.239  1.00 35.42           H  
ATOM   3070  HA  ILE B 214      -6.362 -28.397 -75.499  1.00 34.56           H  
ATOM   3071  HB  ILE B 214      -5.490 -25.986 -74.259  1.00 41.54           H  
ATOM   3072 HG12 ILE B 214      -5.525 -28.560 -73.076  1.00 44.76           H  
ATOM   3073 HG13 ILE B 214      -4.195 -27.885 -73.617  1.00 44.76           H  
ATOM   3074 HG21 ILE B 214      -7.223 -26.325 -72.733  1.00 41.90           H  
ATOM   3075 HG22 ILE B 214      -7.822 -26.202 -74.200  1.00 41.90           H  
ATOM   3076 HG23 ILE B 214      -7.666 -27.631 -73.522  1.00 41.90           H  
ATOM   3077 HD11 ILE B 214      -4.316 -27.670 -71.320  1.00 46.57           H  
ATOM   3078 HD12 ILE B 214      -4.373 -26.234 -71.998  1.00 46.57           H  
ATOM   3079 HD13 ILE B 214      -5.705 -26.910 -71.456  1.00 46.57           H  
ATOM   3080  N   GLY B 215      -8.010 -26.977 -76.660  1.00 33.65           N  
ATOM   3081  CA  GLY B 215      -8.832 -26.172 -77.531  1.00 35.03           C  
ATOM   3082  C   GLY B 215     -10.307 -26.456 -77.424  1.00 33.55           C  
ATOM   3083  O   GLY B 215     -10.718 -27.379 -76.760  1.00 32.31           O  
ATOM   3084  H   GLY B 215      -8.410 -27.639 -76.285  1.00 40.38           H  
ATOM   3085  HA2 GLY B 215      -8.689 -25.235 -77.325  1.00 42.04           H  
ATOM   3086  HA3 GLY B 215      -8.562 -26.324 -78.451  1.00 42.04           H  
ATOM   3087  N   ALA B 216     -11.091 -25.647 -78.128  1.00 32.25           N  
ATOM   3088  CA  ALA B 216     -12.534 -25.720 -78.114  1.00 31.85           C  
ATOM   3089  C   ALA B 216     -13.050 -26.699 -79.195  1.00 33.13           C  
ATOM   3090  O   ALA B 216     -12.536 -26.721 -80.288  1.00 32.20           O  
ATOM   3091  CB  ALA B 216     -13.083 -24.340 -78.378  1.00 35.29           C  
ATOM   3092  H   ALA B 216     -10.790 -25.026 -78.641  1.00 38.70           H  
ATOM   3093  HA  ALA B 216     -12.842 -26.020 -77.244  1.00 38.22           H  
ATOM   3094  HB1 ALA B 216     -14.052 -24.380 -78.371  1.00 42.35           H  
ATOM   3095  HB2 ALA B 216     -12.770 -23.738 -77.685  1.00 42.35           H  
ATOM   3096  HB3 ALA B 216     -12.770 -24.038 -79.245  1.00 42.35           H  
ATOM   3097  N   LEU B 217     -14.034 -27.508 -78.839  1.00 36.71           N  
ATOM   3098  CA  LEU B 217     -14.642 -28.466 -79.741  1.00 36.69           C  
ATOM   3099  C   LEU B 217     -15.971 -27.887 -80.240  1.00 40.24           C  
ATOM   3100  O   LEU B 217     -16.753 -27.375 -79.460  1.00 37.60           O  
ATOM   3101  CB  LEU B 217     -14.921 -29.772 -79.032  1.00 36.77           C  
ATOM   3102  CG  LEU B 217     -13.694 -30.603 -78.688  1.00 37.80           C  
ATOM   3103  CD1 LEU B 217     -14.100 -31.698 -77.732  1.00 36.12           C  
ATOM   3104  CD2 LEU B 217     -13.007 -31.141 -79.944  1.00 39.59           C  
ATOM   3105  H   LEU B 217     -14.378 -27.520 -78.051  1.00 44.05           H  
ATOM   3106  HA  LEU B 217     -14.060 -28.631 -80.499  1.00 44.03           H  
ATOM   3107  HB2 LEU B 217     -15.383 -29.577 -78.201  1.00 44.12           H  
ATOM   3108  HB3 LEU B 217     -15.491 -30.314 -79.600  1.00 44.12           H  
ATOM   3109  HG  LEU B 217     -13.057 -30.035 -78.228  1.00 45.36           H  
ATOM   3110 HD11 LEU B 217     -13.319 -32.229 -77.511  1.00 43.35           H  
ATOM   3111 HD12 LEU B 217     -14.465 -31.295 -76.928  1.00 43.35           H  
ATOM   3112 HD13 LEU B 217     -14.771 -32.255 -78.157  1.00 43.35           H  
ATOM   3113 HD21 LEU B 217     -12.233 -31.663 -79.680  1.00 47.51           H  
ATOM   3114 HD22 LEU B 217     -13.633 -31.700 -80.431  1.00 47.51           H  
ATOM   3115 HD23 LEU B 217     -12.730 -30.394 -80.497  1.00 47.51           H  
ATOM   3116  N   GLU B 218     -16.185 -27.973 -81.550  1.00 46.07           N  
ATOM   3117  CA  GLU B 218     -17.446 -27.596 -82.187  1.00 40.48           C  
ATOM   3118  C   GLU B 218     -17.897 -26.190 -81.800  1.00 43.79           C  
ATOM   3119  O   GLU B 218     -19.075 -25.953 -81.594  1.00 43.66           O  
ATOM   3120  CB  GLU B 218     -18.553 -28.614 -81.899  1.00 39.10           C  
ATOM   3121  CG  GLU B 218     -18.247 -30.077 -82.300  1.00 47.48           C  
ATOM   3122  CD  GLU B 218     -17.980 -30.298 -83.783  1.00 57.96           C  
ATOM   3123  OE1 GLU B 218     -17.753 -31.468 -84.135  1.00 65.97           O  
ATOM   3124  OE2 GLU B 218     -17.981 -29.341 -84.596  1.00 53.25           O  
ATOM   3125  H   GLU B 218     -15.596 -28.256 -82.109  1.00 55.29           H  
ATOM   3126  HA  GLU B 218     -17.306 -27.594 -83.147  1.00 48.57           H  
ATOM   3127  HB2 GLU B 218     -18.734 -28.607 -80.946  1.00 46.92           H  
ATOM   3128  HB3 GLU B 218     -19.350 -28.343 -82.380  1.00 46.92           H  
ATOM   3129  HG2 GLU B 218     -17.460 -30.372 -81.815  1.00 56.98           H  
ATOM   3130  HG3 GLU B 218     -19.005 -30.630 -82.054  1.00 56.98           H  
ATOM   3131  N   GLU B 219     -16.945 -25.261 -81.715  1.00 40.34           N  
ATOM   3132  CA  GLU B 219     -17.246 -23.857 -81.469  1.00 39.04           C  
ATOM   3133  C   GLU B 219     -17.182 -23.057 -82.781  1.00 37.86           C  
ATOM   3134  O   GLU B 219     -16.287 -23.275 -83.587  1.00 36.93           O  
ATOM   3135  CB  GLU B 219     -16.243 -23.285 -80.451  1.00 42.57           C  
ATOM   3136  CG  GLU B 219     -16.376 -21.804 -80.178  1.00 40.71           C  
ATOM   3137  CD  GLU B 219     -15.458 -21.349 -79.039  1.00 46.64           C  
ATOM   3138  OE1 GLU B 219     -15.806 -21.603 -77.869  1.00 41.90           O  
ATOM   3139  OE2 GLU B 219     -14.396 -20.767 -79.317  1.00 43.41           O  
ATOM   3140  H   GLU B 219     -16.105 -25.425 -81.797  1.00 48.40           H  
ATOM   3141  HA  GLU B 219     -18.139 -23.775 -81.101  1.00 46.85           H  
ATOM   3142  HB2 GLU B 219     -16.363 -23.749 -79.608  1.00 51.09           H  
ATOM   3143  HB3 GLU B 219     -15.345 -23.441 -80.782  1.00 51.09           H  
ATOM   3144  HG2 GLU B 219     -16.135 -21.309 -80.976  1.00 48.85           H  
ATOM   3145  HG3 GLU B 219     -17.291 -21.607 -79.925  1.00 48.85           H  
ATOM   3146  N   SER B 220     -18.124 -22.133 -82.983  1.00 42.12           N  
ATOM   3147  CA  SER B 220     -18.124 -21.289 -84.187  1.00 48.10           C  
ATOM   3148  C   SER B 220     -17.910 -19.792 -83.886  1.00 45.05           C  
ATOM   3149  O   SER B 220     -17.543 -19.026 -84.780  1.00 45.41           O  
ATOM   3150  CB  SER B 220     -19.410 -21.503 -85.028  1.00 44.93           C  
ATOM   3151  OG  SER B 220     -20.570 -21.128 -84.300  1.00 41.71           O  
ATOM   3152  H   SER B 220     -18.774 -21.974 -82.442  1.00 50.55           H  
ATOM   3153  HA  SER B 220     -17.379 -21.570 -84.741  1.00 57.72           H  
ATOM   3154  HB2 SER B 220     -19.354 -20.961 -85.831  1.00 53.92           H  
ATOM   3155  HB3 SER B 220     -19.478 -22.441 -85.267  1.00 53.92           H  
ATOM   3156  HG  SER B 220     -20.632 -21.590 -83.602  1.00 50.05           H  
ATOM   3157  N   TRP B 221     -18.102 -19.387 -82.632  1.00 42.96           N  
ATOM   3158  CA  TRP B 221     -17.798 -18.025 -82.198  1.00 41.92           C  
ATOM   3159  C   TRP B 221     -17.532 -17.915 -80.693  1.00 41.90           C  
ATOM   3160  O   TRP B 221     -17.985 -18.726 -79.891  1.00 43.64           O  
ATOM   3161  CB  TRP B 221     -18.936 -17.042 -82.545  1.00 45.69           C  
ATOM   3162  CG  TRP B 221     -20.250 -17.420 -81.945  1.00 43.56           C  
ATOM   3163  CD1 TRP B 221     -21.196 -18.238 -82.496  1.00 50.29           C  
ATOM   3164  CD2 TRP B 221     -20.766 -17.017 -80.670  1.00 47.15           C  
ATOM   3165  NE1 TRP B 221     -22.267 -18.363 -81.650  1.00 48.04           N  
ATOM   3166  CE2 TRP B 221     -22.029 -17.625 -80.520  1.00 47.80           C  
ATOM   3167  CE3 TRP B 221     -20.282 -16.198 -79.636  1.00 50.02           C  
ATOM   3168  CZ2 TRP B 221     -22.813 -17.442 -79.384  1.00 49.88           C  
ATOM   3169  CZ3 TRP B 221     -21.066 -16.012 -78.508  1.00 46.69           C  
ATOM   3170  CH2 TRP B 221     -22.311 -16.636 -78.387  1.00 49.51           C  
ATOM   3171  H   TRP B 221     -18.410 -19.889 -82.005  1.00 51.55           H  
ATOM   3172  HA  TRP B 221     -16.999 -17.725 -82.660  1.00 50.31           H  
ATOM   3173  HB2 TRP B 221     -18.701 -16.161 -82.215  1.00 54.83           H  
ATOM   3174  HB3 TRP B 221     -19.045 -17.016 -83.508  1.00 54.83           H  
ATOM   3175  HD1 TRP B 221     -21.124 -18.649 -83.327  1.00 60.34           H  
ATOM   3176  HE1 TRP B 221     -22.972 -18.831 -81.803  1.00 57.65           H  
ATOM   3177  HE3 TRP B 221     -19.452 -15.785 -79.708  1.00 60.03           H  
ATOM   3178  HZ2 TRP B 221     -23.645 -17.849 -79.302  1.00 59.85           H  
ATOM   3179  HZ3 TRP B 221     -20.754 -15.474 -77.817  1.00 56.02           H  
ATOM   3180  HH2 TRP B 221     -22.818 -16.492 -77.621  1.00 59.41           H  
ATOM   3181  N   TYR B 222     -16.824 -16.856 -80.332  1.00 40.16           N  
ATOM   3182  CA  TYR B 222     -16.759 -16.429 -78.945  1.00 43.41           C  
ATOM   3183  C   TYR B 222     -16.584 -14.926 -78.883  1.00 41.07           C  
ATOM   3184  O   TYR B 222     -16.177 -14.302 -79.877  1.00 42.39           O  
ATOM   3185  CB  TYR B 222     -15.605 -17.138 -78.238  1.00 35.73           C  
ATOM   3186  CG  TYR B 222     -14.225 -16.613 -78.568  1.00 38.17           C  
ATOM   3187  CD1 TYR B 222     -13.597 -16.920 -79.757  1.00 38.13           C  
ATOM   3188  CD2 TYR B 222     -13.525 -15.845 -77.636  1.00 44.98           C  
ATOM   3189  CE1 TYR B 222     -12.312 -16.432 -80.040  1.00 43.86           C  
ATOM   3190  CE2 TYR B 222     -12.266 -15.376 -77.885  1.00 41.83           C  
ATOM   3191  CZ  TYR B 222     -11.645 -15.669 -79.072  1.00 41.06           C  
ATOM   3192  OH  TYR B 222     -10.369 -15.184 -79.297  1.00 38.69           O  
ATOM   3193  H   TYR B 222     -16.370 -16.366 -80.874  1.00 48.19           H  
ATOM   3194  HA  TYR B 222     -17.587 -16.662 -78.496  1.00 52.09           H  
ATOM   3195  HB2 TYR B 222     -15.730 -17.049 -77.280  1.00 42.88           H  
ATOM   3196  HB3 TYR B 222     -15.626 -18.077 -78.482  1.00 42.88           H  
ATOM   3197  HD1 TYR B 222     -14.044 -17.432 -80.392  1.00 45.75           H  
ATOM   3198  HD2 TYR B 222     -13.929 -15.643 -76.823  1.00 53.98           H  
ATOM   3199  HE1 TYR B 222     -11.895 -16.642 -80.844  1.00 52.63           H  
ATOM   3200  HE2 TYR B 222     -11.827 -14.863 -77.246  1.00 50.20           H  
ATOM   3201  HH  TYR B 222     -10.102 -15.419 -80.059  1.00 46.43           H  
ATOM   3202  N   LEU B 223     -16.878 -14.369 -77.702  1.00 43.73           N  
ATOM   3203  CA  LEU B 223     -16.815 -12.936 -77.454  1.00 45.57           C  
ATOM   3204  C   LEU B 223     -15.613 -12.504 -76.615  1.00 53.54           C  
ATOM   3205  O   LEU B 223     -15.245 -13.162 -75.628  1.00 45.25           O  
ATOM   3206  CB  LEU B 223     -18.070 -12.493 -76.714  1.00 48.06           C  
ATOM   3207  CG  LEU B 223     -19.406 -12.650 -77.424  1.00 53.80           C  
ATOM   3208  CD1 LEU B 223     -20.545 -12.344 -76.453  1.00 53.73           C  
ATOM   3209  CD2 LEU B 223     -19.453 -11.732 -78.637  1.00 56.58           C  
ATOM   3210  H   LEU B 223     -17.123 -14.821 -77.012  1.00 52.48           H  
ATOM   3211  HA  LEU B 223     -16.779 -12.466 -78.301  1.00 54.69           H  
ATOM   3212  HB2 LEU B 223     -18.126 -13.003 -75.891  1.00 57.68           H  
ATOM   3213  HB3 LEU B 223     -17.973 -11.553 -76.499  1.00 57.68           H  
ATOM   3214  HG  LEU B 223     -19.502 -13.565 -77.729  1.00 64.57           H  
ATOM   3215 HD11 LEU B 223     -21.391 -12.447 -76.917  1.00 64.48           H  
ATOM   3216 HD12 LEU B 223     -20.499 -12.962 -75.707  1.00 64.48           H  
ATOM   3217 HD13 LEU B 223     -20.452 -11.433 -76.134  1.00 64.48           H  
ATOM   3218 HD21 LEU B 223     -20.309 -11.841 -79.081  1.00 67.90           H  
ATOM   3219 HD22 LEU B 223     -19.347 -10.814 -78.343  1.00 67.90           H  
ATOM   3220 HD23 LEU B 223     -18.734 -11.972 -79.242  1.00 67.90           H  
ATOM   3221  N   ALA B 224     -15.031 -11.375 -76.999  1.00 50.07           N  
ATOM   3222  CA  ALA B 224     -13.975 -10.744 -76.221  1.00 49.80           C  
ATOM   3223  C   ALA B 224     -14.207  -9.231 -76.162  1.00 45.15           C  
ATOM   3224  O   ALA B 224     -13.405  -8.461 -76.667  1.00 50.91           O  
ATOM   3225  CB  ALA B 224     -12.631 -11.050 -76.847  1.00 43.62           C  
ATOM   3226  H   ALA B 224     -15.234 -10.948 -77.718  1.00 60.08           H  
ATOM   3227  HA  ALA B 224     -13.983 -11.095 -75.316  1.00 59.76           H  
ATOM   3228  HB1 ALA B 224     -11.934 -10.626 -76.321  1.00 52.35           H  
ATOM   3229  HB2 ALA B 224     -12.499 -12.011 -76.857  1.00 52.35           H  
ATOM   3230  HB3 ALA B 224     -12.619 -10.704 -77.753  1.00 52.35           H  
ATOM   3231  N   GLY B 225     -15.309  -8.825 -75.553  1.00 46.67           N  
ATOM   3232  CA  GLY B 225     -15.711  -7.431 -75.536  1.00 55.06           C  
ATOM   3233  C   GLY B 225     -16.598  -7.145 -76.737  1.00 58.78           C  
ATOM   3234  O   GLY B 225     -17.487  -7.926 -77.060  1.00 61.84           O  
ATOM   3235  H   GLY B 225     -15.850  -9.348 -75.135  1.00 56.01           H  
ATOM   3236  HA2 GLY B 225     -16.205  -7.237 -74.724  1.00 66.07           H  
ATOM   3237  HA3 GLY B 225     -14.929  -6.858 -75.576  1.00 66.07           H  
ATOM   3238  N   GLU B 226     -16.358  -6.027 -77.407  1.00 69.47           N  
ATOM   3239  CA  GLU B 226     -17.109  -5.702 -78.613  1.00 79.13           C  
ATOM   3240  C   GLU B 226     -16.847  -6.762 -79.690  1.00 78.77           C  
ATOM   3241  O   GLU B 226     -17.718  -7.089 -80.501  1.00 79.95           O  
ATOM   3242  CB  GLU B 226     -16.709  -4.317 -79.122  1.00 85.01           C  
ATOM   3243  CG  GLU B 226     -16.967  -3.198 -78.125  1.00 93.10           C  
ATOM   3244  CD  GLU B 226     -16.741  -1.823 -78.725  1.00108.83           C  
ATOM   3245  OE1 GLU B 226     -16.218  -1.740 -79.862  1.00112.99           O  
ATOM   3246  OE2 GLU B 226     -17.090  -0.826 -78.056  1.00114.34           O  
ATOM   3247  H   GLU B 226     -15.767  -5.442 -77.187  1.00 83.37           H  
ATOM   3248  HA  GLU B 226     -18.058  -5.695 -78.412  1.00 94.96           H  
ATOM   3249  HB2 GLU B 226     -15.761  -4.321 -79.326  1.00102.01           H  
ATOM   3250  HB3 GLU B 226     -17.217  -4.121 -79.926  1.00102.01           H  
ATOM   3251  HG2 GLU B 226     -17.887  -3.248 -77.824  1.00111.72           H  
ATOM   3252  HG3 GLU B 226     -16.364  -3.300 -77.372  1.00111.72           H  
ATOM   3253  N   ALA B 227     -15.637  -7.312 -79.658  1.00 80.48           N  
ATOM   3254  CA  ALA B 227     -15.209  -8.306 -80.628  1.00 77.63           C  
ATOM   3255  C   ALA B 227     -15.988  -9.608 -80.463  1.00 74.44           C  
ATOM   3256  O   ALA B 227     -16.049 -10.166 -79.361  1.00 68.32           O  
ATOM   3257  CB  ALA B 227     -13.724  -8.562 -80.484  1.00 66.54           C  
ATOM   3258  H   ALA B 227     -15.036  -7.120 -79.073  1.00 96.57           H  
ATOM   3259  HA  ALA B 227     -15.372  -7.968 -81.522  1.00 93.16           H  
ATOM   3260  HB1 ALA B 227     -13.454  -9.227 -81.137  1.00 79.85           H  
ATOM   3261  HB2 ALA B 227     -13.244  -7.733 -80.637  1.00 79.85           H  
ATOM   3262  HB3 ALA B 227     -13.546  -8.887 -79.587  1.00 79.85           H  
ATOM   3263  N   ARG B 228     -16.601 -10.052 -81.561  1.00 70.72           N  
ATOM   3264  CA  ARG B 228     -17.191 -11.384 -81.673  1.00 73.50           C  
ATOM   3265  C   ARG B 228     -16.416 -12.137 -82.745  1.00 62.31           C  
ATOM   3266  O   ARG B 228     -16.537 -11.836 -83.937  1.00 68.39           O  
ATOM   3267  CB  ARG B 228     -18.667 -11.306 -82.055  1.00 69.91           C  
ATOM   3268  CG  ARG B 228     -19.351 -12.663 -82.136  1.00 67.12           C  
ATOM   3269  CD  ARG B 228     -20.743 -12.526 -82.726  1.00 75.29           C  
ATOM   3270  NE  ARG B 228     -21.761 -13.290 -81.998  1.00 76.39           N  
ATOM   3271  CZ  ARG B 228     -22.399 -14.363 -82.465  1.00 81.96           C  
ATOM   3272  NH1 ARG B 228     -22.137 -14.844 -83.682  1.00 85.50           N  
ATOM   3273  NH2 ARG B 228     -23.316 -14.959 -81.711  1.00 80.82           N  
ATOM   3274  H   ARG B 228     -16.689  -9.583 -82.276  1.00 84.86           H  
ATOM   3275  HA  ARG B 228     -17.107 -11.857 -80.831  1.00 88.20           H  
ATOM   3276  HB2 ARG B 228     -19.134 -10.777 -81.389  1.00 83.90           H  
ATOM   3277  HB3 ARG B 228     -18.743 -10.882 -82.924  1.00 83.90           H  
ATOM   3278  HG2 ARG B 228     -18.833 -13.253 -82.706  1.00 80.55           H  
ATOM   3279  HG3 ARG B 228     -19.431 -13.039 -81.245  1.00 80.55           H  
ATOM   3280  HD2 ARG B 228     -21.002 -11.592 -82.707  1.00 90.34           H  
ATOM   3281  HD3 ARG B 228     -20.729 -12.846 -83.641  1.00 90.34           H  
ATOM   3282  HE  ARG B 228     -21.963 -13.024 -81.205  1.00 91.67           H  
ATOM   3283 HH11 ARG B 228     -21.548 -14.461 -84.178  1.00102.60           H  
ATOM   3284 HH12 ARG B 228     -22.555 -15.538 -83.969  1.00102.60           H  
ATOM   3285 HH21 ARG B 228     -23.490 -14.657 -80.925  1.00 96.99           H  
ATOM   3286 HH22 ARG B 228     -23.728 -15.655 -82.005  1.00 96.99           H  
ATOM   3287  N   LEU B 229     -15.601 -13.095 -82.312  1.00 53.40           N  
ATOM   3288  CA  LEU B 229     -14.631 -13.738 -83.194  1.00 53.66           C  
ATOM   3289  C   LEU B 229     -15.213 -14.981 -83.776  1.00 46.43           C  
ATOM   3290  O   LEU B 229     -15.940 -15.705 -83.103  1.00 44.65           O  
ATOM   3291  CB  LEU B 229     -13.349 -14.140 -82.453  1.00 53.61           C  
ATOM   3292  CG  LEU B 229     -12.442 -13.085 -81.804  1.00 56.57           C  
ATOM   3293  CD1 LEU B 229     -12.079 -11.986 -82.795  1.00 56.56           C  
ATOM   3294  CD2 LEU B 229     -13.063 -12.513 -80.551  1.00 57.31           C  
ATOM   3295  H   LEU B 229     -15.590 -13.393 -81.506  1.00 64.07           H  
ATOM   3296  HA  LEU B 229     -14.397 -13.135 -83.917  1.00 64.39           H  
ATOM   3297  HB2 LEU B 229     -13.608 -14.749 -81.743  1.00 64.34           H  
ATOM   3298  HB3 LEU B 229     -12.794 -14.624 -83.085  1.00 64.34           H  
ATOM   3299  HG  LEU B 229     -11.614 -13.518 -81.541  1.00 67.88           H  
ATOM   3300 HD11 LEU B 229     -11.507 -11.339 -82.354  1.00 67.87           H  
ATOM   3301 HD12 LEU B 229     -11.612 -12.382 -83.548  1.00 67.87           H  
ATOM   3302 HD13 LEU B 229     -12.893 -11.556 -83.100  1.00 67.87           H  
ATOM   3303 HD21 LEU B 229     -12.460 -11.853 -80.173  1.00 68.77           H  
ATOM   3304 HD22 LEU B 229     -13.908 -12.096 -80.780  1.00 68.77           H  
ATOM   3305 HD23 LEU B 229     -13.208 -13.230 -79.915  1.00 68.77           H  
ATOM   3306  N   THR B 230     -14.871 -15.238 -85.035  1.00 53.51           N  
ATOM   3307  CA  THR B 230     -15.312 -16.434 -85.726  1.00 51.68           C  
ATOM   3308  C   THR B 230     -14.287 -17.528 -85.532  1.00 51.56           C  
ATOM   3309  O   THR B 230     -13.089 -17.278 -85.601  1.00 63.48           O  
ATOM   3310  CB  THR B 230     -15.499 -16.160 -87.232  1.00 56.07           C  
ATOM   3311  OG1 THR B 230     -16.385 -15.055 -87.374  1.00 51.90           O  
ATOM   3312  CG2 THR B 230     -16.087 -17.370 -87.929  1.00 53.21           C  
ATOM   3313  H   THR B 230     -14.375 -14.724 -85.514  1.00 64.22           H  
ATOM   3314  HA  THR B 230     -16.159 -16.732 -85.356  1.00 62.02           H  
ATOM   3315  HB  THR B 230     -14.643 -15.950 -87.637  1.00 67.28           H  
ATOM   3316  HG1 THR B 230     -16.504 -14.884 -88.188  1.00 62.28           H  
ATOM   3317 HG21 THR B 230     -16.199 -17.185 -88.875  1.00 63.86           H  
ATOM   3318 HG22 THR B 230     -15.496 -18.132 -87.824  1.00 63.86           H  
ATOM   3319 HG23 THR B 230     -16.951 -17.585 -87.545  1.00 63.86           H  
ATOM   3320  N   VAL B 231     -14.773 -18.737 -85.273  1.00 50.57           N  
ATOM   3321  CA  VAL B 231     -13.933 -19.872 -84.913  1.00 48.13           C  
ATOM   3322  C   VAL B 231     -14.276 -21.013 -85.856  1.00 49.33           C  
ATOM   3323  O   VAL B 231     -15.451 -21.211 -86.163  1.00 45.31           O  
ATOM   3324  CB  VAL B 231     -14.238 -20.303 -83.435  1.00 42.32           C  
ATOM   3325  CG1 VAL B 231     -13.565 -21.658 -83.046  1.00 51.44           C  
ATOM   3326  CG2 VAL B 231     -13.856 -19.183 -82.483  1.00 51.53           C  
ATOM   3327  H   VAL B 231     -15.610 -18.929 -85.302  1.00 60.69           H  
ATOM   3328  HA  VAL B 231     -12.994 -19.645 -85.001  1.00 57.75           H  
ATOM   3329  HB  VAL B 231     -15.196 -20.430 -83.352  1.00 50.79           H  
ATOM   3330 HG11 VAL B 231     -13.789 -21.869 -82.126  1.00 61.73           H  
ATOM   3331 HG12 VAL B 231     -13.894 -22.354 -83.636  1.00 61.73           H  
ATOM   3332 HG13 VAL B 231     -12.603 -21.571 -83.141  1.00 61.73           H  
ATOM   3333 HG21 VAL B 231     -14.049 -19.462 -81.574  1.00 61.83           H  
ATOM   3334 HG22 VAL B 231     -12.908 -18.998 -82.579  1.00 61.83           H  
ATOM   3335 HG23 VAL B 231     -14.372 -18.392 -82.704  1.00 61.83           H  
ATOM   3336  N   VAL B 232     -13.275 -21.778 -86.295  1.00 49.22           N  
ATOM   3337  CA  VAL B 232     -13.560 -23.010 -87.013  1.00 42.01           C  
ATOM   3338  C   VAL B 232     -14.049 -24.096 -86.055  1.00 48.33           C  
ATOM   3339  O   VAL B 232     -13.351 -24.448 -85.101  1.00 44.12           O  
ATOM   3340  CB  VAL B 232     -12.372 -23.491 -87.900  1.00 46.79           C  
ATOM   3341  CG1 VAL B 232     -11.107 -23.725 -87.092  1.00 47.10           C  
ATOM   3342  CG2 VAL B 232     -12.768 -24.752 -88.685  1.00 47.73           C  
ATOM   3343  H   VAL B 232     -12.439 -21.606 -86.190  1.00 59.07           H  
ATOM   3344  HA  VAL B 232     -14.295 -22.828 -87.619  1.00 50.42           H  
ATOM   3345  HB  VAL B 232     -12.176 -22.797 -88.549  1.00 56.14           H  
ATOM   3346 HG11 VAL B 232     -10.402 -24.021 -87.689  1.00 56.53           H  
ATOM   3347 HG12 VAL B 232     -10.849 -22.894 -86.662  1.00 56.53           H  
ATOM   3348 HG13 VAL B 232     -11.282 -24.404 -86.423  1.00 56.53           H  
ATOM   3349 HG21 VAL B 232     -12.016 -25.034 -89.229  1.00 57.28           H  
ATOM   3350 HG22 VAL B 232     -13.004 -25.453 -88.057  1.00 57.28           H  
ATOM   3351 HG23 VAL B 232     -13.528 -24.545 -89.251  1.00 57.28           H  
ATOM   3352  N   PRO B 233     -15.270 -24.609 -86.274  1.00 44.12           N  
ATOM   3353  CA  PRO B 233     -15.686 -25.729 -85.430  1.00 39.10           C  
ATOM   3354  C   PRO B 233     -14.894 -27.000 -85.749  1.00 48.72           C  
ATOM   3355  O   PRO B 233     -14.843 -27.387 -86.895  1.00 39.72           O  
ATOM   3356  CB  PRO B 233     -17.177 -25.886 -85.759  1.00 49.64           C  
ATOM   3357  CG  PRO B 233     -17.317 -25.315 -87.176  1.00 48.01           C  
ATOM   3358  CD  PRO B 233     -16.334 -24.180 -87.212  1.00 51.64           C  
ATOM   3359  HA  PRO B 233     -15.581 -25.506 -84.492  1.00 46.92           H  
ATOM   3360  HB2 PRO B 233     -17.422 -26.824 -85.738  1.00 59.56           H  
ATOM   3361  HB3 PRO B 233     -17.709 -25.376 -85.127  1.00 59.56           H  
ATOM   3362  HG2 PRO B 233     -17.086 -25.994 -87.829  1.00 57.62           H  
ATOM   3363  HG3 PRO B 233     -18.222 -24.994 -87.315  1.00 57.62           H  
ATOM   3364  HD2 PRO B 233     -15.973 -24.075 -88.106  1.00 61.97           H  
ATOM   3365  HD3 PRO B 233     -16.751 -23.363 -86.899  1.00 61.97           H  
ATOM   3366  N   VAL B 234     -14.241 -27.610 -84.759  1.00 42.97           N  
ATOM   3367  CA  VAL B 234     -13.485 -28.846 -84.986  1.00 32.74           C  
ATOM   3368  C   VAL B 234     -13.962 -29.917 -84.047  1.00 39.84           C  
ATOM   3369  O   VAL B 234     -14.478 -29.629 -82.960  1.00 37.31           O  
ATOM   3370  CB  VAL B 234     -11.950 -28.672 -84.823  1.00 42.73           C  
ATOM   3371  CG1 VAL B 234     -11.443 -27.620 -85.752  1.00 45.50           C  
ATOM   3372  CG2 VAL B 234     -11.567 -28.322 -83.356  1.00 42.93           C  
ATOM   3373  H   VAL B 234     -14.218 -27.329 -83.947  1.00 51.57           H  
ATOM   3374  HA  VAL B 234     -13.653 -29.150 -85.892  1.00 39.29           H  
ATOM   3375  HB  VAL B 234     -11.514 -29.507 -85.053  1.00 51.28           H  
ATOM   3376 HG11 VAL B 234     -10.485 -27.530 -85.632  1.00 54.60           H  
ATOM   3377 HG12 VAL B 234     -11.640 -27.884 -86.664  1.00 54.60           H  
ATOM   3378 HG13 VAL B 234     -11.883 -26.781 -85.547  1.00 54.60           H  
ATOM   3379 HG21 VAL B 234     -10.604 -28.222 -83.296  1.00 51.51           H  
ATOM   3380 HG22 VAL B 234     -12.002 -27.491 -83.106  1.00 51.51           H  
ATOM   3381 HG23 VAL B 234     -11.862 -29.039 -82.773  1.00 51.51           H  
ATOM   3382  N   SER B 235     -13.805 -31.166 -84.472  1.00 38.61           N  
ATOM   3383  CA  SER B 235     -14.214 -32.301 -83.674  1.00 39.71           C  
ATOM   3384  C   SER B 235     -12.942 -32.981 -83.179  1.00 33.24           C  
ATOM   3385  O   SER B 235     -11.861 -32.709 -83.685  1.00 35.97           O  
ATOM   3386  CB  SER B 235     -15.006 -33.296 -84.530  1.00 39.72           C  
ATOM   3387  OG  SER B 235     -14.128 -33.880 -85.473  1.00 36.70           O  
ATOM   3388  H   SER B 235     -13.460 -31.379 -85.230  1.00 46.33           H  
ATOM   3389  HA  SER B 235     -14.751 -32.016 -82.918  1.00 47.65           H  
ATOM   3390  HB2 SER B 235     -15.375 -33.988 -83.961  1.00 47.67           H  
ATOM   3391  HB3 SER B 235     -15.715 -32.827 -84.997  1.00 47.67           H  
ATOM   3392  HG  SER B 235     -14.545 -34.430 -85.953  1.00 44.03           H  
ATOM   3393  N   GLU B 236     -13.083 -33.859 -82.200  1.00 39.10           N  
ATOM   3394  CA  GLU B 236     -11.970 -34.668 -81.748  1.00 40.36           C  
ATOM   3395  C   GLU B 236     -11.306 -35.430 -82.883  1.00 42.23           C  
ATOM   3396  O   GLU B 236     -10.080 -35.521 -82.930  1.00 38.68           O  
ATOM   3397  CB  GLU B 236     -12.444 -35.629 -80.665  1.00 33.79           C  
ATOM   3398  CG  GLU B 236     -11.359 -36.555 -80.124  1.00 44.24           C  
ATOM   3399  CD  GLU B 236     -11.801 -37.344 -78.906  1.00 41.40           C  
ATOM   3400  OE1 GLU B 236     -12.647 -38.249 -79.024  1.00 44.97           O  
ATOM   3401  OE2 GLU B 236     -11.295 -37.065 -77.808  1.00 58.96           O  
ATOM   3402  H   GLU B 236     -13.818 -34.005 -81.779  1.00 46.92           H  
ATOM   3403  HA  GLU B 236     -11.302 -34.085 -81.353  1.00 48.44           H  
ATOM   3404  HB2 GLU B 236     -12.789 -35.112 -79.921  1.00 40.55           H  
ATOM   3405  HB3 GLU B 236     -13.149 -36.185 -81.032  1.00 40.55           H  
ATOM   3406  HG2 GLU B 236     -11.110 -37.187 -80.816  1.00 53.08           H  
ATOM   3407  HG3 GLU B 236     -10.589 -36.022 -79.871  1.00 53.08           H  
ATOM   3408  N   GLU B 237     -12.106 -35.954 -83.813  1.00 42.11           N  
ATOM   3409  CA  GLU B 237     -11.569 -36.735 -84.928  1.00 39.12           C  
ATOM   3410  C   GLU B 237     -10.707 -35.861 -85.809  1.00 36.65           C  
ATOM   3411  O   GLU B 237      -9.641 -36.287 -86.245  1.00 41.64           O  
ATOM   3412  CB  GLU B 237     -12.684 -37.364 -85.788  1.00 49.08           C  
ATOM   3413  CG  GLU B 237     -13.540 -38.432 -85.110  1.00 60.43           C  
ATOM   3414  CD  GLU B 237     -14.886 -38.672 -85.872  1.00 75.21           C  
ATOM   3415  OE1 GLU B 237     -15.777 -37.777 -85.834  1.00 79.65           O  
ATOM   3416  OE2 GLU B 237     -15.045 -39.745 -86.505  1.00 61.69           O  
ATOM   3417  H   GLU B 237     -12.962 -35.872 -83.820  1.00 50.53           H  
ATOM   3418  HA  GLU B 237     -11.016 -37.451 -84.578  1.00 46.94           H  
ATOM   3419  HB2 GLU B 237     -13.281 -36.657 -86.077  1.00 58.89           H  
ATOM   3420  HB3 GLU B 237     -12.273 -37.775 -86.565  1.00 58.89           H  
ATOM   3421  HG2 GLU B 237     -13.050 -39.269 -85.090  1.00 72.51           H  
ATOM   3422  HG3 GLU B 237     -13.750 -38.146 -84.207  1.00 72.51           H  
ATOM   3423  N   GLU B 238     -11.174 -34.639 -86.065  1.00 36.61           N  
ATOM   3424  CA  GLU B 238     -10.420 -33.679 -86.838  1.00 35.69           C  
ATOM   3425  C   GLU B 238      -9.105 -33.273 -86.191  1.00 40.31           C  
ATOM   3426  O   GLU B 238      -8.085 -33.103 -86.868  1.00 34.37           O  
ATOM   3427  CB  GLU B 238     -11.303 -32.460 -87.163  1.00 43.16           C  
ATOM   3428  CG  GLU B 238     -12.408 -32.785 -88.216  1.00 46.97           C  
ATOM   3429  CD  GLU B 238     -13.499 -31.720 -88.346  1.00 51.44           C  
ATOM   3430  OE1 GLU B 238     -14.012 -31.541 -89.472  1.00 48.04           O  
ATOM   3431  OE2 GLU B 238     -13.863 -31.073 -87.338  1.00 44.06           O  
ATOM   3432  H   GLU B 238     -11.936 -34.347 -85.795  1.00 43.93           H  
ATOM   3433  HA  GLU B 238     -10.196 -34.094 -87.685  1.00 42.82           H  
ATOM   3434  HB2 GLU B 238     -11.740 -32.161 -86.351  1.00 51.79           H  
ATOM   3435  HB3 GLU B 238     -10.745 -31.752 -87.521  1.00 51.79           H  
ATOM   3436  HG2 GLU B 238     -11.989 -32.884 -89.085  1.00 56.36           H  
ATOM   3437  HG3 GLU B 238     -12.839 -33.618 -87.966  1.00 56.36           H  
ATOM   3438  N   VAL B 239      -9.097 -33.141 -84.874  1.00 40.56           N  
ATOM   3439  CA  VAL B 239      -7.866 -32.774 -84.191  1.00 35.39           C  
ATOM   3440  C   VAL B 239      -6.886 -33.918 -84.292  1.00 30.41           C  
ATOM   3441  O   VAL B 239      -5.710 -33.719 -84.595  1.00 35.13           O  
ATOM   3442  CB  VAL B 239      -8.159 -32.432 -82.701  1.00 35.29           C  
ATOM   3443  CG1 VAL B 239      -6.867 -32.220 -81.916  1.00 38.04           C  
ATOM   3444  CG2 VAL B 239      -9.045 -31.237 -82.633  1.00 36.14           C  
ATOM   3445  H   VAL B 239      -9.777 -33.256 -84.359  1.00 48.67           H  
ATOM   3446  HA  VAL B 239      -7.477 -31.994 -84.617  1.00 42.47           H  
ATOM   3447  HB  VAL B 239      -8.633 -33.176 -82.298  1.00 42.35           H  
ATOM   3448 HG11 VAL B 239      -7.088 -32.010 -80.995  1.00 45.65           H  
ATOM   3449 HG12 VAL B 239      -6.338 -33.033 -81.952  1.00 45.65           H  
ATOM   3450 HG13 VAL B 239      -6.373 -31.486 -82.313  1.00 45.65           H  
ATOM   3451 HG21 VAL B 239      -9.223 -31.030 -81.702  1.00 43.36           H  
ATOM   3452 HG22 VAL B 239      -8.598 -30.489 -83.058  1.00 43.36           H  
ATOM   3453 HG23 VAL B 239      -9.875 -31.433 -83.094  1.00 43.36           H  
ATOM   3454  N   ARG B 240      -7.372 -35.130 -84.048  1.00 34.19           N  
ATOM   3455  CA  ARG B 240      -6.502 -36.286 -84.093  1.00 36.21           C  
ATOM   3456  C   ARG B 240      -5.888 -36.401 -85.489  1.00 37.63           C  
ATOM   3457  O   ARG B 240      -4.669 -36.540 -85.656  1.00 36.52           O  
ATOM   3458  CB  ARG B 240      -7.269 -37.573 -83.741  1.00 36.30           C  
ATOM   3459  CG  ARG B 240      -6.362 -38.785 -83.682  1.00 40.37           C  
ATOM   3460  CD  ARG B 240      -7.101 -40.079 -83.410  1.00 42.60           C  
ATOM   3461  NE  ARG B 240      -8.220 -39.926 -82.481  1.00 46.80           N  
ATOM   3462  CZ  ARG B 240      -8.168 -40.102 -81.173  0.47 48.45           C  
ATOM   3463  NH1 ARG B 240      -7.028 -40.420 -80.579  1.00 47.83           N  
ATOM   3464  NH2 ARG B 240      -9.277 -39.953 -80.463  1.00 52.70           N  
ATOM   3465  H   ARG B 240      -8.192 -35.304 -83.856  1.00 41.02           H  
ATOM   3466  HA  ARG B 240      -5.783 -36.173 -83.451  1.00 43.46           H  
ATOM   3467  HB2 ARG B 240      -7.687 -37.466 -82.872  1.00 43.56           H  
ATOM   3468  HB3 ARG B 240      -7.945 -37.735 -84.418  1.00 43.56           H  
ATOM   3469  HG2 ARG B 240      -5.905 -38.876 -84.533  1.00 48.44           H  
ATOM   3470  HG3 ARG B 240      -5.714 -38.657 -82.972  1.00 48.44           H  
ATOM   3471  HD2 ARG B 240      -7.453 -40.421 -84.247  1.00 51.12           H  
ATOM   3472  HD3 ARG B 240      -6.481 -40.720 -83.027  1.00 51.12           H  
ATOM   3473  HE  ARG B 240      -8.980 -39.702 -82.816  1.00 56.16           H  
ATOM   3474 HH11 ARG B 240      -6.313 -40.523 -81.046  1.00 57.39           H  
ATOM   3475 HH12 ARG B 240      -7.003 -40.529 -79.726  1.00 57.39           H  
ATOM   3476 HH21 ARG B 240     -10.013 -39.740 -80.854  1.00 63.24           H  
ATOM   3477 HH22 ARG B 240      -9.257 -40.052 -79.609  1.00 63.24           H  
ATOM   3478  N   GLU B 241      -6.737 -36.316 -86.501  1.00 38.55           N  
ATOM   3479  CA  GLU B 241      -6.227 -36.515 -87.861  1.00 39.48           C  
ATOM   3480  C   GLU B 241      -5.249 -35.417 -88.213  1.00 37.16           C  
ATOM   3481  O   GLU B 241      -4.241 -35.672 -88.846  1.00 42.69           O  
ATOM   3482  CB  GLU B 241      -7.367 -36.640 -88.867  1.00 41.08           C  
ATOM   3483  CG  GLU B 241      -6.894 -36.758 -90.337  1.00 55.88           C  
ATOM   3484  CD  GLU B 241      -5.983 -37.985 -90.642  1.00 62.28           C  
ATOM   3485  OE1 GLU B 241      -5.800 -38.882 -89.789  1.00 58.20           O  
ATOM   3486  OE2 GLU B 241      -5.449 -38.051 -91.779  1.00 76.42           O  
ATOM   3487  H   GLU B 241      -7.579 -36.151 -86.440  1.00 46.26           H  
ATOM   3488  HA  GLU B 241      -5.736 -37.351 -87.881  1.00 47.38           H  
ATOM   3489  HB2 GLU B 241      -7.884 -37.433 -88.657  1.00 49.29           H  
ATOM   3490  HB3 GLU B 241      -7.931 -35.853 -88.800  1.00 49.29           H  
ATOM   3491  HG2 GLU B 241      -7.676 -36.825 -90.907  1.00 67.06           H  
ATOM   3492  HG3 GLU B 241      -6.394 -35.959 -90.564  1.00 67.06           H  
ATOM   3493  N   ALA B 242      -5.492 -34.191 -87.754  1.00 38.68           N  
ATOM   3494  CA  ALA B 242      -4.527 -33.129 -88.006  1.00 35.14           C  
ATOM   3495  C   ALA B 242      -3.158 -33.373 -87.368  1.00 37.38           C  
ATOM   3496  O   ALA B 242      -2.109 -33.083 -87.968  1.00 37.65           O  
ATOM   3497  CB  ALA B 242      -5.091 -31.767 -87.582  1.00 42.10           C  
ATOM   3498  H   ALA B 242      -6.187 -33.954 -87.306  1.00 46.42           H  
ATOM   3499  HA  ALA B 242      -4.382 -33.085 -88.964  1.00 42.17           H  
ATOM   3500  HB1 ALA B 242      -4.428 -31.081 -87.762  1.00 50.52           H  
ATOM   3501  HB2 ALA B 242      -5.898 -31.588 -88.090  1.00 50.52           H  
ATOM   3502  HB3 ALA B 242      -5.294 -31.791 -86.634  1.00 50.52           H  
ATOM   3503  N   LEU B 243      -3.154 -33.859 -86.132  1.00 40.93           N  
ATOM   3504  CA  LEU B 243      -1.906 -34.170 -85.452  1.00 37.76           C  
ATOM   3505  C   LEU B 243      -1.123 -35.249 -86.212  1.00 39.81           C  
ATOM   3506  O   LEU B 243       0.095 -35.141 -86.423  1.00 39.72           O  
ATOM   3507  CB  LEU B 243      -2.209 -34.639 -84.034  1.00 36.37           C  
ATOM   3508  CG  LEU B 243      -2.699 -33.505 -83.112  1.00 36.61           C  
ATOM   3509  CD1 LEU B 243      -3.348 -34.046 -81.873  1.00 39.28           C  
ATOM   3510  CD2 LEU B 243      -1.519 -32.605 -82.770  1.00 39.31           C  
ATOM   3511  H   LEU B 243      -3.860 -34.017 -85.666  1.00 49.12           H  
ATOM   3512  HA  LEU B 243      -1.358 -33.371 -85.401  1.00 45.31           H  
ATOM   3513  HB2 LEU B 243      -2.903 -35.317 -84.068  1.00 43.65           H  
ATOM   3514  HB3 LEU B 243      -1.402 -35.012 -83.646  1.00 43.65           H  
ATOM   3515  HG  LEU B 243      -3.356 -32.972 -83.587  1.00 43.93           H  
ATOM   3516 HD11 LEU B 243      -3.642 -33.304 -81.321  1.00 47.14           H  
ATOM   3517 HD12 LEU B 243      -4.109 -34.591 -82.128  1.00 47.14           H  
ATOM   3518 HD13 LEU B 243      -2.703 -34.584 -81.389  1.00 47.14           H  
ATOM   3519 HD21 LEU B 243      -1.825 -31.891 -82.190  1.00 47.17           H  
ATOM   3520 HD22 LEU B 243      -0.841 -33.132 -82.318  1.00 47.17           H  
ATOM   3521 HD23 LEU B 243      -1.157 -32.234 -83.590  1.00 47.17           H  
ATOM   3522  N   VAL B 244      -1.831 -36.292 -86.617  1.00 39.99           N  
ATOM   3523  CA  VAL B 244      -1.213 -37.368 -87.395  1.00 40.92           C  
ATOM   3524  C   VAL B 244      -0.617 -36.798 -88.681  1.00 39.63           C  
ATOM   3525  O   VAL B 244       0.543 -37.055 -89.010  1.00 43.66           O  
ATOM   3526  CB  VAL B 244      -2.228 -38.474 -87.708  1.00 48.02           C  
ATOM   3527  CG1 VAL B 244      -1.631 -39.508 -88.698  1.00 52.45           C  
ATOM   3528  CG2 VAL B 244      -2.670 -39.150 -86.427  1.00 43.42           C  
ATOM   3529  H   VAL B 244      -2.668 -36.406 -86.457  1.00 47.98           H  
ATOM   3530  HA  VAL B 244      -0.492 -37.759 -86.878  1.00 49.10           H  
ATOM   3531  HB  VAL B 244      -3.010 -38.077 -88.123  1.00 57.63           H  
ATOM   3532 HG11 VAL B 244      -2.294 -40.193 -88.875  1.00 62.94           H  
ATOM   3533 HG12 VAL B 244      -1.394 -39.055 -89.522  1.00 62.94           H  
ATOM   3534 HG13 VAL B 244      -0.842 -39.907 -88.299  1.00 62.94           H  
ATOM   3535 HG21 VAL B 244      -3.311 -39.846 -86.643  1.00 52.10           H  
ATOM   3536 HG22 VAL B 244      -1.895 -39.537 -85.991  1.00 52.10           H  
ATOM   3537 HG23 VAL B 244      -3.081 -38.490 -85.848  1.00 52.10           H  
ATOM   3538  N   ARG B 245      -1.377 -35.960 -89.375  1.00 42.35           N  
ATOM   3539  CA  ARG B 245      -0.880 -35.389 -90.633  1.00 43.86           C  
ATOM   3540  C   ARG B 245       0.308 -34.477 -90.442  1.00 47.66           C  
ATOM   3541  O   ARG B 245       1.100 -34.302 -91.353  1.00 39.33           O  
ATOM   3542  CB  ARG B 245      -1.969 -34.600 -91.331  1.00 42.03           C  
ATOM   3543  CG  ARG B 245      -3.061 -35.464 -91.861  1.00 54.44           C  
ATOM   3544  CD  ARG B 245      -4.183 -34.642 -92.432  1.00 57.74           C  
ATOM   3545  NE  ARG B 245      -5.236 -35.515 -92.932  1.00 64.14           N  
ATOM   3546  CZ  ARG B 245      -6.266 -35.094 -93.663  1.00 67.26           C  
ATOM   3547  NH1 ARG B 245      -6.379 -33.802 -93.973  1.00 71.45           N  
ATOM   3548  NH2 ARG B 245      -7.180 -35.959 -94.089  1.00 68.93           N  
ATOM   3549  H   ARG B 245      -2.168 -35.706 -89.151  1.00 50.82           H  
ATOM   3550  HA  ARG B 245      -0.610 -36.112 -91.221  1.00 52.63           H  
ATOM   3551  HB2 ARG B 245      -2.360 -33.975 -90.701  1.00 50.43           H  
ATOM   3552  HB3 ARG B 245      -1.580 -34.118 -92.078  1.00 50.43           H  
ATOM   3553  HG2 ARG B 245      -2.709 -36.030 -92.566  1.00 65.32           H  
ATOM   3554  HG3 ARG B 245      -3.418 -36.007 -91.141  1.00 65.32           H  
ATOM   3555  HD2 ARG B 245      -4.555 -34.075 -91.740  1.00 69.29           H  
ATOM   3556  HD3 ARG B 245      -3.850 -34.107 -93.169  1.00 69.29           H  
ATOM   3557  HE  ARG B 245      -5.233 -36.337 -92.678  1.00 76.97           H  
ATOM   3558 HH11 ARG B 245      -5.787 -33.241 -93.701  1.00 85.74           H  
ATOM   3559 HH12 ARG B 245      -7.045 -33.530 -94.445  1.00 85.74           H  
ATOM   3560 HH21 ARG B 245      -7.110 -36.792 -93.889  1.00 82.72           H  
ATOM   3561 HH22 ARG B 245      -7.846 -35.684 -94.558  1.00 82.72           H  
ATOM   3562  N   SER B 246       0.438 -33.860 -89.271  1.00 41.13           N  
ATOM   3563  CA  SER B 246       1.573 -32.978 -89.048  1.00 36.72           C  
ATOM   3564  C   SER B 246       2.793 -33.756 -88.582  1.00 38.45           C  
ATOM   3565  O   SER B 246       3.844 -33.170 -88.382  1.00 45.36           O  
ATOM   3566  CB  SER B 246       1.229 -31.895 -88.010  1.00 43.51           C  
ATOM   3567  OG  SER B 246       0.262 -31.003 -88.528  1.00 44.32           O  
ATOM   3568  H   SER B 246      -0.102 -33.933 -88.606  1.00 49.36           H  
ATOM   3569  HA  SER B 246       1.798 -32.535 -89.882  1.00 44.06           H  
ATOM   3570  HB2 SER B 246       0.874 -32.320 -87.214  1.00 52.21           H  
ATOM   3571  HB3 SER B 246       2.034 -31.398 -87.792  1.00 52.21           H  
ATOM   3572  HG  SER B 246       0.557 -30.629 -89.220  1.00 53.18           H  
ATOM   3573  N   GLY B 247       2.648 -35.058 -88.365  1.00 40.78           N  
ATOM   3574  CA  GLY B 247       3.782 -35.900 -88.011  1.00 48.64           C  
ATOM   3575  C   GLY B 247       3.934 -36.176 -86.516  1.00 40.67           C  
ATOM   3576  O   GLY B 247       5.046 -36.337 -85.991  1.00 45.07           O  
ATOM   3577  H   GLY B 247       1.900 -35.479 -88.416  1.00 48.94           H  
ATOM   3578  HA2 GLY B 247       3.696 -36.752 -88.466  1.00 58.36           H  
ATOM   3579  HA3 GLY B 247       4.598 -35.476 -88.321  1.00 58.36           H  
ATOM   3580  N   TYR B 248       2.803 -36.249 -85.831  1.00 44.37           N  
ATOM   3581  CA  TYR B 248       2.775 -36.576 -84.418  1.00 45.73           C  
ATOM   3582  C   TYR B 248       2.253 -37.963 -84.182  1.00 50.18           C  
ATOM   3583  O   TYR B 248       1.411 -38.441 -84.937  1.00 40.58           O  
ATOM   3584  CB  TYR B 248       1.827 -35.634 -83.677  1.00 39.26           C  
ATOM   3585  CG  TYR B 248       2.350 -34.258 -83.554  1.00 38.80           C  
ATOM   3586  CD1 TYR B 248       3.191 -33.918 -82.496  1.00 36.07           C  
ATOM   3587  CD2 TYR B 248       2.001 -33.280 -84.471  1.00 35.21           C  
ATOM   3588  CE1 TYR B 248       3.669 -32.650 -82.368  1.00 35.85           C  
ATOM   3589  CE2 TYR B 248       2.482 -32.007 -84.361  1.00 40.35           C  
ATOM   3590  CZ  TYR B 248       3.318 -31.692 -83.293  1.00 35.70           C  
ATOM   3591  OH  TYR B 248       3.806 -30.409 -83.170  1.00 38.89           O  
ATOM   3592  H   TYR B 248       2.025 -36.109 -86.170  1.00 53.24           H  
ATOM   3593  HA  TYR B 248       3.664 -36.500 -84.037  1.00 54.88           H  
ATOM   3594  HB2 TYR B 248       0.986 -35.591 -84.160  1.00 47.11           H  
ATOM   3595  HB3 TYR B 248       1.677 -35.977 -82.783  1.00 47.11           H  
ATOM   3596  HD1 TYR B 248       3.427 -34.564 -81.870  1.00 43.29           H  
ATOM   3597  HD2 TYR B 248       1.441 -33.497 -85.181  1.00 42.25           H  
ATOM   3598  HE1 TYR B 248       4.233 -32.433 -81.661  1.00 43.02           H  
ATOM   3599  HE2 TYR B 248       2.244 -31.357 -84.982  1.00 48.42           H  
ATOM   3600  HH  TYR B 248       3.516 -29.929 -83.796  1.00 46.66           H  
ATOM   3601  N   LYS B 249       2.728 -38.577 -83.097  1.00 42.62           N  
ATOM   3602  CA  LYS B 249       2.040 -39.706 -82.501  1.00 43.09           C  
ATOM   3603  C   LYS B 249       1.173 -39.160 -81.391  1.00 45.58           C  
ATOM   3604  O   LYS B 249       1.643 -38.370 -80.555  1.00 40.74           O  
ATOM   3605  CB  LYS B 249       3.008 -40.725 -81.921  1.00 44.72           C  
ATOM   3606  CG  LYS B 249       2.302 -41.978 -81.400  1.00 59.40           C  
ATOM   3607  CD  LYS B 249       3.231 -42.819 -80.525  0.47 64.31           C  
ATOM   3608  CE  LYS B 249       2.506 -44.011 -79.908  0.70 72.42           C  
ATOM   3609  NZ  LYS B 249       1.458 -43.606 -78.920  0.56 73.53           N  
ATOM   3610  H   LYS B 249       3.452 -38.353 -82.689  1.00 51.15           H  
ATOM   3611  HA  LYS B 249       1.477 -40.141 -83.160  1.00 51.71           H  
ATOM   3612  HB2 LYS B 249       3.632 -40.997 -82.612  1.00 53.67           H  
ATOM   3613  HB3 LYS B 249       3.488 -40.321 -81.181  1.00 53.67           H  
ATOM   3614  HG2 LYS B 249       1.536 -41.716 -80.866  1.00 71.28           H  
ATOM   3615  HG3 LYS B 249       2.018 -42.522 -82.152  1.00 71.28           H  
ATOM   3616  HD2 LYS B 249       3.961 -43.156 -81.067  0.47 77.17           H  
ATOM   3617  HD3 LYS B 249       3.576 -42.268 -79.805  0.47 77.17           H  
ATOM   3618  HE2 LYS B 249       2.073 -44.518 -80.613  0.70 86.90           H  
ATOM   3619  HE3 LYS B 249       3.152 -44.569 -79.447  0.70 86.90           H  
ATOM   3620  HZ1 LYS B 249       1.060 -44.328 -78.585  0.56 88.23           H  
ATOM   3621  HZ2 LYS B 249       1.829 -43.144 -78.256  0.56 88.23           H  
ATOM   3622  HZ3 LYS B 249       0.845 -43.097 -79.319  0.56 88.23           H  
ATOM   3623  N   VAL B 250      -0.091 -39.566 -81.381  1.00 38.21           N  
ATOM   3624  CA  VAL B 250      -1.018 -39.095 -80.351  1.00 41.36           C  
ATOM   3625  C   VAL B 250      -0.905 -39.979 -79.121  1.00 46.44           C  
ATOM   3626  O   VAL B 250      -1.186 -41.166 -79.167  1.00 45.09           O  
ATOM   3627  CB  VAL B 250      -2.469 -39.029 -80.870  1.00 41.95           C  
ATOM   3628  CG1 VAL B 250      -3.404 -38.420 -79.824  1.00 40.51           C  
ATOM   3629  CG2 VAL B 250      -2.518 -38.198 -82.185  1.00 39.60           C  
ATOM   3630  H   VAL B 250      -0.437 -40.108 -81.952  1.00 45.85           H  
ATOM   3631  HA  VAL B 250      -0.760 -38.197 -80.091  1.00 49.63           H  
ATOM   3632  HB  VAL B 250      -2.779 -39.927 -81.068  1.00 50.34           H  
ATOM   3633 HG11 VAL B 250      -4.305 -38.394 -80.183  1.00 48.61           H  
ATOM   3634 HG12 VAL B 250      -3.382 -38.968 -79.024  1.00 48.61           H  
ATOM   3635 HG13 VAL B 250      -3.104 -37.521 -79.618  1.00 48.61           H  
ATOM   3636 HG21 VAL B 250      -3.434 -38.163 -82.502  1.00 47.51           H  
ATOM   3637 HG22 VAL B 250      -2.196 -37.301 -82.002  1.00 47.51           H  
ATOM   3638 HG23 VAL B 250      -1.953 -38.624 -82.848  1.00 47.51           H  
ATOM   3639  N   ARG B 251      -0.497 -39.374 -78.010  1.00 40.31           N  
ATOM   3640  CA  ARG B 251      -0.331 -40.094 -76.760  1.00 41.54           C  
ATOM   3641  C   ARG B 251      -1.574 -40.069 -75.880  1.00 38.39           C  
ATOM   3642  O   ARG B 251      -1.851 -41.008 -75.149  1.00 44.90           O  
ATOM   3643  CB  ARG B 251       0.844 -39.486 -76.014  1.00 42.42           C  
ATOM   3644  CG  ARG B 251       2.191 -39.818 -76.661  1.00 50.25           C  
ATOM   3645  CD  ARG B 251       2.921 -40.912 -75.876  1.00 62.93           C  
ATOM   3646  NE  ARG B 251       4.294 -40.500 -75.620  1.00 63.47           N  
ATOM   3647  CZ  ARG B 251       4.994 -40.817 -74.546  1.00 60.43           C  
ATOM   3648  NH1 ARG B 251       4.457 -41.561 -73.583  1.00 69.72           N  
ATOM   3649  NH2 ARG B 251       6.241 -40.376 -74.435  1.00 67.85           N  
ATOM   3650  H   ARG B 251      -0.309 -38.537 -77.957  1.00 48.37           H  
ATOM   3651  HA  ARG B 251      -0.118 -41.021 -76.953  1.00 49.84           H  
ATOM   3652  HB2 ARG B 251       0.746 -38.521 -76.004  1.00 50.91           H  
ATOM   3653  HB3 ARG B 251       0.854 -39.828 -75.107  1.00 50.91           H  
ATOM   3654  HG2 ARG B 251       2.044 -40.137 -77.565  1.00 60.30           H  
ATOM   3655  HG3 ARG B 251       2.748 -39.024 -76.669  1.00 60.30           H  
ATOM   3656  HD2 ARG B 251       2.477 -41.055 -75.026  1.00 75.51           H  
ATOM   3657  HD3 ARG B 251       2.936 -41.731 -76.396  1.00 75.51           H  
ATOM   3658  HE  ARG B 251       4.679 -40.011 -76.214  1.00 76.16           H  
ATOM   3659 HH11 ARG B 251       3.648 -41.844 -73.659  1.00 83.66           H  
ATOM   3660 HH12 ARG B 251       4.919 -41.761 -72.886  1.00 83.66           H  
ATOM   3661 HH21 ARG B 251       6.584 -39.894 -75.058  1.00 81.42           H  
ATOM   3662 HH22 ARG B 251       6.706 -40.574 -73.739  1.00 81.42           H  
ATOM   3663  N   ASP B 252      -2.317 -38.978 -75.963  1.00 40.21           N  
ATOM   3664  CA  ASP B 252      -3.519 -38.778 -75.167  1.00 37.97           C  
ATOM   3665  C   ASP B 252      -4.366 -37.752 -75.894  1.00 38.92           C  
ATOM   3666  O   ASP B 252      -3.844 -36.771 -76.431  1.00 37.96           O  
ATOM   3667  CB  ASP B 252      -3.125 -38.253 -73.770  1.00 40.21           C  
ATOM   3668  CG  ASP B 252      -4.236 -38.371 -72.743  1.00 46.30           C  
ATOM   3669  OD1 ASP B 252      -5.026 -39.345 -72.791  1.00 44.81           O  
ATOM   3670  OD2 ASP B 252      -4.289 -37.499 -71.842  1.00 52.70           O  
ATOM   3671  H   ASP B 252      -2.142 -38.319 -76.487  1.00 48.25           H  
ATOM   3672  HA  ASP B 252      -4.013 -39.608 -75.078  1.00 45.56           H  
ATOM   3673  HB2 ASP B 252      -2.366 -38.762 -73.447  1.00 48.25           H  
ATOM   3674  HB3 ASP B 252      -2.887 -37.316 -73.844  1.00 48.25           H  
ATOM   3675  N   LEU B 253      -5.670 -37.996 -75.922  1.00 37.92           N  
ATOM   3676  CA  LEU B 253      -6.617 -37.061 -76.489  1.00 40.53           C  
ATOM   3677  C   LEU B 253      -7.920 -37.209 -75.704  1.00 37.08           C  
ATOM   3678  O   LEU B 253      -8.614 -38.222 -75.816  1.00 39.78           O  
ATOM   3679  CB  LEU B 253      -6.805 -37.318 -77.986  1.00 35.44           C  
ATOM   3680  CG  LEU B 253      -7.690 -36.365 -78.786  1.00 43.43           C  
ATOM   3681  CD1 LEU B 253      -7.335 -34.957 -78.521  1.00 42.51           C  
ATOM   3682  CD2 LEU B 253      -7.653 -36.652 -80.347  1.00 33.15           C  
ATOM   3683  H   LEU B 253      -6.032 -38.711 -75.612  1.00 45.50           H  
ATOM   3684  HA  LEU B 253      -6.288 -36.156 -76.371  1.00 48.64           H  
ATOM   3685  HB2 LEU B 253      -5.929 -37.300 -78.402  1.00 42.53           H  
ATOM   3686  HB3 LEU B 253      -7.184 -38.205 -78.089  1.00 42.53           H  
ATOM   3687  HG  LEU B 253      -8.607 -36.488 -78.494  1.00 52.12           H  
ATOM   3688 HD11 LEU B 253      -7.915 -34.382 -79.043  1.00 51.01           H  
ATOM   3689 HD12 LEU B 253      -7.451 -34.775 -77.575  1.00 51.01           H  
ATOM   3690 HD13 LEU B 253      -6.409 -34.813 -78.774  1.00 51.01           H  
ATOM   3691 HD21 LEU B 253      -8.232 -36.018 -80.798  1.00 39.78           H  
ATOM   3692 HD22 LEU B 253      -6.742 -36.552 -80.664  1.00 39.78           H  
ATOM   3693 HD23 LEU B 253      -7.963 -37.557 -80.508  1.00 39.78           H  
ATOM   3694  N   ARG B 254      -8.204 -36.215 -74.852  1.00 34.55           N  
ATOM   3695  CA  ARG B 254      -9.313 -36.272 -73.930  1.00 36.02           C  
ATOM   3696  C   ARG B 254     -10.319 -35.230 -74.303  1.00 35.07           C  
ATOM   3697  O   ARG B 254      -9.918 -34.196 -74.809  1.00 36.41           O  
ATOM   3698  CB  ARG B 254      -8.839 -35.907 -72.503  1.00 41.38           C  
ATOM   3699  CG  ARG B 254      -7.741 -36.759 -71.962  1.00 46.58           C  
ATOM   3700  CD  ARG B 254      -7.633 -36.606 -70.447  1.00 45.93           C  
ATOM   3701  NE  ARG B 254      -6.275 -36.822 -69.973  1.00 54.86           N  
ATOM   3702  CZ  ARG B 254      -5.920 -36.818 -68.690  1.00 52.84           C  
ATOM   3703  NH1 ARG B 254      -6.835 -36.612 -67.743  1.00 51.49           N  
ATOM   3704  NH2 ARG B 254      -4.653 -37.030 -68.360  1.00 44.87           N  
ATOM   3705  H   ARG B 254      -7.751 -35.487 -74.799  1.00 41.47           H  
ATOM   3706  HA  ARG B 254      -9.726 -37.150 -73.930  1.00 43.23           H  
ATOM   3707  HB2 ARG B 254      -8.521 -34.991 -72.510  1.00 49.66           H  
ATOM   3708  HB3 ARG B 254      -9.594 -35.984 -71.899  1.00 49.66           H  
ATOM   3709  HG2 ARG B 254      -7.927 -37.690 -72.164  1.00 55.90           H  
ATOM   3710  HG3 ARG B 254      -6.898 -36.489 -72.358  1.00 55.90           H  
ATOM   3711  HD2 ARG B 254      -7.901 -35.708 -70.198  1.00 55.11           H  
ATOM   3712  HD3 ARG B 254      -8.210 -37.258 -70.019  1.00 55.11           H  
ATOM   3713  HE  ARG B 254      -5.661 -36.962 -70.559  1.00 65.83           H  
ATOM   3714 HH11 ARG B 254      -7.656 -36.476 -67.960  1.00 61.79           H  
ATOM   3715 HH12 ARG B 254      -6.603 -36.610 -66.915  1.00 61.79           H  
ATOM   3716 HH21 ARG B 254      -4.066 -37.164 -68.974  1.00 53.85           H  
ATOM   3717 HH22 ARG B 254      -4.419 -37.029 -67.533  1.00 53.85           H  
ATOM   3718  N   THR B 255     -11.591 -35.489 -73.988  1.00 31.52           N  
ATOM   3719  CA  THR B 255     -12.694 -34.557 -74.215  1.00 35.98           C  
ATOM   3720  C   THR B 255     -13.449 -34.252 -72.940  1.00 32.14           C  
ATOM   3721  O   THR B 255     -13.846 -35.153 -72.207  1.00 36.09           O  
ATOM   3722  CB  THR B 255     -13.757 -35.107 -75.251  1.00 37.81           C  
ATOM   3723  OG1 THR B 255     -13.170 -35.111 -76.540  1.00 39.62           O  
ATOM   3724  CG2 THR B 255     -14.988 -34.217 -75.319  1.00 36.49           C  
ATOM   3725  H   THR B 255     -11.845 -36.228 -73.629  1.00 37.83           H  
ATOM   3726  HA  THR B 255     -12.338 -33.724 -74.562  1.00 43.18           H  
ATOM   3727  HB  THR B 255     -14.028 -36.006 -75.006  1.00 45.37           H  
ATOM   3728  HG1 THR B 255     -12.490 -35.603 -76.545  1.00 47.54           H  
ATOM   3729 HG21 THR B 255     -15.621 -34.576 -75.960  1.00 43.78           H  
ATOM   3730 HG22 THR B 255     -15.412 -34.170 -74.448  1.00 43.78           H  
ATOM   3731 HG23 THR B 255     -14.734 -33.322 -75.595  1.00 43.78           H  
ATOM   3732  N   TYR B 256     -13.708 -32.970 -72.737  1.00 33.93           N  
ATOM   3733  CA  TYR B 256     -14.568 -32.502 -71.661  1.00 39.33           C  
ATOM   3734  C   TYR B 256     -15.833 -31.961 -72.312  1.00 36.56           C  
ATOM   3735  O   TYR B 256     -15.740 -31.178 -73.236  1.00 33.50           O  
ATOM   3736  CB  TYR B 256     -13.865 -31.370 -70.915  1.00 31.40           C  
ATOM   3737  CG  TYR B 256     -14.702 -30.677 -69.868  1.00 38.69           C  
ATOM   3738  CD1 TYR B 256     -14.832 -31.210 -68.581  1.00 33.99           C  
ATOM   3739  CD2 TYR B 256     -15.337 -29.480 -70.145  1.00 37.13           C  
ATOM   3740  CE1 TYR B 256     -15.612 -30.564 -67.607  1.00 34.87           C  
ATOM   3741  CE2 TYR B 256     -16.088 -28.817 -69.174  1.00 37.68           C  
ATOM   3742  CZ  TYR B 256     -16.211 -29.360 -67.907  1.00 38.24           C  
ATOM   3743  OH  TYR B 256     -16.979 -28.715 -66.965  1.00 39.64           O  
ATOM   3744  H   TYR B 256     -13.389 -32.335 -73.222  1.00 40.72           H  
ATOM   3745  HA  TYR B 256     -14.788 -33.222 -71.049  1.00 47.20           H  
ATOM   3746  HB2 TYR B 256     -13.083 -31.733 -70.471  1.00 37.67           H  
ATOM   3747  HB3 TYR B 256     -13.591 -30.699 -71.560  1.00 37.67           H  
ATOM   3748  HD1 TYR B 256     -14.417 -32.017 -68.375  1.00 40.79           H  
ATOM   3749  HD2 TYR B 256     -15.248 -29.101 -70.990  1.00 44.56           H  
ATOM   3750  HE1 TYR B 256     -15.691 -30.926 -66.754  1.00 41.84           H  
ATOM   3751  HE2 TYR B 256     -16.511 -28.015 -69.380  1.00 45.22           H  
ATOM   3752  HH  TYR B 256     -16.999 -29.163 -66.255  1.00 47.56           H  
ATOM   3753  N   ILE B 257     -16.999 -32.391 -71.852  1.00 34.13           N  
ATOM   3754  CA  ILE B 257     -18.256 -31.884 -72.392  1.00 41.22           C  
ATOM   3755  C   ILE B 257     -18.735 -30.738 -71.523  1.00 41.03           C  
ATOM   3756  O   ILE B 257     -18.905 -30.894 -70.320  1.00 39.17           O  
ATOM   3757  CB  ILE B 257     -19.331 -32.983 -72.452  1.00 42.46           C  
ATOM   3758  CG1 ILE B 257     -18.915 -34.056 -73.460  1.00 47.38           C  
ATOM   3759  CG2 ILE B 257     -20.661 -32.377 -72.870  1.00 46.60           C  
ATOM   3760  CD1 ILE B 257     -19.828 -35.268 -73.500  1.00 41.78           C  
ATOM   3761  H   ILE B 257     -17.092 -32.974 -71.227  1.00 40.95           H  
ATOM   3762  HA  ILE B 257     -18.110 -31.549 -73.290  1.00 49.47           H  
ATOM   3763  HB  ILE B 257     -19.425 -33.386 -71.575  1.00 50.95           H  
ATOM   3764 HG12 ILE B 257     -18.908 -33.662 -74.346  1.00 56.85           H  
ATOM   3765 HG13 ILE B 257     -18.024 -34.365 -73.233  1.00 56.85           H  
ATOM   3766 HG21 ILE B 257     -21.330 -33.079 -72.904  1.00 55.92           H  
ATOM   3767 HG22 ILE B 257     -20.919 -31.705 -72.221  1.00 55.92           H  
ATOM   3768 HG23 ILE B 257     -20.561 -31.972 -73.746  1.00 55.92           H  
ATOM   3769 HD11 ILE B 257     -19.492 -35.894 -74.162  1.00 50.13           H  
ATOM   3770 HD12 ILE B 257     -19.837 -35.686 -72.625  1.00 50.13           H  
ATOM   3771 HD13 ILE B 257     -20.723 -34.981 -73.740  1.00 50.13           H  
ATOM   3772  N   MET B 258     -18.956 -29.589 -72.144  1.00 40.60           N  
ATOM   3773  CA  MET B 258     -19.302 -28.390 -71.406  1.00 41.84           C  
ATOM   3774  C   MET B 258     -20.676 -28.547 -70.752  1.00 45.80           C  
ATOM   3775  O   MET B 258     -21.668 -28.755 -71.428  1.00 49.99           O  
ATOM   3776  CB  MET B 258     -19.264 -27.179 -72.343  1.00 37.83           C  
ATOM   3777  CG  MET B 258     -19.315 -25.840 -71.642  1.00 50.68           C  
ATOM   3778  SD  MET B 258     -17.863 -25.491 -70.599  1.00 52.14           S  
ATOM   3779  CE  MET B 258     -16.601 -25.161 -71.736  1.00 39.82           C  
ATOM   3780  H   MET B 258     -18.911 -29.479 -72.996  1.00 48.72           H  
ATOM   3781  HA  MET B 258     -18.640 -28.248 -70.711  1.00 50.21           H  
ATOM   3782  HB2 MET B 258     -18.443 -27.211 -72.857  1.00 45.40           H  
ATOM   3783  HB3 MET B 258     -20.026 -27.227 -72.941  1.00 45.40           H  
ATOM   3784  HG2 MET B 258     -19.374 -25.141 -72.312  1.00 60.81           H  
ATOM   3785  HG3 MET B 258     -20.101 -25.816 -71.074  1.00 60.81           H  
ATOM   3786  HE1 MET B 258     -16.472 -25.940 -72.299  1.00 47.79           H  
ATOM   3787  HE2 MET B 258     -16.857 -24.399 -72.280  1.00 47.79           H  
ATOM   3788  HE3 MET B 258     -15.784 -24.962 -71.252  1.00 47.79           H  
ATOM   3789  N   PRO B 259     -20.739 -28.461 -69.423  1.00 48.00           N  
ATOM   3790  CA  PRO B 259     -22.072 -28.583 -68.815  1.00 43.35           C  
ATOM   3791  C   PRO B 259     -22.945 -27.359 -69.096  1.00 46.31           C  
ATOM   3792  O   PRO B 259     -22.451 -26.243 -69.338  1.00 43.92           O  
ATOM   3793  CB  PRO B 259     -21.789 -28.761 -67.322  1.00 45.87           C  
ATOM   3794  CG  PRO B 259     -20.370 -28.337 -67.114  1.00 46.12           C  
ATOM   3795  CD  PRO B 259     -19.652 -28.395 -68.434  1.00 42.91           C  
ATOM   3796  HA  PRO B 259     -22.520 -29.375 -69.150  1.00 52.02           H  
ATOM   3797  HB2 PRO B 259     -22.391 -28.198 -66.810  1.00 55.05           H  
ATOM   3798  HB3 PRO B 259     -21.905 -29.693 -67.080  1.00 55.05           H  
ATOM   3799  HG2 PRO B 259     -20.358 -27.431 -66.769  1.00 55.34           H  
ATOM   3800  HG3 PRO B 259     -19.951 -28.940 -66.480  1.00 55.34           H  
ATOM   3801  HD2 PRO B 259     -19.124 -27.592 -68.566  1.00 51.49           H  
ATOM   3802  HD3 PRO B 259     -19.102 -29.193 -68.484  1.00 51.49           H  
ATOM   3803  N   ALA B 260     -24.250 -27.598 -69.088  1.00 54.36           N  
ATOM   3804  CA  ALA B 260     -25.240 -26.606 -69.509  1.00 61.88           C  
ATOM   3805  C   ALA B 260     -25.119 -25.319 -68.718  1.00 57.50           C  
ATOM   3806  O   ALA B 260     -25.232 -24.231 -69.286  1.00 58.39           O  
ATOM   3807  CB  ALA B 260     -26.660 -27.178 -69.377  1.00 60.72           C  
ATOM   3808  H   ALA B 260     -24.598 -28.344 -68.837  1.00 65.23           H  
ATOM   3809  HA  ALA B 260     -25.091 -26.395 -70.443  1.00 74.25           H  
ATOM   3810  HB1 ALA B 260     -27.298 -26.505 -69.661  1.00 72.86           H  
ATOM   3811  HB2 ALA B 260     -26.736 -27.965 -69.939  1.00 72.86           H  
ATOM   3812  HB3 ALA B 260     -26.819 -27.416 -68.450  1.00 72.86           H  
ATOM   3813  N   HIS B 261     -24.858 -25.438 -67.419  1.00 53.62           N  
ATOM   3814  CA  HIS B 261     -24.767 -24.251 -66.577  1.00 57.59           C  
ATOM   3815  C   HIS B 261     -23.543 -23.400 -66.873  1.00 56.17           C  
ATOM   3816  O   HIS B 261     -23.509 -22.231 -66.512  1.00 60.08           O  
ATOM   3817  CB  HIS B 261     -24.844 -24.606 -65.093  1.00 68.91           C  
ATOM   3818  CG  HIS B 261     -23.587 -25.188 -64.535  1.00 70.84           C  
ATOM   3819  ND1 HIS B 261     -22.672 -24.435 -63.835  1.00 74.64           N  
ATOM   3820  CD2 HIS B 261     -23.108 -26.456 -64.548  1.00 72.32           C  
ATOM   3821  CE1 HIS B 261     -21.669 -25.212 -63.453  1.00 75.66           C  
ATOM   3822  NE2 HIS B 261     -21.911 -26.440 -63.870  1.00 71.03           N  
ATOM   3823  H   HIS B 261     -24.731 -26.182 -67.007  1.00 64.35           H  
ATOM   3824  HA  HIS B 261     -25.541 -23.698 -66.769  1.00 69.10           H  
ATOM   3825  HB2 HIS B 261     -25.045 -23.801 -64.591  1.00 82.69           H  
ATOM   3826  HB3 HIS B 261     -25.552 -25.256 -64.966  1.00 82.69           H  
ATOM   3827  HD1 HIS B 261     -22.736 -23.592 -63.679  1.00 89.57           H  
ATOM   3828  HD2 HIS B 261     -23.510 -27.195 -64.945  1.00 86.78           H  
ATOM   3829  HE1 HIS B 261     -20.923 -24.938 -62.970  1.00 90.79           H  
ATOM   3830  HE2 HIS B 261     -21.401 -27.121 -63.741  1.00 85.24           H  
ATOM   3831  N   LEU B 262     -22.545 -23.971 -67.544  1.00 56.81           N  
ATOM   3832  CA  LEU B 262     -21.396 -23.194 -68.004  1.00 52.11           C  
ATOM   3833  C   LEU B 262     -21.606 -22.689 -69.421  1.00 49.04           C  
ATOM   3834  O   LEU B 262     -20.768 -21.956 -69.955  1.00 52.19           O  
ATOM   3835  CB  LEU B 262     -20.109 -24.025 -67.947  1.00 50.11           C  
ATOM   3836  CG  LEU B 262     -19.597 -24.360 -66.554  1.00 52.20           C  
ATOM   3837  CD1 LEU B 262     -18.226 -24.995 -66.662  1.00 51.51           C  
ATOM   3838  CD2 LEU B 262     -19.558 -23.115 -65.647  1.00 54.75           C  
ATOM   3839  H   LEU B 262     -22.509 -24.806 -67.746  1.00 68.17           H  
ATOM   3840  HA  LEU B 262     -21.283 -22.425 -67.424  1.00 62.53           H  
ATOM   3841  HB2 LEU B 262     -20.266 -24.864 -68.408  1.00 60.13           H  
ATOM   3842  HB3 LEU B 262     -19.408 -23.533 -68.403  1.00 60.13           H  
ATOM   3843  HG  LEU B 262     -20.194 -25.007 -66.147  1.00 62.64           H  
ATOM   3844 HD11 LEU B 262     -17.906 -25.206 -65.771  1.00 61.81           H  
ATOM   3845 HD12 LEU B 262     -18.295 -25.805 -67.190  1.00 61.81           H  
ATOM   3846 HD13 LEU B 262     -17.622 -24.369 -67.092  1.00 61.81           H  
ATOM   3847 HD21 LEU B 262     -19.227 -23.372 -64.772  1.00 65.70           H  
ATOM   3848 HD22 LEU B 262     -18.968 -22.455 -66.044  1.00 65.70           H  
ATOM   3849 HD23 LEU B 262     -20.455 -22.753 -65.569  1.00 65.70           H  
ATOM   3850  N   GLN B 263     -22.705 -23.103 -70.040  1.00 59.32           N  
ATOM   3851  CA  GLN B 263     -23.016 -22.642 -71.383  1.00 61.80           C  
ATOM   3852  C   GLN B 263     -23.684 -21.286 -71.226  1.00 62.16           C  
ATOM   3853  O   GLN B 263     -24.901 -21.157 -71.277  1.00 70.75           O  
ATOM   3854  CB  GLN B 263     -23.852 -23.679 -72.149  1.00 67.35           C  
ATOM   3855  CG  GLN B 263     -22.993 -24.903 -72.588  1.00 62.19           C  
ATOM   3856  CD  GLN B 263     -23.789 -26.054 -73.214  1.00 68.43           C  
ATOM   3857  OE1 GLN B 263     -24.943 -26.312 -72.861  1.00 71.57           O  
ATOM   3858  NE2 GLN B 263     -23.163 -26.747 -74.151  1.00 70.99           N  
ATOM   3859  H   GLN B 263     -23.282 -23.646 -69.706  1.00 71.19           H  
ATOM   3860  HA  GLN B 263     -22.187 -22.511 -71.870  1.00 74.16           H  
ATOM   3861  HB2 GLN B 263     -24.566 -24.000 -71.576  1.00 80.82           H  
ATOM   3862  HB3 GLN B 263     -24.221 -23.266 -72.945  1.00 80.82           H  
ATOM   3863  HG2 GLN B 263     -22.343 -24.605 -73.243  1.00 74.62           H  
ATOM   3864  HG3 GLN B 263     -22.533 -25.254 -71.809  1.00 74.62           H  
ATOM   3865 HE21 GLN B 263     -22.359 -26.540 -74.374  1.00 85.19           H  
ATOM   3866 HE22 GLN B 263     -23.561 -27.404 -74.537  1.00 85.19           H  
ATOM   3867  N   THR B 264     -22.833 -20.292 -70.964  1.00 60.04           N  
ATOM   3868  CA  THR B 264     -23.223 -18.903 -70.843  1.00 59.36           C  
ATOM   3869  C   THR B 264     -23.264 -18.359 -72.274  1.00 63.06           C  
ATOM   3870  O   THR B 264     -23.187 -19.128 -73.239  1.00 68.79           O  
ATOM   3871  CB  THR B 264     -22.203 -18.112 -69.975  1.00 57.16           C  
ATOM   3872  OG1 THR B 264     -20.918 -18.131 -70.607  1.00 52.76           O  
ATOM   3873  CG2 THR B 264     -22.055 -18.734 -68.592  1.00 56.63           C  
ATOM   3874  H   THR B 264     -21.990 -20.413 -70.848  1.00 72.04           H  
ATOM   3875  HA  THR B 264     -24.105 -18.833 -70.447  1.00 71.23           H  
ATOM   3876  HB  THR B 264     -22.502 -17.195 -69.873  1.00 68.59           H  
ATOM   3877  HG1 THR B 264     -20.363 -17.706 -70.143  1.00 63.31           H  
ATOM   3878 HG21 THR B 264     -21.416 -18.227 -68.067  1.00 67.95           H  
ATOM   3879 HG22 THR B 264     -22.910 -18.732 -68.135  1.00 67.95           H  
ATOM   3880 HG23 THR B 264     -21.742 -19.649 -68.672  1.00 67.95           H  
ATOM   3881  N   GLY B 265     -23.371 -17.054 -72.436  1.00 58.06           N  
ATOM   3882  CA  GLY B 265     -23.506 -16.508 -73.772  1.00 51.94           C  
ATOM   3883  C   GLY B 265     -22.197 -16.029 -74.342  1.00 52.02           C  
ATOM   3884  O   GLY B 265     -22.192 -15.302 -75.320  1.00 49.52           O  
ATOM   3885  H   GLY B 265     -23.369 -16.472 -71.804  1.00 69.67           H  
ATOM   3886  HA2 GLY B 265     -23.867 -17.188 -74.363  1.00 62.32           H  
ATOM   3887  HA3 GLY B 265     -24.124 -15.760 -73.753  1.00 62.32           H  
ATOM   3888  N   VAL B 266     -21.078 -16.420 -73.741  1.00 47.94           N  
ATOM   3889  CA  VAL B 266     -19.790 -15.889 -74.173  1.00 45.64           C  
ATOM   3890  C   VAL B 266     -19.263 -16.633 -75.384  1.00 41.48           C  
ATOM   3891  O   VAL B 266     -18.323 -16.175 -76.042  1.00 42.33           O  
ATOM   3892  CB  VAL B 266     -18.724 -15.950 -73.035  1.00 49.44           C  
ATOM   3893  CG1 VAL B 266     -19.196 -15.153 -71.841  1.00 46.36           C  
ATOM   3894  CG2 VAL B 266     -18.444 -17.391 -72.637  1.00 43.92           C  
ATOM   3895  H   VAL B 266     -21.036 -16.982 -73.091  1.00 57.52           H  
ATOM   3896  HA  VAL B 266     -19.904 -14.959 -74.423  1.00 54.77           H  
ATOM   3897  HB  VAL B 266     -17.895 -15.558 -73.352  1.00 59.33           H  
ATOM   3898 HG11 VAL B 266     -18.524 -15.201 -71.143  1.00 55.64           H  
ATOM   3899 HG12 VAL B 266     -19.329 -14.231 -72.110  1.00 55.64           H  
ATOM   3900 HG13 VAL B 266     -20.032 -15.529 -71.522  1.00 55.64           H  
ATOM   3901 HG21 VAL B 266     -17.780 -17.400 -71.930  1.00 52.70           H  
ATOM   3902 HG22 VAL B 266     -19.267 -17.797 -72.323  1.00 52.70           H  
ATOM   3903 HG23 VAL B 266     -18.111 -17.873 -73.410  1.00 52.70           H  
ATOM   3904  N   ASP B 267     -19.874 -17.784 -75.670  1.00 46.52           N  
ATOM   3905  CA  ASP B 267     -19.522 -18.582 -76.834  1.00 45.67           C  
ATOM   3906  C   ASP B 267     -20.580 -19.658 -77.103  1.00 40.89           C  
ATOM   3907  O   ASP B 267     -21.583 -19.741 -76.404  1.00 42.10           O  
ATOM   3908  CB  ASP B 267     -18.130 -19.206 -76.660  1.00 38.48           C  
ATOM   3909  CG  ASP B 267     -18.029 -20.104 -75.436  1.00 46.82           C  
ATOM   3910  OD1 ASP B 267     -18.984 -20.859 -75.172  1.00 45.71           O  
ATOM   3911  OD2 ASP B 267     -16.984 -20.057 -74.738  1.00 43.29           O  
ATOM   3912  H   ASP B 267     -20.505 -18.125 -75.195  1.00 55.83           H  
ATOM   3913  HA  ASP B 267     -19.489 -18.001 -77.610  1.00 54.81           H  
ATOM   3914  HB2 ASP B 267     -17.926 -19.742 -77.442  1.00 46.18           H  
ATOM   3915  HB3 ASP B 267     -17.476 -18.496 -76.565  1.00 46.18           H  
ATOM   3916  N   ASP B 268     -20.345 -20.478 -78.116  1.00 44.93           N  
ATOM   3917  CA  ASP B 268     -21.214 -21.620 -78.384  1.00 51.96           C  
ATOM   3918  C   ASP B 268     -20.398 -22.914 -78.330  1.00 51.02           C  
ATOM   3919  O   ASP B 268     -20.647 -23.859 -79.073  1.00 42.08           O  
ATOM   3920  CB  ASP B 268     -21.949 -21.461 -79.736  1.00 42.44           C  
ATOM   3921  CG  ASP B 268     -21.034 -21.585 -80.931  1.00 49.57           C  
ATOM   3922  OD1 ASP B 268     -19.828 -21.287 -80.824  1.00 46.87           O  
ATOM   3923  OD2 ASP B 268     -21.531 -21.986 -82.007  1.00 46.22           O  
ATOM   3924  H   ASP B 268     -19.688 -20.397 -78.665  1.00 53.91           H  
ATOM   3925  HA  ASP B 268     -21.888 -21.668 -77.687  1.00 62.36           H  
ATOM   3926  HB2 ASP B 268     -22.628 -22.150 -79.807  1.00 50.93           H  
ATOM   3927  HB3 ASP B 268     -22.363 -20.584 -79.767  1.00 50.93           H  
ATOM   3928  N   VAL B 269     -19.411 -22.950 -77.441  1.00 48.05           N  
ATOM   3929  CA  VAL B 269     -18.535 -24.114 -77.335  1.00 39.48           C  
ATOM   3930  C   VAL B 269     -19.317 -25.328 -76.840  1.00 36.47           C  
ATOM   3931  O   VAL B 269     -20.165 -25.192 -75.957  1.00 40.81           O  
ATOM   3932  CB  VAL B 269     -17.359 -23.843 -76.311  1.00 39.13           C  
ATOM   3933  CG1 VAL B 269     -17.867 -23.736 -74.912  1.00 44.65           C  
ATOM   3934  CG2 VAL B 269     -16.346 -24.940 -76.403  1.00 40.81           C  
ATOM   3935  H   VAL B 269     -19.227 -22.317 -76.890  1.00 57.65           H  
ATOM   3936  HA  VAL B 269     -18.153 -24.319 -78.203  1.00 47.38           H  
ATOM   3937  HB  VAL B 269     -16.923 -23.008 -76.539  1.00 46.96           H  
ATOM   3938 HG11 VAL B 269     -17.119 -23.571 -74.317  1.00 53.58           H  
ATOM   3939 HG12 VAL B 269     -18.499 -23.001 -74.862  1.00 53.58           H  
ATOM   3940 HG13 VAL B 269     -18.305 -24.567 -74.671  1.00 53.58           H  
ATOM   3941 HG21 VAL B 269     -15.631 -24.763 -75.771  1.00 48.98           H  
ATOM   3942 HG22 VAL B 269     -16.774 -25.784 -76.191  1.00 48.98           H  
ATOM   3943 HG23 VAL B 269     -15.991 -24.967 -77.305  1.00 48.98           H  
ATOM   3944  N   LYS B 270     -19.003 -26.518 -77.360  1.00 39.64           N  
ATOM   3945  CA  LYS B 270     -19.687 -27.738 -76.899  1.00 36.35           C  
ATOM   3946  C   LYS B 270     -18.840 -28.582 -75.953  1.00 34.72           C  
ATOM   3947  O   LYS B 270     -19.374 -29.348 -75.151  1.00 39.28           O  
ATOM   3948  CB  LYS B 270     -20.141 -28.576 -78.104  1.00 42.98           C  
ATOM   3949  CG  LYS B 270     -21.039 -27.770 -79.093  1.00 45.28           C  
ATOM   3950  CD  LYS B 270     -22.198 -27.065 -78.370  1.00 48.16           C  
ATOM   3951  CE  LYS B 270     -23.219 -26.425 -79.345  1.00 51.96           C  
ATOM   3952  NZ  LYS B 270     -22.527 -25.636 -80.432  1.00 52.15           N  
ATOM   3953  H   LYS B 270     -18.410 -26.648 -77.970  1.00 47.56           H  
ATOM   3954  HA  LYS B 270     -20.484 -27.474 -76.414  1.00 43.62           H  
ATOM   3955  HB2 LYS B 270     -19.358 -28.881 -78.590  1.00 51.58           H  
ATOM   3956  HB3 LYS B 270     -20.652 -29.337 -77.786  1.00 51.58           H  
ATOM   3957  HG2 LYS B 270     -20.501 -27.094 -79.534  1.00 54.33           H  
ATOM   3958  HG3 LYS B 270     -21.416 -28.378 -79.749  1.00 54.33           H  
ATOM   3959  HD2 LYS B 270     -22.671 -27.713 -77.825  1.00 57.79           H  
ATOM   3960  HD3 LYS B 270     -21.838 -26.360 -77.809  1.00 57.79           H  
ATOM   3961  HE2 LYS B 270     -23.743 -27.126 -79.765  1.00 62.36           H  
ATOM   3962  HE3 LYS B 270     -23.798 -25.822 -78.853  1.00 62.36           H  
ATOM   3963  HZ1 LYS B 270     -23.131 -25.278 -80.980  1.00 62.58           H  
ATOM   3964  HZ2 LYS B 270     -22.041 -24.983 -80.072  1.00 62.58           H  
ATOM   3965  HZ3 LYS B 270     -21.991 -26.169 -80.902  1.00 62.58           H  
ATOM   3966  N   GLY B 271     -17.523 -28.445 -76.063  1.00 34.67           N  
ATOM   3967  CA  GLY B 271     -16.608 -29.158 -75.193  1.00 40.25           C  
ATOM   3968  C   GLY B 271     -15.210 -28.641 -75.397  1.00 36.27           C  
ATOM   3969  O   GLY B 271     -14.971 -27.735 -76.209  1.00 32.66           O  
ATOM   3970  H   GLY B 271     -17.134 -27.940 -76.641  1.00 41.61           H  
ATOM   3971  HA2 GLY B 271     -16.862 -29.028 -74.266  1.00 48.30           H  
ATOM   3972  HA3 GLY B 271     -16.627 -30.107 -75.396  1.00 48.30           H  
ATOM   3973  N   VAL B 272     -14.279 -29.286 -74.706  1.00 34.87           N  
ATOM   3974  CA  VAL B 272     -12.887 -28.873 -74.736  1.00 35.13           C  
ATOM   3975  C   VAL B 272     -12.069 -30.120 -74.957  1.00 30.47           C  
ATOM   3976  O   VAL B 272     -12.413 -31.166 -74.430  1.00 34.00           O  
ATOM   3977  CB  VAL B 272     -12.485 -28.196 -73.399  1.00 31.77           C  
ATOM   3978  CG1 VAL B 272     -11.003 -27.803 -73.420  1.00 32.57           C  
ATOM   3979  CG2 VAL B 272     -13.342 -26.978 -73.168  1.00 37.09           C  
ATOM   3980  H   VAL B 272     -14.430 -29.971 -74.208  1.00 41.84           H  
ATOM   3981  HA  VAL B 272     -12.735 -28.255 -75.468  1.00 42.16           H  
ATOM   3982  HB  VAL B 272     -12.628 -28.816 -72.666  1.00 38.12           H  
ATOM   3983 HG11 VAL B 272     -10.776 -27.382 -72.575  1.00 39.08           H  
ATOM   3984 HG12 VAL B 272     -10.467 -28.601 -73.547  1.00 39.08           H  
ATOM   3985 HG13 VAL B 272     -10.852 -27.182 -74.150  1.00 39.08           H  
ATOM   3986 HG21 VAL B 272     -13.082 -26.564 -72.330  1.00 44.51           H  
ATOM   3987 HG22 VAL B 272     -13.210 -26.356 -73.900  1.00 44.51           H  
ATOM   3988 HG23 VAL B 272     -14.272 -27.250 -73.128  1.00 44.51           H  
ATOM   3989  N   PHE B 273     -11.009 -30.016 -75.755  1.00 31.04           N  
ATOM   3990  CA  PHE B 273     -10.108 -31.144 -75.965  1.00 35.24           C  
ATOM   3991  C   PHE B 273      -8.738 -30.851 -75.390  1.00 31.45           C  
ATOM   3992  O   PHE B 273      -8.327 -29.694 -75.318  1.00 31.72           O  
ATOM   3993  CB  PHE B 273      -9.966 -31.502 -77.457  1.00 30.16           C  
ATOM   3994  CG  PHE B 273      -9.194 -30.537 -78.254  1.00 32.32           C  
ATOM   3995  CD1 PHE B 273      -7.813 -30.625 -78.329  1.00 33.42           C  
ATOM   3996  CD2 PHE B 273      -9.843 -29.581 -79.033  1.00 32.32           C  
ATOM   3997  CE1 PHE B 273      -7.100 -29.756 -79.081  1.00 34.73           C  
ATOM   3998  CE2 PHE B 273      -9.122 -28.710 -79.791  1.00 31.35           C  
ATOM   3999  CZ  PHE B 273      -7.750 -28.798 -79.827  1.00 34.97           C  
ATOM   4000  H   PHE B 273     -10.789 -29.304 -76.184  1.00 37.25           H  
ATOM   4001  HA  PHE B 273     -10.465 -31.920 -75.506  1.00 42.29           H  
ATOM   4002  HB2 PHE B 273      -9.523 -32.362 -77.528  1.00 36.19           H  
ATOM   4003  HB3 PHE B 273     -10.853 -31.560 -77.847  1.00 36.19           H  
ATOM   4004  HD1 PHE B 273      -7.367 -31.266 -77.824  1.00 40.10           H  
ATOM   4005  HD2 PHE B 273     -10.771 -29.515 -79.009  1.00 38.78           H  
ATOM   4006  HE1 PHE B 273      -6.172 -29.815 -79.106  1.00 41.67           H  
ATOM   4007  HE2 PHE B 273      -9.559 -28.061 -80.294  1.00 37.62           H  
ATOM   4008  HZ  PHE B 273      -7.260 -28.202 -80.346  1.00 41.96           H  
ATOM   4009  N   PHE B 274      -8.082 -31.917 -74.953  1.00 31.65           N  
ATOM   4010  CA  PHE B 274      -6.701 -31.874 -74.536  1.00 36.56           C  
ATOM   4011  C   PHE B 274      -5.996 -32.981 -75.274  1.00 32.78           C  
ATOM   4012  O   PHE B 274      -6.405 -34.130 -75.184  1.00 31.93           O  
ATOM   4013  CB  PHE B 274      -6.561 -32.115 -73.024  1.00 33.90           C  
ATOM   4014  CG  PHE B 274      -5.135 -32.273 -72.593  1.00 31.39           C  
ATOM   4015  CD1 PHE B 274      -4.333 -31.164 -72.410  1.00 38.63           C  
ATOM   4016  CD2 PHE B 274      -4.585 -33.522 -72.412  1.00 39.49           C  
ATOM   4017  CE1 PHE B 274      -3.010 -31.295 -72.038  1.00 38.62           C  
ATOM   4018  CE2 PHE B 274      -3.250 -33.659 -72.025  1.00 37.94           C  
ATOM   4019  CZ  PHE B 274      -2.470 -32.551 -71.861  1.00 39.26           C  
ATOM   4020  H   PHE B 274      -8.433 -32.699 -74.890  1.00 37.98           H  
ATOM   4021  HA  PHE B 274      -6.300 -31.022 -74.768  1.00 43.87           H  
ATOM   4022  HB2 PHE B 274      -6.936 -31.359 -72.547  1.00 40.68           H  
ATOM   4023  HB3 PHE B 274      -7.037 -32.926 -72.788  1.00 40.68           H  
ATOM   4024  HD1 PHE B 274      -4.689 -30.315 -72.541  1.00 46.36           H  
ATOM   4025  HD2 PHE B 274      -5.110 -34.280 -72.535  1.00 47.39           H  
ATOM   4026  HE1 PHE B 274      -2.483 -30.539 -71.915  1.00 46.35           H  
ATOM   4027  HE2 PHE B 274      -2.886 -34.506 -71.903  1.00 45.53           H  
ATOM   4028  HZ  PHE B 274      -1.583 -32.643 -71.597  1.00 47.11           H  
ATOM   4029  N   ALA B 275      -4.951 -32.614 -76.002  1.00 35.22           N  
ATOM   4030  CA  ALA B 275      -4.092 -33.541 -76.719  1.00 37.12           C  
ATOM   4031  C   ALA B 275      -2.653 -33.427 -76.240  1.00 33.30           C  
ATOM   4032  O   ALA B 275      -2.113 -32.335 -76.106  1.00 34.59           O  
ATOM   4033  CB  ALA B 275      -4.131 -33.244 -78.212  1.00 34.19           C  
ATOM   4034  H   ALA B 275      -4.710 -31.794 -76.098  1.00 42.26           H  
ATOM   4035  HA  ALA B 275      -4.398 -34.450 -76.574  1.00 44.54           H  
ATOM   4036  HB1 ALA B 275      -3.553 -33.872 -78.673  1.00 41.03           H  
ATOM   4037  HB2 ALA B 275      -5.043 -33.339 -78.529  1.00 41.03           H  
ATOM   4038  HB3 ALA B 275      -3.821 -32.337 -78.361  1.00 41.03           H  
ATOM   4039  N   TRP B 276      -2.062 -34.583 -75.988  1.00 32.47           N  
ATOM   4040  CA  TRP B 276      -0.637 -34.738 -75.774  1.00 37.32           C  
ATOM   4041  C   TRP B 276      -0.115 -35.486 -76.994  1.00 34.86           C  
ATOM   4042  O   TRP B 276      -0.466 -36.635 -77.195  1.00 38.77           O  
ATOM   4043  CB  TRP B 276      -0.408 -35.574 -74.523  1.00 32.68           C  
ATOM   4044  CG  TRP B 276       1.010 -35.940 -74.266  1.00 35.69           C  
ATOM   4045  CD1 TRP B 276       2.118 -35.422 -74.862  1.00 38.56           C  
ATOM   4046  CD2 TRP B 276       1.474 -36.910 -73.329  1.00 38.33           C  
ATOM   4047  NE1 TRP B 276       3.244 -36.014 -74.349  1.00 36.78           N  
ATOM   4048  CE2 TRP B 276       2.875 -36.937 -73.416  1.00 41.17           C  
ATOM   4049  CE3 TRP B 276       0.839 -37.769 -72.431  1.00 43.70           C  
ATOM   4050  CZ2 TRP B 276       3.653 -37.793 -72.642  1.00 46.11           C  
ATOM   4051  CZ3 TRP B 276       1.608 -38.604 -71.661  1.00 44.64           C  
ATOM   4052  CH2 TRP B 276       2.999 -38.616 -71.773  1.00 42.16           C  
ATOM   4053  H   TRP B 276      -2.489 -35.327 -75.934  1.00 38.96           H  
ATOM   4054  HA  TRP B 276      -0.197 -33.878 -75.692  1.00 44.78           H  
ATOM   4055  HB2 TRP B 276      -0.725 -35.074 -73.755  1.00 39.22           H  
ATOM   4056  HB3 TRP B 276      -0.912 -36.398 -74.606  1.00 39.22           H  
ATOM   4057  HD1 TRP B 276       2.113 -34.760 -75.515  1.00 46.27           H  
ATOM   4058  HE1 TRP B 276       4.052 -35.843 -74.591  1.00 44.13           H  
ATOM   4059  HE3 TRP B 276      -0.088 -37.776 -72.358  1.00 52.44           H  
ATOM   4060  HZ2 TRP B 276       4.581 -37.793 -72.703  1.00 55.33           H  
ATOM   4061  HZ3 TRP B 276       1.194 -39.184 -71.063  1.00 53.56           H  
ATOM   4062  HH2 TRP B 276       3.492 -39.191 -71.234  1.00 50.59           H  
ATOM   4063  N   ALA B 277       0.721 -34.824 -77.788  1.00 36.88           N  
ATOM   4064  CA  ALA B 277       1.264 -35.407 -79.009  1.00 38.76           C  
ATOM   4065  C   ALA B 277       2.782 -35.336 -78.984  1.00 42.44           C  
ATOM   4066  O   ALA B 277       3.353 -34.388 -78.461  1.00 41.58           O  
ATOM   4067  CB  ALA B 277       0.737 -34.662 -80.231  1.00 39.00           C  
ATOM   4068  H   ALA B 277       0.992 -34.022 -77.638  1.00 44.26           H  
ATOM   4069  HA  ALA B 277       0.998 -36.337 -79.074  1.00 46.51           H  
ATOM   4070  HB1 ALA B 277       1.109 -35.064 -81.031  1.00 46.80           H  
ATOM   4071  HB2 ALA B 277      -0.231 -34.728 -80.247  1.00 46.80           H  
ATOM   4072  HB3 ALA B 277       1.004 -33.731 -80.173  1.00 46.80           H  
ATOM   4073  N   GLN B 278       3.428 -36.345 -79.553  1.00 40.56           N  
ATOM   4074  CA  GLN B 278       4.873 -36.380 -79.617  1.00 34.33           C  
ATOM   4075  C   GLN B 278       5.291 -36.381 -81.065  1.00 40.73           C  
ATOM   4076  O   GLN B 278       4.851 -37.226 -81.842  1.00 38.77           O  
ATOM   4077  CB  GLN B 278       5.411 -37.630 -78.919  1.00 44.76           C  
ATOM   4078  CG  GLN B 278       6.917 -37.712 -78.919  1.00 44.98           C  
ATOM   4079  CD  GLN B 278       7.453 -38.771 -77.973  1.00 47.88           C  
ATOM   4080  OE1 GLN B 278       6.713 -39.628 -77.488  1.00 49.33           O  
ATOM   4081  NE2 GLN B 278       8.741 -38.690 -77.683  1.00 46.95           N  
ATOM   4082  H   GLN B 278       3.045 -37.026 -79.912  1.00 48.68           H  
ATOM   4083  HA  GLN B 278       5.242 -35.595 -79.184  1.00 41.19           H  
ATOM   4084  HB2 GLN B 278       5.112 -37.627 -77.996  1.00 53.71           H  
ATOM   4085  HB3 GLN B 278       5.070 -38.416 -79.374  1.00 53.71           H  
ATOM   4086  HG2 GLN B 278       7.220 -37.929 -79.814  1.00 53.98           H  
ATOM   4087  HG3 GLN B 278       7.279 -36.855 -78.644  1.00 53.98           H  
ATOM   4088 HE21 GLN B 278       9.221 -38.064 -78.026  1.00 56.34           H  
ATOM   4089 HE22 GLN B 278       9.099 -39.264 -77.152  1.00 56.34           H  
ATOM   4090  N   LYS B 279       6.131 -35.420 -81.420  1.00 44.63           N  
ATOM   4091  CA  LYS B 279       6.618 -35.282 -82.785  1.00 46.03           C  
ATOM   4092  C   LYS B 279       7.576 -36.415 -83.176  1.00 45.30           C  
ATOM   4093  O   LYS B 279       8.547 -36.694 -82.485  1.00 46.37           O  
ATOM   4094  CB  LYS B 279       7.313 -33.934 -82.974  1.00 44.59           C  
ATOM   4095  CG  LYS B 279       7.815 -33.696 -84.388  1.00 48.31           C  
ATOM   4096  CD  LYS B 279       8.419 -32.305 -84.551  1.00 49.42           C  
ATOM   4097  CE  LYS B 279       9.001 -32.116 -85.961  1.00 44.01           C  
ATOM   4098  NZ  LYS B 279       9.613 -30.747 -86.167  1.00 39.12           N  
ATOM   4099  H   LYS B 279       6.439 -34.825 -80.881  1.00 53.56           H  
ATOM   4100  HA  LYS B 279       5.861 -35.313 -83.391  1.00 55.24           H  
ATOM   4101  HB2 LYS B 279       6.685 -33.227 -82.760  1.00 53.51           H  
ATOM   4102  HB3 LYS B 279       8.076 -33.889 -82.377  1.00 53.51           H  
ATOM   4103  HG2 LYS B 279       8.500 -34.350 -84.597  1.00 57.97           H  
ATOM   4104  HG3 LYS B 279       7.073 -33.779 -85.008  1.00 57.97           H  
ATOM   4105  HD2 LYS B 279       7.729 -31.638 -84.413  1.00 59.30           H  
ATOM   4106  HD3 LYS B 279       9.135 -32.189 -83.907  1.00 59.30           H  
ATOM   4107  HE2 LYS B 279       9.693 -32.779 -86.109  1.00 52.81           H  
ATOM   4108  HE3 LYS B 279       8.291 -32.227 -86.613  1.00 52.81           H  
ATOM   4109  HZ1 LYS B 279       9.937 -30.680 -86.994  1.00 46.94           H  
ATOM   4110  HZ2 LYS B 279       8.997 -30.117 -86.046  1.00 46.94           H  
ATOM   4111  HZ3 LYS B 279      10.276 -30.620 -85.586  1.00 46.94           H  
ATOM   4112  N   VAL B 280       7.288 -37.060 -84.296  1.00 49.62           N  
ATOM   4113  CA  VAL B 280       8.201 -38.035 -84.874  1.00 57.78           C  
ATOM   4114  C   VAL B 280       8.855 -37.442 -86.118  1.00 69.45           C  
ATOM   4115  O   VAL B 280       9.751 -36.589 -86.011  1.00 69.35           O  
ATOM   4116  CB  VAL B 280       7.443 -39.332 -85.182  1.00 68.05           C  
ATOM   4117  CG1 VAL B 280       8.239 -40.238 -86.113  1.00 71.85           C  
ATOM   4118  CG2 VAL B 280       7.135 -40.038 -83.850  1.00 70.11           C  
ATOM   4119  H   VAL B 280       6.563 -36.951 -84.745  1.00 59.55           H  
ATOM   4120  HA  VAL B 280       8.899 -38.237 -84.232  1.00 69.34           H  
ATOM   4121  HB  VAL B 280       6.602 -39.116 -85.614  1.00 81.66           H  
ATOM   4122 HG11 VAL B 280       7.727 -41.044 -86.282  1.00 86.22           H  
ATOM   4123 HG12 VAL B 280       8.402 -39.768 -86.946  1.00 86.22           H  
ATOM   4124 HG13 VAL B 280       9.081 -40.463 -85.689  1.00 86.22           H  
ATOM   4125 HG21 VAL B 280       6.655 -40.861 -84.033  1.00 84.13           H  
ATOM   4126 HG22 VAL B 280       7.970 -40.235 -83.397  1.00 84.13           H  
ATOM   4127 HG23 VAL B 280       6.590 -39.452 -83.302  1.00 84.13           H  

# Ligand: finasteride (FIT)

HETATM    1  N1  FIT X 999      -7.056 -16.092 -77.404                       N
HETATM    2  C2  FIT X 999      -8.922 -16.848 -78.746                       C
HETATM    3  N2  FIT X 999     -13.930 -19.443 -71.380                       N
HETATM    4  C4  FIT X 999      -7.886 -16.257 -76.226                       C
HETATM    5  C5  FIT X 999      -7.097 -16.195 -74.921                       C
HETATM    6  C6  FIT X 999      -8.022 -16.262 -73.710                       C
HETATM    7  O1  FIT X 999      -6.976 -15.946 -79.700                       O
HETATM    8  O2  FIT X 999     -12.273 -19.987 -69.880                       O
HETATM    9  C1  FIT X 999      -9.476 -17.459 -77.687                       C
HETATM   10  C3  FIT X 999      -7.563 -16.254 -78.664                       C
HETATM   11  C7  FIT X 999      -9.022 -17.425 -73.764                       C
HETATM   12  C8  FIT X 999      -9.780 -17.474 -75.130                       C
HETATM   13  C9  FIT X 999      -8.783 -17.527 -76.333                       C
HETATM   14  C1  FIT X 999     -10.863 -18.579 -75.146                       C
HETATM   15  C1  FIT X 999     -11.806 -18.508 -73.936                       C
HETATM   16  C1  FIT X 999     -11.040 -18.514 -72.609                       C
HETATM   17  C1  FIT X 999     -10.056 -17.325 -72.637                       C
HETATM   18  C1  FIT X 999      -9.565 -17.228 -71.199                       C
HETATM   19  C1  FIT X 999     -10.797 -17.609 -70.364                       C
HETATM   20  C1  FIT X 999     -11.870 -18.128 -71.359                       C
HETATM   21  C1  FIT X 999     -10.358 -19.895 -72.418                       C
HETATM   22  C1  FIT X 999      -7.947 -18.829 -76.327                       C
HETATM   23  C1  FIT X 999     -12.702 -19.266 -70.785                       C
HETATM   24  C2  FIT X 999     -14.855 -20.544 -71.073                       C
HETATM   25  C2  FIT X 999     -14.211 -21.899 -71.412                       C
HETATM   26  C2  FIT X 999     -16.122 -20.392 -71.927                       C
HETATM   27  C2  FIT X 999     -15.277 -20.513 -69.596                       C
HETATM   28  HN  FIT X 999      -6.084 -15.686 -77.306                       H
HETATM   29  H2  FIT X 999      -9.403 -16.842 -79.716                       H
HETATM   30  HN  FIT X 999     -14.253 -18.730 -72.095                       H
HETATM   31  H4  FIT X 999      -8.541 -15.372 -76.238                       H
HETATM   32  H5  FIT X 999      -6.363 -17.004 -74.876                       H
HETATM   33  H5  FIT X 999      -6.523 -15.262 -74.872                       H
HETATM   34  H6  FIT X 999      -7.410 -16.346 -72.805                       H
HETATM   35  H6  FIT X 999      -8.568 -15.314 -73.632                       H
HETATM   36  H1  FIT X 999     -10.430 -17.956 -77.827                       H
HETATM   37  H7  FIT X 999      -8.447 -18.347 -73.628                       H
HETATM   38  H8  FIT X 999     -10.333 -16.524 -75.216                       H
HETATM   39  HH  FIT X 999     -11.484 -18.484 -76.043                       H
HETATM   40  HH  FIT X 999     -10.402 -19.569 -75.194                       H
HETATM   41  HH  FIT X 999     -12.390 -17.583 -74.023                       H
HETATM   42  HH  FIT X 999     -12.518 -19.339 -73.977                       H
HETATM   43  H1  FIT X 999     -10.633 -16.405 -72.822                       H
HETATM   44  HH  FIT X 999      -8.739 -17.923 -71.006                       H
HETATM   45  HH  FIT X 999      -9.216 -16.220 -70.952                       H
HETATM   46  HH  FIT X 999     -10.513 -18.345 -69.604                       H
HETATM   47  HH  FIT X 999     -11.179 -16.738 -69.823                       H
HETATM   48  H1  FIT X 999     -12.543 -17.293 -71.592                       H
HETATM   49  HH  FIT X 999      -9.834 -19.972 -71.459                       H
HETATM   50  HH  FIT X 999     -11.101 -20.701 -72.447                       H
HETATM   51  HH  FIT X 999      -9.626 -20.118 -73.198                       H
HETATM   52  HH  FIT X 999      -8.571 -19.713 -76.497                       H
HETATM   53  HH  FIT X 999      -7.184 -18.827 -77.115                       H
HETATM   54  HH  FIT X 999      -7.418 -18.979 -75.385                       H
HETATM   55  HH  FIT X 999     -14.922 -22.722 -71.271                       H
HETATM   56  HH  FIT X 999     -13.870 -21.922 -72.453                       H
HETATM   57  HH  FIT X 999     -13.342 -22.110 -70.781                       H
HETATM   58  HH  FIT X 999     -16.842 -21.192 -71.722                       H
HETATM   59  HH  FIT X 999     -16.620 -19.437 -71.727                       H
HETATM   60  HH  FIT X 999     -15.882 -20.430 -72.994                       H
HETATM   61  HH  FIT X 999     -16.045 -21.265 -69.386                       H
HETATM   62  HH  FIT X 999     -14.439 -20.709 -68.920                       H
HETATM   63  HH  FIT X 999     -15.684 -19.531 -69.334                       H
